# Supplementary material for: A paracrine activin A–mDia2 axis promotes squamous carcinogenesis via fibroblast reprogramming
Source: EMBO Mol Med. 2020 Mar 9;12(4):e11466. doi: 10.15252/emmm.201911466 (PMC7136968; doi:10.15252/emmm.201911466)
Supplement: Supplementary file 3 — Dataset EV1 [file EMMM-12-e11466-s003.xlsx]

## Sheet: Legend
Dataset EV1
Ingenuity Pathway Analysis
IPA¬_DiseaseFunction

## Sheet: ComparisonAnalysis
IPA output (FDR<0.05, Log2R>1):	Activation Z-score			Log10(P-value)
Diseases and Bio Functions	ActWt_wtwt	ActHPV_wtHPV	ActHPV_wtwt	ActWt_wtwt	ActHPV_wtHPV	ActHPV_wtwt
Abdominal adenocarcinoma	N/A	1.432	1.732	13.0961	21.9133	24.2105
Abdominal cancer	-0.417	1.906	0.857	11.0161	18.1554	20.4406
Abdominal carcinoma	0.355	2.196	1.871	12.0217	19.6338	22.4235
Abdominal neoplasm	-0.163	1.094	0.31	10.2628	17.6443	18.8123
Abnormal growth in endometrium	N/A	N/A	N/A	8.59204	16.5136	16.0487
Abnormal morphology of abdomen	N/A	N/A	N/A	4.41364	5.96479	6.58541
Abnormal morphology of blood vessel	N/A	N/A	N/A	0	5.44472	0
Abnormal morphology of body cavity	N/A	N/A	N/A	9.48693	15.0735	12.9032
Abnormal morphology of bone	N/A	N/A	N/A	7.14597	10.0822	8.2891
Abnormal morphology of brain	N/A	N/A	N/A	6.19643	7.61348	6.44596
Abnormal morphology of cardiovascular system	N/A	N/A	N/A	6.57048	12.5205	9.15383
Abnormal morphology of central nervous system	N/A	N/A	N/A	6.57386	7.7253	7.13779
Abnormal morphology of chromosomes	N/A	N/A	N/A	5.62466	5.51498	5.59622
Abnormal morphology of cranium	N/A	N/A	N/A	5.56671	5.41374	6.27762
Abnormal morphology of digestive system	N/A	N/A	N/A	5.36115	5.75488	6.0324
Abnormal morphology of dilated heart ventricle	N/A	N/A	N/A	0	6.37571	6.43644
Abnormal morphology of ear	N/A	N/A	N/A	4.17453	0	0
Abnormal morphology of embryo	N/A	N/A	N/A	0	6.22168	6.17889
Abnormal morphology of embryonic tissue	N/A	N/A	N/A	0	6.02414	6.0081
Abnormal morphology of eye	N/A	N/A	N/A	0	6.10699	0
Abnormal morphology of forebrain	N/A	N/A	N/A	6.74258	6.43436	8.24312
Abnormal morphology of head	N/A	N/A	N/A	12.6741	15.0578	13.1905
Abnormal morphology of heart	N/A	N/A	N/A	5.88085	9.64039	7.6185
Abnormal morphology of heart septum	N/A	N/A	N/A	4.64556	0	0
Abnormal morphology of heart ventricle	N/A	N/A	N/A	6.23228	6.92144	6.74458
Abnormal morphology of hindlimb	N/A	N/A	N/A	4.89453	0	5.35196
Abnormal morphology of left ventricle	N/A	N/A	N/A	0	5.31427	6.0087
Abnormal morphology of limb	N/A	N/A	N/A	4.59914	0	0
Abnormal morphology of lung	N/A	N/A	N/A	4.96122	0	0
Abnormal morphology of mouth	N/A	N/A	N/A	4.9223	0	5.20654
Abnormal morphology of muscle	N/A	N/A	N/A	5.44768	7.56184	7.2878
Abnormal morphology of nervous system	N/A	N/A	N/A	10.4506	14.3927	12.8676
Abnormal morphology of neurons	N/A	N/A	N/A	4.74911	6.43036	5.60688
Abnormal morphology of nose	N/A	N/A	N/A	4.35375	0	0
Abnormal morphology of Nucleus	N/A	N/A	N/A	5.39705	0	5.09529
Abnormal morphology of olfactory bulb	N/A	N/A	N/A	4.07413	0	6.67782
Abnormal morphology of palate	N/A	N/A	N/A	4.01547	0	0
Abnormal morphology of parasympathetic postganglionic fiber	N/A	N/A	N/A	5.10159	0	0
Abnormal morphology of respiratory system	N/A	N/A	N/A	6.55167	6.51755	5.54791
Abnormal morphology of sensory neurons	N/A	N/A	N/A	5.00554	5.75067	0
Abnormal morphology of skeletal muscle	N/A	N/A	N/A	5.98877	5.32896	0
Abnormal morphology of skeleton	N/A	N/A	N/A	6.01507	6.84734	5.89854
Abnormal morphology of skull	N/A	N/A	N/A	5.81992	5.83974	5.6678
Abnormal morphology of telencephalon	N/A	N/A	N/A	6.53891	5.98172	8.22465
Abnormal morphology of temporal bone	N/A	N/A	N/A	6.84483	5.3036	0
Abnormal morphology of thoracic cavity	N/A	N/A	N/A	9.41524	12.3575	10.2019
Abnormal morphology of tooth	N/A	N/A	N/A	5.2669	0	5.12146
Abnormal morphology of trabecular bone	N/A	N/A	N/A	4.49745	0	0
Abnormal morphology of vasculature	N/A	N/A	N/A	0	6.56323	5.46858
Abnormality of cartilage tissue	1.168	0.514	-0.784	5.99135	5.32228	5.27983
Abnormality of ear	N/A	0.199	N/A	4.79315	5.91016	0
Abnormality of endometrium	N/A	N/A	N/A	8.53921	16.4111	15.9407
Abnormality of heart ventricle	N/A	0.52	0.176	5.20185	8.02112	7.7751
Abnormality of inner ear	N/A	0.199	N/A	0	5.54527	0
Abnormality of left ventricle	N/A	0.849	0.728	0	6.20214	7.26714
Abnormality of limb	0.069	N/A	N/A	4.14388	0	0
Abnormality of lower limb	N/A	N/A	1.474	5.93721	0	5.70052
Abnormality of peripheral nervous system	-1.067	0	N/A	4.96608	6.63697	0
Activation of bone cells	0.645	N/A	N/A	4.14157	0	0
Activation of connective tissue cells	1.264	N/A	N/A	5.98563	0	0
Acute leukemia	N/A	N/A	N/A	4.71125	0	5.14392
Acute myeloid leukemia	N/A	N/A	N/A	4.88143	0	0
Acute myeloid leukemia with t(8;21)	N/A	N/A	N/A	4.50604	0	0
Adenocarcinoma	0.342	-0.181	0.46	12.7887	22.3234	24.4805
Adenoma	N/A	N/A	-2.412	0	0	5.73579
Advanced malignant solid tumor	0.657	0.462	0.355	4.1684	5.89322	5.62532
Advanced malignant tumor	0.587	-0.409	-0.58	4.71376	8.80182	7.29455
Advanced stage tumor	N/A	-0.409	-0.58	0	9.03627	7.49137
Alignment of chromosomes	2.138	1.929	1.929	8.06043	9.20219	9.7054
Aneurysm	N/A	N/A	N/A	4.96664	0	0
Angiogenesis	2.173	1.977	1.284	5.9288	11.8745	9.88458
Aortic aneurysm	N/A	N/A	N/A	4.34066	0	0
Aplasia or hypoplasia	-2.711	-2.381	-2.107	4.4907	7.9782	7.52121
Apoptosis	-1.776	-0.817	-1.474	11.4963	16.6161	15.3963
Apoptosis of cervical cancer cell lines	-1.833	-1.421	N/A	5.27632	5.38502	0
Apoptosis of neurons	-0.067	N/A	N/A	4.81547	0	0
Apoptosis of tumor cell lines	-1.531	-0.268	-0.843	5.61853	8.38891	7.00558
Apoptosis of tumor cells	N/A	N/A	-1.614	0	0	5.13083
Arrest in G2/M phase transition	N/A	N/A	N/A	4.66561	0	0
Arrest in M phase	N/A	N/A	N/A	4.18354	0	5.1542
Arrest in mitosis	N/A	N/A	N/A	10.9357	10.2245	9.95753
Arrest in mitosis of cervical cancer cell lines	N/A	N/A	N/A	9.63719	7.39393	7.52381
Arrest in mitosis of tumor cell lines	N/A	N/A	N/A	10.8931	8.16085	8.17097
Assembly of intercellular junctions	0.038	1.298	1.178	6.7435	7.05798	7.00808
Astrocytoma	N/A	N/A	N/A	0	0	7.29526
Attachment of kinetochores	1.982	N/A	1.982	5.87445	0	5.1321
Attachment of spindle fibers	N/A	N/A	N/A	4.01199	0	0
Axonogenesis	0.297	0.379	0.358	7.38669	5.68731	5.4144
B-cell neoplasm	N/A	-1.04	N/A	0	6.04461	0
Benign lesion	-2.849	-1.804	-2.469	7.16785	14.0623	14.8446
Benign oral disorder	N/A	N/A	-0.896	4.64295	5.89293	6.03743
Benign papilloma	N/A	N/A	N/A	4.48131	0	0
Benign pelvic disease	N/A	N/A	N/A	4.67892	6.91302	5.2549
Benign Tumors	-2.593	-1.93	-2.451	5.92339	11.9708	14.0289
Binding of chromosomes	N/A	N/A	N/A	4.11461	0	0
Biosynthesis of cyclic nucleotides	-1.954	-2.886	-2.538	4.04887	5.77595	5.13774
Bladder cancer	N/A	N/A	N/A	4.32264	7.32653	6.53698
Bladder carcinoma	N/A	N/A	N/A	0	7.4839	6.87243
Bladder tumor	N/A	N/A	N/A	0	6.77473	5.95982
Blood pressure	0.54	N/A	N/A	4.25685	0	0
Blue round small cell tumor	0.862	0.105	-0.308	5.20794	6.53248	7.0878
Bone marrow cancer	N/A	N/A	1.387	5.05482	0	5.09382
Bone marrow neoplasm	2	2.138	1.912	5.20972	5.58142	5.32247
Brain lesion	N/A	N/A	-0.818	0	0	5.18216
Breast cancer	N/A	0.96	0.329	5.39134	11.6855	10.6493
Breast carcinoma	N/A	0.412	N/A	4.22071	8.3254	7.93974
Breast or colorectal cancer	-0.391	0.529	-0.784	13.4138	25.1667	27.6737
Breast or ovarian cancer	N/A	0.936	0.306	6.00888	16.379	14.9903
Breast or ovarian carcinoma	N/A	0.412	N/A	4.17819	11.1725	10.8205
Breast or pancreatic cancer	-0.277	0.629	0.017	7.37661	19.0719	19.8313
Cancer	N/A	-0.946	-0.769	0	22.7711	24.719
Cancer of cells	1.02	-0.592	-0.336	12.3888	18.6561	20.3453
Cancer of head	0.471	0.181	0.503	5.48306	7.29257	7.7831
Cancer of secretory structure	0.378	0.272	0.272	14.3179	26.0599	29.7992
Carcinoma	0.531	0.336	1.179	12.7287	26.2141	28.2379
Cardiac contractility	N/A	N/A	-1.183	0	0	6.34939
Cardiogenesis	1.633	0.412	0.143	5.05361	7.84801	7.506
Cartilage development	1.009	-1.23	-1.439	5.83196	8.10996	6.34786
Cell cycle progression	1.847	0.774	0.989	7.36453	13.2358	10.8488
Cell death of cervical cancer cell lines	-1.378	N/A	N/A	5.9128	0	0
Cell death of tumor cell lines	-1.941	-0.928	-1.532	5.54434	8.91925	7.77594
Cell movement	1.63	-0.031	-0.326	8.0702	14.4189	15.0597
Cell movement of blood cells	N/A	-0.431	-0.493	0	7.00019	5.8871
Cell movement of central nervous system cells	0.366	N/A	N/A	4.03356	0	0
Cell movement of endothelial cells	N/A	-0.352	-1.267	0	6.06621	5.99106
Cell movement of leukocytes	0.576	-0.023	0.036	5.68385	6.57976	5.62797
Cell movement of macrophages	1.942	N/A	N/A	4.13034	0	0
Cell movement of myeloid cells	1.845	1.995	N/A	6.35359	5.97285	0
Cell movement of neurons	0.906	1.048	N/A	6.09134	5.82489	0
Cell movement of phagocytes	1.764	1.849	N/A	5.0156	6.49172	0
Cell movement of tumor cell lines	N/A	-1.384	-1.426	0	6.87737	8.09949
Cell proliferation of carcinoma cell lines	2.839	N/A	N/A	4.55709	0	0
Cell proliferation of tumor cell lines	2.582	2.129	2.357	6.48824	8.06116	7.23934
Cell spreading of osteoclasts	N/A	N/A	N/A	4.50604	0	0
Cell survival	N/A	2.899	2.347	0	6.6321	5.53651
Cell viability	N/A	2.591	1.933	0	6.06642	5.38115
Cell-cell adhesion of neurons	N/A	N/A	N/A	0	5.52589	0
Cell-cell contact	0.068	1.118	0.918	10.715	12.4431	10.9533
Cellular homeostasis	0.907	0.505	0.874	4.65208	6.51868	8.29621
Cellular infiltration by leukocytes	0.124	N/A	N/A	4.05768	0	0
Central nervous system cancer	N/A	-0.054	-0.048	5.17109	5.99636	7.03615
Central nervous system solid tumor	0.381	N/A	0.758	5.64542	0	8.57903
Chemotaxis	N/A	-2.076	N/A	0	7.52981	0
Chemotaxis of leukocytes	N/A	-0.809	N/A	0	5.36703	0
Chondrosarcoma	N/A	N/A	N/A	5.21346	0	0
Chromosomal congression of chromosomes	1.387	1.912	2.138	5.45551	6.90978	7.99251
Chromosomal congression of tumor cell lines	N/A	N/A	N/A	0	0	5.50644
Chronic thromboembolic pulmonary hypertension	N/A	N/A	N/A	4.11461	0	0
Cognition	-0.155	-0.803	-0.708	5.4025	7.4785	5.60391
Colon adenocarcinoma	N/A	N/A	N/A	7.95246	13.8686	15.8525
Colon cancer	N/A	N/A	N/A	10.7667	18.7959	20.6632
Colon carcinoma	N/A	N/A	N/A	9.23171	15.7235	17.2927
Colon tumor	N/A	-1.332	-2.202	11.2128	19.4642	21.2058
Colony formation	N/A	N/A	0.315	0	0	5.95876
Colony formation of cells	N/A	N/A	0.542	0	0	6.14968
Colorectal adenocarcinoma	N/A	N/A	N/A	8.93164	15.0056	17.1465
Colorectal cancer	N/A	N/A	-1.982	13.1587	22.4282	24.103
Colorectal carcinoma	N/A	N/A	N/A	11.0073	17.843	19.7104
Colorectal tumor	-1.987	-1.577	-2.592	14.2671	24.103	25.2004
Congenital anomalies of kidney and urinary tract	0.65	N/A	N/A	4.32265	0	0
Congenital anomaly of limb	-1.665	-1.185	-0.572	4.24663	5.59256	5.94207
Connective or soft tissue tumor	-0.229	-1.363	-1.164	5.28959	11.0136	11.6202
Connective tissue cancer	N/A	N/A	N/A	3.97908	0	0
Connective tissue tumor	-0.229	-1.487	-1.405	5.57963	10.3869	12.2623
Contractility of muscle	-1.082	N/A	-1.006	4.14444	0	5.73664
Contraction of striated muscle	0.896	N/A	N/A	4.27354	0	0
Cutaneous melanoma	N/A	-1.422	-1.639	15.1323	24.6338	24.6592
Cystic kidney disease	N/A	N/A	N/A	4.09877	0	0
Cytokinesis	2.29	3.218	2.685	6.21434	7.25185	6.07298
Cytokinesis of tumor cell lines	2.377	2.896	2.896	6.6193	6.37571	6.43644
Cytostasis	N/A	0.048	-0.368	0	5.99666	5.98506
Cytostasis of tumor cell lines	N/A	-0.704	-0.876	0	5.77676	5.3448
Damage of cartilage tissue	1.168	N/A	N/A	4.42273	0	0
Delay in initiation of M phase	N/A	N/A	N/A	5.38943	6.60987	7.09084
Delay in initiation of prometaphase	N/A	N/A	N/A	4.98667	0	0
Delay in mitosis of cervical cancer cell lines	N/A	N/A	N/A	6.50601	5.86021	5.41526
Delay in mitosis of tumor cell lines	N/A	N/A	N/A	0	7.70011	7.13771
Density of neurons	0.217	N/A	N/A	4.00457	0	0
Development of adenocarcinoma	0	-0.856	-0.637	4.26522	10.2518	9.89295
Development of autonomic nervous system	N/A	N/A	N/A	4.21513	5.46367	0
Development of benign tumor	N/A	-1.638	-2.412	0	5.94356	7.96931
Development of body axis	0.247	-0.452	0.03	7.89777	20.1493	16.7917
Development of body trunk	2.617	1.737	1.16	11.9569	18.8288	15.6317
Development of carcinoma	0.171	-0.033	-0.396	9.46734	19.0372	20.7761
Development of central nervous system	1.05	1.716	1.832	4.42234	8.79194	6.9903
Development of colorectal tumor	N/A	N/A	N/A	0	18.0808	19.9384
Development of connective tissue cells	0.781	0.331	-0.775	5.98131	8.68836	5.32532
Development of digestive organ tumor	-0.816	-0.081	-0.567	9.80648	18.8884	20.1351
Development of digestive system	0.555	-0.6	-0.059	5.58766	8.3327	8.90468
Development of ear	N/A	N/A	N/A	0	5.33892	0
Development of endothelial tissue	N/A	1.631	N/A	0	5.69774	0
Development of epithelial tissue	1.423	1.839	1.183	5.44887	8.2162	8.21708
Development of exocrine gland	N/A	1.596	1.038	0	7.27981	5.51749
Development of gastrointestinal tract	0	-0.6	-0.6	5.89104	10.2956	11.1199
Development of genital tumor	N/A	N/A	N/A	7.93903	16.8347	16.7936
Development of genitourinary system	N/A	0.889	-0.038	0	6.70329	6.64437
Development of head	0.45	-0.303	0.175	8.31578	18.4024	14.711
Development of inner ear	N/A	N/A	N/A	0	5.30558	5.49991
Development of lung tumor	-0.128	-0.902	-0.35	6.33936	7.86753	7.66423
Development of malignant tumor	0.926	-0.625	-0.27	11.2641	21.1731	23.243
Development of metanephric bud	N/A	0.218	-0.104	0	6.30583	6.28679
Development of neuroectodermal tumor	0.156	N/A	N/A	4.30119	0	0
Development of neuroepithelial tumor	1.067	1.156	1.142	4.52373	5.30409	8.24861
Development of neurons	0.7	1.453	1.196	12.6003	14.7438	14.3977
Development of sensory organ	N/A	-1.29	-1.437	4.0535	11.9642	8.08347
Development of vasculature	2.171	1.925	1.236	7.43075	14.5984	11.5997
Developmental process of synapse	0.797	1.781	1.802	6.48414	7.13907	7.83898
Diabetic complication	N/A	N/A	N/A	0	7.76518	5.87482
Diabetic nephropathy	N/A	N/A	N/A	0	5.55538	0
Differentiation of bone cells	1.568	0.611	0.284	7.71681	11.7862	9.97123
Differentiation of chondrocytes	N/A	N/A	-0.85	0	0	6.08782
Differentiation of connective tissue cells	1.489	0.369	-0.371	6.81641	10.0129	9.53925
Differentiation of embryonic cells	N/A	-1.468	N/A	0	5.61393	0
Differentiation of embryonic tissue	N/A	-0.631	N/A	0	7.39634	0
Differentiation of epithelial cells	N/A	N/A	-1.768	0	0	6.64933
Differentiation of epithelial tissue	N/A	-0.817	-1.63	0	5.58742	5.94245
Differentiation of mesenchymal cells	N/A	-1.163	N/A	0	7.48516	0
Differentiation of nervous system	1.303	0.886	0.142	4.25612	13.9915	9.4088
Differentiation of neural crest cells	N/A	-1.982	N/A	0	5.35276	0
Differentiation of neurons	N/A	1.22	0.246	0	13.9297	8.5997
Differentiation of osteoblastic-lineage cells	1.324	0.362	0.424	9.99283	11.2591	11.1021
Differentiation of osteoblasts	1.163	0.23	0.294	9.39269	10.7877	10.6657
Digestive organ tumor	-1.33	0.268	-0.376	11.1751	19.3005	20.5916
Digestive system cancer	-0.614	1.779	0.809	11.0156	19.3826	21.9117
Disorder of basal ganglia	N/A	0.03	N/A	4.62022	7.66723	0
Disorder of blood pressure	N/A	1.103	0.547	0	11.4667	6.58121
Disorder of pregnancy	N/A	N/A	N/A	0	7.89692	0
Ductal carcinoma	N/A	N/A	N/A	0	7.99432	8.83518
Dupuytren contracture	N/A	N/A	N/A	4.73901	7.12315	7.15179
Dysfunction of heart	N/A	-0.095	-0.365	0	6.13631	8.07504
Dysgenesis	-2.834	-2.617	-2.347	4.85713	8.78539	8.19298
Dyskinesia	N/A	N/A	N/A	0	7.00872	5.89717
Ejection of first polar body	N/A	N/A	N/A	6.80407	5.74552	5.50644
Elongation of mitotic spindle	N/A	N/A	N/A	4.11461	0	0
Embolus	N/A	N/A	N/A	4.29825	0	0
Endocrine cancer	N/A	N/A	N/A	14.4589	0	30.3426
Endocrine carcinoma	N/A	N/A	N/A	14.2234	28.0332	30.2472
Endocrine gland tumor	-0.277	-0.508	-0.853	13.7192	26.8123	29.0794
Endometrial adenocarcinoma	N/A	N/A	N/A	0	8.14087	6.21672
Endometrial cancer	N/A	N/A	N/A	8.56264	16.1183	15.4707
Endometrial carcinoma	N/A	N/A	N/A	4.31124	9.81017	8.48238
Endometrioid carcinoma	N/A	N/A	N/A	0	9.71597	6.97499
Endometrioid endometrial adenocarcinoma	N/A	N/A	N/A	0	6.45104	0
Endometriosis	N/A	N/A	N/A	6.01978	8.14958	6.73369
Endothelial cell development	N/A	1.629	N/A	0	5.52429	0
Enlargement of cells	N/A	N/A	N/A	4.96788	0	5.35285
Enlargement of heart	N/A	N/A	N/A	0	5.89428	5.70723
Epithelial neoplasm	-0.022	-0.307	0.351	13.4716	26.816	28.7351
Esophageal adenocarcinoma	N/A	N/A	N/A	4.42377	7.48507	5.67555
Esophageal cancer	N/A	N/A	N/A	5.01467	7.70224	6.1349
Esophageal carcinoma	N/A	N/A	N/A	4.43149	7.19397	5.76549
Excretion of protein	-1	N/A	N/A	4.1648	0	0
Expression of RNA	N/A	1.431	0.427	0	8.15036	6.23306
Extraadrenal retroperitoneal tumor	-0.239	-0.103	-0.362	4.42306	13.0591	12.3761
Extracranial solid tumor	-0.358	-0.667	-1.052	12.9956	23.4501	26.2074
Extrapancreatic neuroendocrine tumor	N/A	-1.342	N/A	0	5.83772	0
Eyelids open at birth	N/A	N/A	N/A	4.61151	7.40789	5.83023
Familial cardiovascular disease	-0.916	-1.461	-1.766	4.99003	8.3133	7.02477
Familial congenital anomalies of the kidney and urinary tract	N/A	N/A	N/A	4.2197	0	0
Familial skeletal dysplasia	N/A	N/A	N/A	3.9997	0	0
Familial ventricular fibrillation	N/A	N/A	N/A	0	5.52589	0
Fasciculation of axons	N/A	N/A	N/A	4.07376	0	0
Female genital neoplasm	N/A	-0.447	-0.447	8.37529	19.4752	19.4371
Female genital tract adenocarcinoma	N/A	N/A	N/A	7.90552	17.5273	16.61
Female genital tract cancer	N/A	N/A	N/A	9.11202	19.1516	19.4838
Female genital tract serous carcinoma	N/A	N/A	N/A	11.1904	17.5058	17.8332
Fibrogenesis	N/A	0.727	0.45	0	5.42589	5.12309
Fibrosis	-0.094	-0.002	0.119	6.31349	7.30906	6.87165
Fibrous tissue tumor	N/A	-1.338	-1.338	0	6.40529	6.42899
Formation of brain	1.121	0.619	0.919	4.11342	9.06926	7.20211
Formation of cellular protrusions	1.234	1.597	0.421	7.85608	8.54868	7.05446
Formation of cerebellar cortex	N/A	N/A	N/A	0	0	5.21026
Formation of epidermis	N/A	-1.664	-1.539	0	6.87547	9.75806
Formation of eye	N/A	-1.437	N/A	0	7.10201	0
Formation of forebrain	N/A	N/A	0.254	4.8056	9.03241	6.50674
Formation of gland	N/A	1.911	1.398	0	6.3539	5.12211
Formation of hair follicle	-1.982	-2.219	-1.455	5.28193	7.84517	6.86869
Formation of intercellular junctions	N/A	1.298	1.178	0	7.36491	6.77372
Formation of kidney	-0.227	0.286	0.042	5.3099	6.152	6.53911
Formation of lung	-0.152	0.277	0.277	5.33081	6.32818	5.36625
Formation of lymphoid organ	1.439	1.28	0.958	7.15264	8.83901	9.18241
Formation of lymphoid tissue	0.205	0.591	0.19	8.34631	10.0568	9.48321
Formation of mammary gland	N/A	1.911	N/A	0	6.20442	0
Formation of microtubule bundles	N/A	N/A	N/A	4.36646	0	0
Formation of muscle	0.449	0.367	0.113	5.44394	6.71395	6.58563
Formation of osteoblasts	0.647	N/A	N/A	4.77822	0	0
Formation of plasma membrane	0.038	1.456	1.335	6.51959	7.73802	7.62133
Formation of skin	-2.269	-2.265	-2.852	4.09337	6.04452	7.27518
Formation of telencephalon	N/A	N/A	N/A	3.98154	0	0
Formation of thymocytes	1.254	1.054	1.555	5.02695	6.039	6.45463
Formation of thymus gland	1.572	1.363	1.188	5.37396	6.20863	5.68949
Frequency of tumor	-0.038	-1.624	-1.273	11.3506	21.5449	23.6029
Function of muscle	0.152	-0.234	-0.351	4.12933	5.66051	6.24035
Function of skeletal muscle	N/A	N/A	N/A	5.80756	0	0
Fusion of cells	0.698	N/A	N/A	3.97891	0	0
Fusion of muscle cells	0.152	N/A	N/A	3.98871	0	0
Fusion of myoblasts	N/A	N/A	N/A	4.02128	0	0
Gastric adenocarcinoma	N/A	N/A	N/A	0	6.30882	5.74838
Gastric cancer	N/A	N/A	N/A	0	7.86357	6.99068
Gastric carcinoma	N/A	N/A	N/A	0	6.99153	6.47707
Gastro-esophageal carcinoma	N/A	N/A	N/A	4.05439	11.02	10.2512
Gastroesophageal adenocarcinoma	N/A	N/A	N/A	0	11.1342	10.2234
Gastroesophageal cancer	N/A	N/A	N/A	4.32228	11.5047	10.6533
Gastrointestinal adenocarcinoma	N/A	N/A	N/A	11.2052	22.7984	25.0909
Gastrointestinal carcinoma	N/A	N/A	N/A	11.7796	23.1645	25.0195
Gastrointestinal tract cancer	0	0.651	-0.728	11.5603	23.3182	24.9228
Gastrointestinal tumor	-1.622	-1.449	-2.248	12.235	24.106	25.227
Genital tract cancer	N/A	0.152	0.555	10.6106	21.4365	23.857
Genital tumor	1.463	0.171	0.553	10.1975	21.3199	23.4595
Genitourinary adenocarcinoma	N/A	N/A	N/A	8.84142	16.9524	18.3716
Genitourinary carcinoma	N/A	N/A	1.982	8.31814	17.1181	18.468
Genitourinary tumor	1.477	0.392	0.061	7.8409	19.4307	20.8478
Glioblastoma	N/A	N/A	N/A	0	5.31716	5.85392
Glioma	1.067	N/A	1.142	4.30774	0	8.10672
Glioma cancer	N/A	N/A	N/A	0	6.27857	6.7303
Glucose metabolism disorder	N/A	1.07	N/A	0	6.58522	0
Gonadal tumor	N/A	-0.705	-0.239	0	9.54975	11.2313
Growth of connective tissue	1.736	-0.045	-0.501	6.23529	7.25347	6.56795
Growth of embryo	1.565	1.084	N/A	4.78667	6.77382	0
Growth of embryonic tissue	N/A	0.909	0.553	0	7.76999	6.2757
Growth of epithelial tissue	N/A	1.226	0.532	0	5.56428	5.76356
Growth of lesion	N/A	0.934	1.115	0	8.69073	9.08187
Growth of malignant tumor	0.829	0.956	1.12	6.49191	8.05622	6.87246
Growth of mammary tumor	1.121	N/A	N/A	4.69229	0	0
Growth of neurites	N/A	-0.47	-0.162	0	8.86627	5.7206
Growth of organism	1.614	1.66	0.868	6.42834	7.60901	5.93685
Growth of tumor	2.162	0.934	1.135	5.65866	8.39833	8.80322
Growth of vessel	N/A	0.716	N/A	0	5.36635	0
Guidance of axons	N/A	N/A	N/A	4.70025	8.61673	6.73126
Head and neck cancer	-0.186	0.277	0.251	15.3248	28.8823	32.7881
Head and neck carcinoma	N/A	N/A	N/A	14.2874	29.4426	32.6764
Head and neck squamous cell carcinoma	N/A	N/A	N/A	7.23014	11.4892	12.9581
Head and neck tumor	-0.928	-0.522	-0.39	15.0282	28.0554	31.66
Hematologic cancer	-0.1	0.196	0.515	6.60556	10.0751	9.63436
Hematologic cancer of cells	-0.735	-1.275	-1.002	4.20921	9.7189	6.30446
Hematopoietic neoplasm	0.43	0.732	0.848	7.25429	10.8802	10.2993
Hepatobiliary system cancer	-0.198	1.978	1.383	6.22391	10.5857	15.2019
Hepatocellular carcinoma	0.492	N/A	1.173	4.60177	0	5.56033
HER2 negative hormone receptor negative breast cancer	N/A	N/A	N/A	4.00389	5.44209	0
HER2-negative breast cancer	N/A	N/A	N/A	0	5.3459	0
Hereditary connective tissue disorder	-2.213	-1.781	N/A	5.17317	7.17525	0
Homing of blood cells	N/A	-0.585	N/A	0	6.17684	0
Homing of cells	N/A	-1.873	-2.837	0	8.08209	5.59969
Homing of leukocytes	N/A	-0.409	N/A	0	5.86899	0
Huntington's Disease	N/A	N/A	N/A	0	7.31776	5.96126
Hypertension	0.111	0.916	0.153	5.35232	12.0466	6.71871
Hypertrophy	N/A	N/A	N/A	8.0901	7.67782	7.92001
Hypertrophy of cells	N/A	N/A	N/A	4.06746	0	0
Hypertrophy of heart	N/A	N/A	N/A	4.462	0	6.04209
Hypoalgesia	N/A	N/A	-0.335	0	0	5.59152
Hypoperistalsis	N/A	N/A	N/A	5.10189	0	0
Hypoplasia	-2.711	-2.589	-2.308	4.91938	8.32323	7.62953
Hypoplasia of organ	N/A	-2.351	-2.33	0	6.88517	5.46901
Incidence of tumor	0.013	-1.609	-1.368	12.231	22.4717	25.8002
Inflammation of joint	N/A	0.921	0.51	0	7.11899	6.397
Inflammatory response	N/A	-0.693	N/A	0	5.57092	0
Innervation	0.688	N/A	0.342	4.95006	0	6.50046
Innervation of neurons	N/A	N/A	N/A	6.37216	5.73418	6.38722
Innervation of tissue	N/A	N/A	N/A	5.86642	5.48683	5.92274
Insular thyroid carcinoma	N/A	N/A	N/A	4.1648	0	0
Intestinal tumor	-1.97	-1.686	-2.571	12.0929	22.0959	24.3087
Invasion of cells	2.081	-0.311	-0.6	4.14754	9.36189	7.38345
Invasion of embryonic tissue	1.698	N/A	N/A	5.42304	0	0
Invasion of tissue	2.465	N/A	0.388	4.76972	0	5.80961
Invasion of tumor	N/A	N/A	-0.476	0	0	5.21104
Invasion of tumor cell lines	N/A	-0.569	-0.635	0	6.2308	5.60719
Invasive breast cancer	N/A	N/A	N/A	6.79929	7.023	6.82142
Invasive breast carcinoma	N/A	N/A	N/A	6.7234	7.21499	6.62266
Invasive cancer	N/A	0.391	N/A	6.79646	8.83125	7.65741
Invasive carcinoma	N/A	N/A	N/A	6.06676	5.95798	0
Large intestine adenocarcinoma	N/A	N/A	N/A	11.609	22.0079	24.7875
Large intestine carcinoma	N/A	N/A	N/A	12.3987	22.3903	25.0272
Large intestine neoplasm	-1.987	-1.577	-2.592	11.8207	21.8676	24.1011
Learning	-0.259	-0.602	-0.516	4.89574	7.16981	5.08065
Left ventricular dilation	N/A	N/A	N/A	0	0	5.42789
Left ventricular dysfunction	N/A	N/A	N/A	0	0	7.08088
Length of mitotic spindle	N/A	N/A	N/A	7.19971	5.88777	5.59278
Leukemia	N/A	N/A	N/A	4.36512	0	0
Leukocyte migration	0.562	-0.442	-0.348	5.89133	6.91966	5.58871
Limb development	-0.342	-0.16	-0.895	6.43607	8.87885	7.33815
Liquid tumor	2	1.429	2.173	4.93554	5.62802	5.98661
Liver cancer	-0.198	1.77	0.91	6.17235	10.6399	15.3177
Liver carcinoma	0.115	1.482	0.901	5.98186	11.1757	16.2967
Liver lesion	-0.373	0.287	0.244	7.15711	11.2314	13.3228
Liver tumor	-0.089	1.907	1.147	6.48059	10.3692	13.2343
Locomotion	0.436	N/A	N/A	4.33309	0	0
Long-term potentiation	-0.059	N/A	N/A	4.34074	0	0
Lower respiratory tract disorder	-0.588	N/A	N/A	4.18286	0	0
Lung adenocarcinoma	N/A	-1.406	-1.103	6.05736	7.31058	7.2073
Lung cancer	1.192	0.291	-0.078	6.73739	10.778	9.64138
Lung carcinoma	N/A	-0.251	0.04	5.6108	8.32446	7.78168
Lung squamous cell carcinoma	N/A	N/A	N/A	0	0	5.10443
Lung tumor	0.855	0.309	0.035	6.40784	11.03	9.74777
Lymphatic system tumor	0.052	-0.272	-0.205	5.68257	12.114	8.85138
Lymphocyte homeostasis	1.593	N/A	N/A	3.96313	0	0
Lymphocytic cancer	-0.997	-1.275	-1.002	5.47922	10.3748	7.17261
Lymphocytic neoplasm	-0.674	-1.025	-0.769	5.40393	10.5834	7.46908
Lymphohematopoietic cancer	N/A	0.358	0.667	0	10.7046	10.3933
Lymphohematopoietic neoplasia	N/A	0.845	0.972	0	11.5511	11.1013
Lymphoid cancer	-0.376	-0.596	-0.524	5.46017	11.5809	8.46831
Lymphoma	-0.735	-1.078	-0.805	4.36387	9.04794	5.21127
Lymphoproliferative disorder	-0.674	-1.025	-0.769	5.3531	10.4828	7.38099
Lymphoreticular neoplasm	0.399	0.383	0.326	6.2857	10.3517	8.8338
M phase	2.047	3.004	2.603	8.01182	8.22027	7.7797
M phase of cervical cancer cell lines	1.941	2.547	2.724	6.0493	5.68049	7.20006
M phase of tumor cell lines	2.377	2.896	3.053	7.03351	6.58059	7.76267
Male genital neoplasm	N/A	0.187	0.612	0	11.2254	13.2181
Malignant connective or soft tissue neoplasm	-0.229	-1.699	-1.89	4.75859	8.31004	9.72489
Malignant genitourinary solid tumor	1.195	1.562	1.041	8.67201	20.5801	22.3078
Malignant myeloid neoplasm	N/A	N/A	N/A	4.84544	0	0
Malignant neoplasm of aerodigestive tract	N/A	N/A	N/A	9.99661	15.5757	13.6386
Malignant neoplasm of large intestine	N/A	N/A	-1.982	11.7565	21.6902	24.3322
Malignant neoplasm of male genital organ	N/A	N/A	1.067	0	10.494	12.7651
Malignant neoplasm of retroperitoneum	N/A	0.152	-0.277	0	9.7967	10.4116
Malignant solid tumor	0.178	-0.208	0.088	12.9449	23.9178	26.1005
Malignant squamous-cell carcinoma	N/A	N/A	N/A	4.89453	0	0
Mammary tumor	1.114	-0.115	-0.605	4.98344	11.7148	10.4078
Mass of anterior tibial muscle	N/A	N/A	N/A	4.1648	0	0
Mass of heart	N/A	N/A	N/A	4.03045	0	0
Mass of hindlimb muscle	N/A	N/A	N/A	6.09622	0	0
Mass of muscle	N/A	N/A	N/A	5.39705	0	0
Mass of quadriceps femoris	N/A	N/A	N/A	6.38229	0	5.72777
Mass of skeletal muscle	N/A	N/A	N/A	5.16584	0	0
Maternal hypertension	N/A	N/A	N/A	0	6.22109	0
Mature B-cell neoplasm	N/A	-0.152	N/A	4.09219	6.99045	0
Mature lymphocytic neoplasm	N/A	-0.152	N/A	0	7.88142	0
Megacolon	N/A	N/A	N/A	3.9696	0	0
Meiosis I of oocytes	N/A	N/A	N/A	0	0	5.1822
Melanoma	-0.834	-2.138	-2.323	14.8793	27.3302	24.8206
Memory	-0.183	0.435	-0.033	4.35876	5.36894	5.36678
Metabolism of carbohydrate	1.118	N/A	N/A	4.2755	0	0
Metabolism of cyclic nucleotides	-1.954	-2.92	-2.577	4.99333	6.53486	5.80893
Metabolism of polysaccharide	1.043	-0.293	-0.28	4.58314	5.70612	5.30388
Metaphase/anaphase transition	N/A	N/A	N/A	4.42484	0	0
Metastatic solid tumor	0.657	0.462	N/A	5.14764	6.77522	0
Micrognathia	-1.414	N/A	N/A	5.31391	0	0
Microtubule dynamics	1.792	1.061	0.284	9.95769	12.2367	9.33833
Migration of cells	2.101	0.5	0.318	9.20105	14.9544	14.2441
Migration of neurons	1.58	1.861	N/A	5.79999	5.72661	0
Migration of tumor cell lines	N/A	-0.265	-0.773	0	6.08476	6.68099
Mineralization of bone	N/A	0.105	N/A	0	6.03162	0
Mineralization of bone cell lines	N/A	N/A	-0.776	0	0	6.12144
Mineralization of cells	N/A	N/A	-0.122	0	0	6.05102
Mineralization of osteoblasts	N/A	N/A	-0.392	0	0	5.59152
Misalignment of chromosomes	N/A	N/A	N/A	4.52912	0	0
Missegregation of chromosomes	-0.938	N/A	N/A	3.94121	0	0
Mitosis	0.513	-0.433	-0.24	10.9335	17.6711	15.3367
Mitosis of breast cancer cell lines	N/A	0.816	N/A	0	5.35276	0
Mitosis of cervical cancer cell lines	N/A	0.277	0.277	11.7004	9.60208	10.0256
Mitosis of lymphatic system cells	N/A	N/A	N/A	4.52338	0	0
Mitosis of muscle cells	N/A	N/A	0.563	0	0	5.1321
Mitosis of tumor cell lines	0.447	0.777	0.777	10.4636	12.0372	11.9947
Mixed neoplasia	N/A	N/A	N/A	0	0	5.21774
Morbidity or mortality	-3.618	-3.127	-2.04	10.601	20.236	13.712
Morphogenesis of embryo	N/A	0.16	-0.152	4.2403	10.1065	8.9651
Morphogenesis of embryonic limb	N/A	N/A	N/A	5.55675	7.30396	7.96214
Morphogenesis of embryonic tissue	N/A	0.16	-0.152	0	7.1562	6.10628
Morphogenesis of head	N/A	N/A	N/A	4.01286	6.41579	5.58296
Morphogenesis of inner ear	N/A	N/A	N/A	0	0	6.38722
Morphogenesis of kidney	N/A	N/A	N/A	4.42484	0	0
Morphogenesis of limb	N/A	N/A	N/A	0	0	5.46152
Morphogenesis of metanephric bud	N/A	N/A	-0.104	0	0	5.07343
Morphogenesis of neurons	1.2	1.394	0.945	8.18827	7.093	6.82555
Morphogenesis of skeletal system	N/A	N/A	N/A	0	5.34467	0
Morphogenesis of urinary tract	N/A	N/A	N/A	4.89549	0	0
Morphology of blood vessel	N/A	N/A	N/A	0	5.57609	5.4017
Morphology of body cavity	N/A	N/A	N/A	11.3334	20.3213	17.7669
Morphology of bone	N/A	N/A	N/A	7.26665	14.2077	10.7045
Morphology of brain	N/A	N/A	N/A	5.57075	8.90442	7.70173
Morphology of cardiac valve	N/A	N/A	N/A	0	6.52975	5.07343
Morphology of cardiovascular system	N/A	N/A	N/A	7.45798	14.585	10.7055
Morphology of central nervous system	N/A	N/A	N/A	7.964	10.7438	9.56707
Morphology of central nervous system cells	N/A	N/A	N/A	4.10246	0	0
Morphology of chromosomes	N/A	N/A	N/A	5.64995	0	5.87593
Morphology of connective tissue cells	N/A	N/A	N/A	0	0	5.90015
Morphology of cranium	N/A	N/A	N/A	6.73195	6.22966	6.43559
Morphology of cytoskeleton	N/A	N/A	N/A	5.75795	5.92586	8.56765
Morphology of digestive system	N/A	N/A	N/A	7.0054	9.14914	8.83492
Morphology of ear	N/A	N/A	N/A	5.05154	5.54863	0
Morphology of eye	N/A	N/A	N/A	0	5.35127	0
Morphology of forebrain	N/A	N/A	N/A	6.20376	6.9398	7.47682
Morphology of head	N/A	N/A	N/A	13.01	15.8466	14.2971
Morphology of heart	N/A	N/A	N/A	7.4074	11.6043	8.85619
Morphology of heart ventricle	N/A	N/A	N/A	5.7093	7.63087	8.68085
Morphology of hindlimb	N/A	N/A	N/A	7.50204	0	5.94182
Morphology of left ventricle	N/A	N/A	N/A	0	0	6.53362
Morphology of limb	N/A	N/A	N/A	6.7234	5.83307	5.7627
Morphology of lymphoid organ	N/A	N/A	N/A	0	0	5.30153
Morphology of lymphoid tissue	N/A	N/A	N/A	0	0	5.93879
Morphology of mitotic spindle	N/A	N/A	N/A	7.23601	5.99653	6.40694
Morphology of mouth	N/A	N/A	N/A	5.72595	5.30558	5.49991
Morphology of muscle	N/A	N/A	N/A	6.05902	6.98067	8.16612
Morphology of nervous system	N/A	N/A	N/A	11.604	16.0067	14.9549
Morphology of nervous tissue	N/A	N/A	N/A	6.82959	8.12055	7.44232
Morphology of neurites	N/A	N/A	N/A	0	0	5.2371
Morphology of neurons	N/A	N/A	N/A	5.8392	7.42051	6.8398
Morphology of nucleus	N/A	N/A	N/A	4.70025	0	0
Morphology of respiratory system	N/A	N/A	N/A	0	6.66626	6.0323
Morphology of respiratory tract	N/A	N/A	N/A	4.06816	0	0
Morphology of skeletal muscle	N/A	N/A	N/A	7.82051	0	0
Morphology of skeleton	N/A	N/A	N/A	5.53819	7.70794	6.14003
Morphology of skull	N/A	N/A	N/A	6.74258	6.43436	6.18634
Morphology of spinal cord	N/A	N/A	N/A	3.98871	0	0
Morphology of spleen	N/A	N/A	N/A	0	0	5.75763
Morphology of telencephalon	N/A	N/A	N/A	6.42424	6.63094	8.12847
Morphology of tooth	N/A	N/A	N/A	0	0	5.43455
Morphology of vasculature	N/A	N/A	N/A	4.16611	6.80738	6.29792
Morphology of ventricular septum	N/A	N/A	N/A	3.98871	0	0
Morphology of vessel	N/A	N/A	N/A	0	5.49611	5.61081
Motor dysfunction or movement disorder	N/A	N/A	-0.674	0	0	5.62307
Movement Disorders	-0.843	-1.49	-0.328	5.42435	8.18494	5.70439
Multinucleation of cells	-1.109	N/A	N/A	5.03877	0	0
Muscle contraction	-0.079	N/A	0.24	8.8028	0	5.266
Myeloid leukemia	N/A	N/A	N/A	5.04805	0	0
Myeloid neoplasm	1.109	1.709	1.709	5.63052	5.44167	5.36394
Myocardial dysfunction	N/A	N/A	0.555	0	0	7.87386
Myosarcoma	N/A	N/A	N/A	0	5.99476	6.51536
Neck neoplasm	N/A	N/A	N/A	14.4541	27.9107	31.0117
Necrosis	-2.457	-1.258	-2.019	8.75525	13.5853	11.6132
Neonatal death	-1.067	-1.068	-0.528	6.4128	9.57351	9.11386
Neoplasia of cells	1.009	-0.5	0.105	12.9576	19.6326	21.5587
Neoplasia of leukocytes	-0.695	-1.031	-0.792	5.65402	10.5582	7.44699
Neovascularization	N/A	0.073	N/A	0	5.61902	0
Nervous system neoplasm	0.24	N/A	0.61	5.75961	0	8.23048
Neuritogenesis	1.2	1.394	0.945	7.8918	6.94506	6.70903
Neurodegeneration of ear cells	N/A	N/A	N/A	4.50604	0	0
Neurodegeneration of peripheral nervous system	N/A	N/A	N/A	4.11461	0	0
Neuroendocrine tumor	N/A	-0.563	N/A	0	5.84399	0
Neurological signs	N/A	1.032	1.032	0	7.43421	6.05253
Neuromuscular disease	N/A	0.651	0.651	0	8.01595	5.88202
Neuronal cell death	-0.81	-1.758	-1.899	5.03237	7.93807	7.12043
Neurotransmission	N/A	1.207	N/A	0	5.43285	0
Nociception	N/A	N/A	-0.545	0	0	6.60108
Non-hematological solid tumor	-0.206	-0.638	-0.084	15.4088	26.7389	29.5628
Non-Hodgkin lymphoma	N/A	-1.956	N/A	0	7.71508	0
Non-melanoma skin cancer	N/A	N/A	N/A	4.8449	5.70679	6.21384
Non-melanoma solid tumor	-0.125	-0.388	0.301	12.8606	25.7532	27.3693
Non-small cell lung carcinoma	N/A	-1.044	-0.751	6.19012	8.47759	8.15998
Nondiabetic obesity	N/A	N/A	N/A	10.3761	8.53191	8.11702
Nonhematologic malignant neoplasm	-0.073	-0.589	-0.174	14.2601	26.0721	29.073
Obesity	-0.082	N/A	N/A	5.59043	0	0
Occlusion of artery	N/A	0.118	N/A	0	6.39108	0
Oral cancer	N/A	N/A	N/A	0	6.76729	6.14624
Oral cavity carcinoma	N/A	N/A	N/A	0	6.94104	6.35118
Oral squamous cell carcinoma	N/A	N/A	N/A	0	6.77745	6.02663
Oral tumor	N/A	N/A	N/A	0	6.89777	6.24925
Organismal death	-3.566	-2.914	-2.028	10.671	19.9797	13.8357
Organization of cells	N/A	N/A	N/A	4.02873	0	0
Organization of cytoplasm	1.406	0.764	-0.175	11.0281	11.4899	9.35752
Organization of cytoskeleton	1.406	0.764	-0.175	13.1494	14.6759	12.4505
Organization of mitotic spindle	N/A	N/A	N/A	5.79069	0	6.60059
Osteoarthritis	N/A	N/A	N/A	0	0	7.43403
Outgrowth of cells	1.445	-0.224	0.051	4.46171	8.83323	5.73799
Outgrowth of neurites	1.286	-0.309	-0.145	3.93695	8.07231	5.52132
Outgrowth of neurons	1.452	-0.176	-0.015	4.25977	8.3327	5.72633
Ovarian adenocarcinoma	N/A	N/A	N/A	0	5.91766	6.94313
Ovarian cancer	N/A	N/A	N/A	0	9.68296	10.8556
Ovarian carcinoma	N/A	N/A	N/A	0	5.37518	5.99453
Ovarian tumor	N/A	-0.447	-0.447	0	9.92676	10.9762
Pancreatic adenocarcinoma	N/A	N/A	N/A	0	6.90195	7.98919
Pancreatic cancer	N/A	N/A	N/A	4.87453	9.28864	10.3106
Pancreatic carcinoma	N/A	N/A	N/A	0	7.28541	8.80693
Pancreatic ductal adenocarcinoma	N/A	N/A	N/A	0	6.64381	7.81923
Pancreatic ductal carcinoma	N/A	N/A	N/A	0	6.82264	0
Pancreatic mass	N/A	-0.563	-0.508	0	13.1544	12.7267
Pancreatic tumor	0.128	-0.563	-0.508	5.51609	12.9293	12.5237
Pancreatobiliary tumor	0.128	-0.103	0.264	4.83255	10.9695	10.4686
Papillary renal cell carcinoma	N/A	N/A	N/A	0	0	5.20654
Papilloma	-1	N/A	-1.664	7.19563	0	5.2506
Pelvic cancer	N/A	0.555	0.896	9.24203	20.2731	21.679
Pelvic tumor	1.905	1.033	0.97	8.88209	19.628	21.076
Perimembranous ventricular septal defect	-1.109	N/A	N/A	3.9257	0	0
Perinatal death	-1.994	-1.583	-1.305	8.13717	10.0597	9.03447
Phosphorylation of protein	0.564	N/A	N/A	4.88857	0	0
Plasticity of synapse	-0.707	-1	N/A	4.89155	6.06456	0
Polycystic Kidney Disease	N/A	N/A	N/A	4.0987	0	0
Polyploidization of cells	-0.199	0.227	N/A	8.01301	6.52781	0
Polyploidization of tumor cell lines	-1.091	N/A	N/A	4.98667	0	0
Preeclampsia	N/A	N/A	N/A	0	5.93975	0
Presence of blood cells	-0.372	N/A	N/A	3.9696	0	0
Presence of leukocytes	-0.372	N/A	N/A	4.21513	0	0
Presence of neutrophils	N/A	N/A	N/A	4.11461	0	0
Primary hypertension	N/A	N/A	N/A	0	5.43873	0
Primary neoplasm	-1.231	N/A	N/A	4.23563	0	0
Primary tumor	N/A	N/A	N/A	4.04537	0	0
Proliferation of cancer cells	0.709	N/A	N/A	4.78377	0	0
Proliferation of central nervous system cells	0.046	N/A	N/A	4.49525	0	0
Proliferation of connective tissue cells	2.116	0.375	-0.311	5.67948	6.40017	5.94124
Proliferation of leukemia cell lines	-0.064	N/A	N/A	6.56036	0	0
Proliferation of neuronal cells	1.874	0.494	0.71	5.33481	11.4093	7.29735
Proliferation of satellite cells	0	N/A	N/A	5.28078	0	0
Proliferation of tumor cells	1.335	N/A	N/A	4.06112	0	0
Prometaphase	N/A	N/A	N/A	5.21571	0	6.53165
Prostate cancer	N/A	N/A	1.067	6.66284	10.8542	12.5256
Prostatic adenocarcinoma	N/A	N/A	N/A	5.69893	9.08765	9.35308
Prostatic carcinoma	N/A	N/A	N/A	5.98659	9.60169	10.8899
Prostatic tumor	1.215	0.742	0.668	7.22457	11.2634	12.8954
Pulmonary hypertensive arterial disease	N/A	N/A	N/A	4.40323	0	0
Quantity of blood cells	0.239	0.644	0.845	6.55647	6.29756	6.88313
Quantity of bone	N/A	1.729	N/A	0	5.65878	0
Quantity of Ca2+	1.278	N/A	N/A	5.32149	0	0
Quantity of cells	0.641	1.281	1.313	12.294	16.071	14.7994
Quantity of connective tissue	N/A	0.298	N/A	0	6.8815	0
Quantity of gonad	N/A	N/A	0.132	0	0	5.3119
Quantity of lesion	-2.078	-0.827	N/A	4.12425	6.01764	0
Quantity of leukocytes	0.46	0.723	1.268	6.55624	6.42429	7.06456
Quantity of lymphatic system cells	N/A	N/A	1.183	0	0	5.32194
Quantity of lymphoid tissue-inducing cells	N/A	N/A	N/A	4.50604	0	0
Quantity of metal	1.128	-0.735	-0.769	5.49501	5.50379	5.77848
Quantity of metal ion	1.542	-0.735	-0.769	5.39016	5.35215	5.8434
Quantity of microtubules	-1.664	N/A	N/A	4.89549	0	0
Quantity of mitotic spindle	-1.387	-1.644	-1.369	4.20908	8.74311	6.91832
Quantity of mononuclear leukocytes	0.737	N/A	1.47	4.36237	0	5.40956
Quantity of myeloid cells	-0.356	N/A	N/A	4.99574	0	0
Quantity of nucleus	1.134	0.333	N/A	5.95155	5.46647	0
Quantity of phagocytes	0.161	N/A	N/A	4.46171	0	0
Rectal adenocarcinoma	N/A	N/A	N/A	4.21173	6.18501	7.03999
Rectum cancer	N/A	N/A	N/A	4.69396	6.78548	7.57171
Respiratory system development	-0.152	0.261	0.261	5.75609	7.82909	6.58156
Respiratory system tumor	0.855	0.309	0.035	8.2198	13.8303	13.9787
Rhabdomyosarcoma	N/A	N/A	N/A	0	0	5.09541
Rheumatic Disease	N/A	0.986	0.745	0	6.17159	5.3385
Right ventricular abnormality	N/A	N/A	N/A	0	5.71827	5.43124
Sarcoma	-0.229	-1.695	-1.887	4.43739	7.90322	9.95799
Secondary neoplasm of digestive system	N/A	0.447	N/A	4.32265	5.55258	0
Secondary tumor	0.587	-0.409	-0.58	5.31802	9.54256	7.02143
Secretion of neurotransmitter	N/A	2.121	N/A	0	5.8552	0
Segregation of chromosomes	1.187	1.392	1.507	9.75846	11.9618	13.6522
Segregation of sister chromatids	N/A	N/A	N/A	0	0	5.26406
Sensation	0.508	0.407	-0.133	4.74722	7.22248	9.2267
Sensory system development	N/A	1.03	1.126	0	7.81229	5.50998
Serous adenocarcinoma	N/A	N/A	N/A	5.41226	11.3447	13.4993
Size of body	0.26	0.849	0.483	10.1083	5.87043	6.20396
Size of bone	N/A	N/A	N/A	3.99027	7.01032	0
Size of head	N/A	N/A	N/A	0	5.83413	0
Skin cancer	-0.312	-1.342	-1.81	15.1834	26.313	25.6063
Skin carcinoma	N/A	0.577	N/A	4.61595	5.72163	5.39703
Skin lesion	-1.328	-2.635	-2.368	17.0733	28.7804	28.6191
Skin squamous cell carcinoma	N/A	N/A	N/A	4.0404	0	5.67457
Skin tumor	-1.344	-2.571	-3.057	16.8837	27.976	27.3529
Soft tissue neoplasm	N/A	-1.261	-1.261	0	6.89134	7.7905
Soft tissue sarcoma	N/A	-1.523	-1.751	0	6.62352	7.93176
Solid tumor	-0.637	-1.183	-0.831	12.9857	24.2077	26.0515
Spindle checkpoint of cells	N/A	N/A	0.692	0	0	5.52421
Squamous-cell carcinoma	N/A	0.415	0.7	10.7251	13.4176	16.2816
Stimulation of cells	0.026	N/A	N/A	4.07345	0	0
Survival of organism	-1.808	-1.117	-1.165	6.76088	7.91545	6.03689
Synaptic transmission	N/A	1.293	-0.043	0	6.36494	6.0485
Synthesis of carbohydrate	0.935	0.097	N/A	4.1897	5.46293	0
Synthesis of polysaccharide	0.802	-0.224	N/A	4.43263	5.52813	0
Thoracic cancer	1.078	0.291	-0.136	7.0896	10.9544	9.75972
Thoracic neoplasm	0.96	0.466	0.137	6.95148	11.6148	10.2136
Thyroid cancer	N/A	N/A	N/A	14.4365	0	30.3337
Thyroid carcinoma	N/A	N/A	N/A	14.17	27.4788	30.1695
Transcription	N/A	1.501	0.424	0	9.10688	7.65108
Transcription of RNA	N/A	1.995	0.609	0	6.23143	5.65179
Transitional-cell carcinoma	N/A	N/A	N/A	4.67169	8.44249	9.61862
Tubulation of cells	1.388	N/A	N/A	4.4702	0	0
Tumorigenesis of epithelial neoplasm	-0.591	-0.649	-1.057	10.0187	20.3794	21.8479
Tumorigenesis of reproductive tract	N/A	-0.447	-0.447	8.18766	19.3241	19.3144
Upper aero-digestive squamous cell carcinoma	N/A	N/A	N/A	5.68976	9.17638	9.78898
Upper aerodigestive tract carcinoma	N/A	N/A	N/A	9.62023	15.3782	14.1435
Upper airway cancer	N/A	N/A	N/A	5.09885	5.94339	5.8142
Upper gastrointestinal carcinoma	N/A	N/A	N/A	7.67067	17.4198	15.8685
Upper gastrointestinal tract cancer	N/A	N/A	N/A	7.84621	17.3725	15.5405
Upper gastrointestinal tract tumor	N/A	N/A	N/A	0	17.3278	15.461
Urinary tract cancer	N/A	N/A	N/A	0	5.43714	0
Urothelial bladder carcinoma	N/A	N/A	N/A	4.14623	7.79549	9.09474
Urothelial transitional cell carcinoma	N/A	N/A	N/A	4.43264	8.41818	9.6664
Uterine cancer	N/A	N/A	N/A	8.6181	14.3356	13.5923
Uterine carcinoma	N/A	N/A	N/A	4.27368	8.78689	7.49664
Uterine endometrioid carcinoma	N/A	N/A	N/A	0	6.57909	0
Uterine serous papillary cancer	N/A	N/A	N/A	13.6158	17.7494	19.0908
Uterine tumor	N/A	N/A	N/A	8.08261	14.0365	13.0212
Vascular resistance	N/A	N/A	1.937	0	0	5.72994
Vascular tumor	N/A	N/A	N/A	0	5.80603	0
Vascularization	1.016	0.038	-0.789	4.84515	8.54882	5.64853
Vascularization of absolute anatomical region	-0.06	-1.319	-1.65	4.48698	5.46398	5.12171
Vasculogenesis	2.084	2.046	1.231	5.15767	9.88119	7.63436
Vaso-occlusion	0.806	0.118	N/A	4.18733	6.63321	0
Vasoconstriction	N/A	N/A	-0.471	0	0	5.50887
Vasoconstriction of blood vessel	N/A	N/A	-0.392	0	0	5.3019
Ventricular dilatation	N/A	N/A	N/A	0	5.73964	6.7546
Ventricular dysfunction	N/A	N/A	0.555	0	0	7.68345
Visceral metastasis	0.518	0.628	0.185	3.93614	6.46351	5.52356
Visceromegaly	N/A	N/A	N/A	5.65441	6.28316	7.56651

## Sheet: Selected
Input # genes:	471	876	1004	471	876	1004
IPA output (FDR<0.05, Log2R>1):	Activation Z-score			Log10(P-value)
Diseases and Bio Functions	ActWt_wtwt	ActHPV_wtHPV	ActHPV_wtwt	ActWt_wtwt	ActHPV_wtHPV	ActHPV_wtwt
Proliferation of connective tissue cells	2.116	0.375	-0.311	5.67948	6.40017	5.94124
Differentiation of connective tissue cells	1.489	0.369	-0.371	6.81641	10.0129	9.53925
Cell proliferation of tumor cell lines	2.582	2.129	2.357	6.48824	8.06116	7.23934
M phase	2.047	3.004	2.603	8.01182	8.22027	7.7797
Cell survival	N/A	2.899	2.347	0	6.6321	5.53651
Migration of cells	2.101	0.5	0.318	9.20105	14.9544	14.2441
Organization of cytoskeleton	1.406	0.764	-0.175	13.1494	14.6759	12.4505
Microtubule dynamics	1.792	1.061	0.284	9.95769	12.2367	9.33833
Apoptosis	-1.776	-0.817	-1.474	11.4963	16.6161	15.3963
Fibrogenesis	N/A	0.727	0.45	0	5.42589	5.12309
Angiogenesis	2.173	1.977	1.284	5.9288	11.8745	9.88458
Carcinoma	0.531	0.336	1.179	12.7287	26.2141	28.2379

## Sheet: ActWt_WtWt
IPA output for Act/wt vs wt/wt (FDR<0.05, Log2R>1):
Categories	Function	Diseases or Functions Annotation	p-Value	Activation z-score	Molecules	# Molecules
Cellular Development,Cellular Growth and Proliferation	cell proliferation	Cell proliferation of carcinoma cell lines	2.77e-05	2.839	ADAM12,BIRC5,CCNA2,CCND1,CDCA2,CHP2,CXCR4,DKK1,DLGAP5,ECT2,EPCAM,FANCA,FANCC,GLI1,IGF2,IGFBP3,INHBA,MYL9,NCAM1,NEK2,PLK1,PTPRO,RARB,RET,RUNX2,SPP1,STMN1,UBE2C,UHRF1	29
Embryonic Development,Organismal Development	development	Development of body trunk	1.1e-12	2.617	Acan,ADAMTS18,AGTR2,ALDH1A1,ATP2A1,BCL11B,BIRC5,CACNB4,CASQ1,CASQ2,CBS/CBSL,CCNA2,CCNB2,CCND1,CELA1,CELSR3,COL11A1,COX4I2,CRHR1,CTSH,CXCR4,DHRS3,DKK1,ECE2,EDNRA,EDNRB,F5,FANCA,FANCC,FHOD3,FST,GLI1,HSD11B1,IGF2,IL7,INHBA,KCNK2,KDR,KIT,LBH,LFNG,MB,MEF2C,MMP13,MMP9,MSTN,MYLK,NPPC,NTRK3,OBSCN,OXTR,Pdlim3,PROK2,PTCH1,Ptprv,RARB,RET,ROBO2,RSPO3,RUNX2,SHOX2,SLC40A1,SOX18,SOX4,SPP1,TBX4,TCAP,Tcf7,TGFBI,T…	77
Cellular Development,Cellular Growth and Proliferation	cell proliferation	Cell proliferation of tumor cell lines	3.25e-07	2.582	ADAM12,AKR1C3,ALDH1A1,ARG1,AURKB,BIRC5,BUB1,CASP1,CCNA2,CCNB1,CCNB2,CCND1,CDCA2,CDCA8,CDK1,CENPA,CENPE,CHP2,CNN2,COL4A3,CRHR1,CXCR4,DKK1,DLGAP5,DLK1,DUSP4,ECT2,EPCAM,FANCA,FANCC,FST,GLI1,GRIA1,HCK,HSD11B1,IGF2,IGFBP3,IL7,INHBA,KCNK2,KCNN4,KDR,KIF1A,KIF20A,KIT,LRRN1,LSAMP,MAPK12,MB,MEF2C,MELK,MKI67,MMP9,MSTN,MYL9,MYLK,NCAM1,NCAPG,NEK2,NGFR,NRG2,NTRK3,OXTR,PBK,PLK1,PRKG2,PTCH1,PTPRO,RACGAP1,RARB,RE…	89
Cancer,Organismal Injury and Abnormalities	invasion	Invasion of tissue	1.7e-05	2.465	ALDH1A1,BIRC5,CCND1,CXCR4,EDNRB,FST,GLI1,GRIA1,INHBA,MMP11,MMP9,NCAM1,RET,RUNX2,SPP1,TSLP	16
Cell Cycle	M phase	M phase of tumor cell lines	9.26e-08	2.377	AURKB,BIRC5,CEP55,ECT2,KIF14,KIF20A,KIF23,KIF4A,NEK2,NUF2,PLK1,RACGAP1,SPDL1,TOP2A	14
Cell Cycle,Cellular Movement	cytokinesis	Cytokinesis of tumor cell lines	2.4e-07	2.377	AURKB,BIRC5,CEP55,ECT2,KIF14,KIF20A,KIF23,KIF4A,NEK2,RACGAP1,TOP2A	11
Cell Cycle,Cellular Movement	cytokinesis	Cytokinesis	6.1e-07	2.29	AURKB,BIRC5,CCNB1,CEP55,ECT2,FSD1,KIF14,KIF20A,KIF23,KIF4A,MYL9,NEK2,PLK1,PRC1,RACGAP1,TNFSF11,TOP2A,UBE2C	18
Cardiovascular System Development and Function,Organismal Development	angiogenesis	Angiogenesis	1.18e-06	2.173	ADAM12,Agtr1b,AGTR2,ARG1,BIRC5,CASP1,CBS/CBSL,CCND1,CELA1,CFB,COL4A3,CTSH,CXCR4,DKK1,DLK1,ECT2,EDNRA,EDNRB,EGFL6,EPHB2,GLI1,HCK,HS6ST2,HTR2A,IGF2,IGFBP3,INHBA,ISM1,KCNJ2,KDR,KIT,MB,MEF2C,MMP13,MMP9,NGFR,NPPC,NRG2,PLA2G7,PROK2,PTCH1,PTGER3,PTGIR,RARB,ROBO2,RSPO3,RUNX2,SEMA3A,SOX18,SPP1,STC1,TBX4,TGFBI,TNFSF11,TNN,UTS2R	56
Cardiovascular System Development and Function	development	Development of vasculature	3.71e-08	2.171	ACTA2,ADAM12,Agtr1b,AGTR2,ARG1,BIRC5,CACNA1H,CASP1,CBS/CBSL,CCND1,CELA1,CFB,COL4A3,CTSH,CXCR4,DKK1,DLK1,DLX5,ECT2,EDNRA,EDNRB,EGFL6,EPHB2,FBN2,GLI1,HCK,HS6ST2,HTR2A,IGF2,IGFBP3,INHBA,ISM1,KCNJ2,KDR,KIT,LFNG,MB,MEF2C,MMP13,MMP9,NGFR,NPPC,NRG2,NTRK3,PLA2G7,PROK2,PTCH1,PTGER3,PTGIR,RARB,ROBO2,RSPO3,RUNX2,SEMA3A,SHOX2,SOX18,SOX4,SPP1,STC1,TBX4,TGFBI,TLL1,TNFRSF21,TNFSF11,TNN,UTS2R	66
Cancer,Organismal Injury and Abnormalities	growth	Growth of tumor	2.19e-06	2.162	ADCYAP1R1,AFAP1L2,AGTR2,AKR1C3,B4GALNT1,BIK,BIRC5,BUB1B,CASP1,CCL21,CCND1,CENPA,COL4A3,CXCR4,DKK1,DLK1,EGFL6,EPHB2,FST,GLI1,GPR68,IGF2,IGFBP3,IL27RA,IL7,INHBA,KDR,KIT,MKI67,MMP9,MSTN,NCAPG,NGFR,NTRK3,PAK6,PAWR,PCDH10,PLK1,PROK2,PTCH1,RARB,RET,RUNX2,SEMA3A,SNCG,SOX4,SPP1,STMN1,TPX2,UBE2C,WISP1,ZFP57	52
Cellular Assembly and Organization,DNA Replication, Recombination, and Repair	alignment	Alignment of chromosomes	8.7e-09	2.138	BIRC5,CCNA2,CENPE,DLGAP5,KIF14,KIF20A,KIF22,NCAPG,PLK1	9
Cellular Growth and Proliferation,Connective Tissue Development and Function,Tissue Development	proliferation	Proliferation of connective tissue cells	2.09e-06	2.116	AGTR2,BCL11B,BUB1,CCNA2,CCNB1,CCND1,DKK1,DUSP4,EDNRA,EDNRB,EPCAM,FST,HS6ST2,HTR2A,IGF2,IGFBP3,INHBA,MKI67,MMP9,MSTN,NGFR,NPPC,NTRK3,PAWR,PRKG2,PTCH1,RET,RUNX2,SOX4,SPP1,STC1,STMN1,TNFSF11,TNN,TRPS1,TSHR,UBE2C,UTS2R,WISP1	39
Cellular Movement	migration	Migration of cells	6.29e-10	2.101	Acan,ACKR2,ACTA2,ADAM12,ADCYAP1R1,ADD2,AGTR2,ARG1,ARHGEF39,ASPM,BCL11B,CASP1,CBS/CBSL,CCL21,CCNA2,CCNB2,CCND1,CD200,CDK1,CELSR3,CENPF,CFB,CHL1,CHP2,CNN2,COL11A1,COL4A3,CRP,CTSH,CXCR4,CYP26B1,DKK1,DUSP4,ECT2,EDNRA,EDNRB,EGFL6,ELMO1,EPCAM,EPHA8,EPHB2,FBLIM1,FOXO6,GCNT1,GLI1,HCK,IGF2,IGFBP3,IL27RA,IL7,INHBA,KCNK2,KCNN4,KDR,KIF14,KIF26B,KIT,LRRC15,MAPK12,MEF2C,MMP11,MMP13,MMP9,MSTN,MYLK,NCAM1,NDST3,N…	112
Cardiovascular System Development and Function,Organismal Development	vasculogenesis	Vasculogenesis	6.96e-06	2.084	AGTR2,ARG1,BIRC5,CASP1,CBS/CBSL,CFB,COL4A3,CXCR4,DKK1,DLK1,ECT2,EDNRA,EDNRB,EGFL6,EPHB2,GLI1,HS6ST2,HTR2A,IGF2,IGFBP3,INHBA,KCNJ2,KDR,KIT,MB,MEF2C,MMP13,MMP9,NGFR,NPPC,NRG2,PLA2G7,PROK2,PTCH1,PTGER3,PTGIR,RARB,ROBO2,RUNX2,SEMA3A,SOX18,SPP1,STC1,TGFBI,TNFSF11,TNN	46
Cellular Movement	invasion	Invasion of cells	7.12e-05	2.081	ACTA2,ADAM12,ARG1,BIRC5,CCL21,CCNA2,CCND1,CDK1,CHP2,COL11A1,CTSH,CXCR4,DKK1,ECT2,EDNRB,ELMO1,EPCAM,EPHB2,FBLIM1,FST,GLI1,IGF2,INHBA,KDR,KIT,LRRC15,MAPK12,MMP13,MMP9,MYLK,NGFR,NTRK3,OBSCN,PAK6,PALLD,RAB25,RAMP3,RET,RUNX2,SATB2,SNCG,SOX4,SPP1,STMN1,TAGLN,TDO2,TGFBI,TMPRSS4,TNFSF11,TRPV2,WISP1	51
Cell Cycle	M phase	M phase	9.73e-09	2.047	AURKB,BIRC5,BUB1B,CCNB1,CDK1,CENPE,CEP55,CYP26B1,ECT2,FSD1,KIF14,KIF20A,KIF23,KIF4A,MYL9,NEK2,NUF2,PLK1,PRC1,RACGAP1,SPDL1,TNFSF11,TOP2A,UBE2C	24
Cancer,Hematological Disease,Organismal Injury and Abnormalities	bone marrow neoplasm	Bone marrow neoplasm	6.17e-06	2	ADAM12,ADAMTS17,ADCY1,ADCYAP1R1,AGTR2,ANO4,APLP1,ARHGEF39,AURKB,B3GNT3,B4GALNT1,BAALC,BCL11B,BIRC5,BUB1B,CACNA1H,CACNB4,CCNA2,CCND1,CD200,CD7,CDCA2,CDK1,CELSR3,CENPF,CHIT1,CHL1,CKAP2L,CNTN5,COL4A3,COL4A4,CRHR1,CRP,CXCR4,DES,EPCAM,EPHA8,EPHB2,FAM83G,FGD3,FGD6,FHOD3,GALNT9,GSTA3,HCK,INMT,KCNQ1,KDR,KIF1A,KIF26A,KIT,LFNG,LRIG3,MEF2C,MELK,MKI67,MMP9,MYL9,NCAM1,NEK2,NLRC5,NTRK3,OBSCN,PADI2,PLK1,PRX,PSR…	86
Cancer,Organismal Injury and Abnormalities	liquid tumor	Liquid tumor	1.16e-05	2	ADAM12,ADAMTS16,ADAMTS17,ADCY1,ADCYAP1R1,ADD2,AGTR2,ALDH1A1,ANO4,APLP1,ARHGEF39,AURKB,B3GNT3,B4GALNT1,BAALC,BCL11B,BIRC5,BUB1B,CACNA1H,CACNB4,CCNA2,CCND1,CD200,CD7,CDCA2,CDK1,CELSR3,CENPF,CHIT1,CHL1,CKAP2L,CNTN5,COL4A3,COL4A4,CRHR1,CRP,CXCR4,DES,DNER,ELMO1,EPCAM,EPHA8,EPHB2,FAM83G,FANCA,FGD3,FGD6,FHOD3,FSD1,GALNT9,GLI1,GSTA3,HCK,IL7,INMT,KCNQ1,KCNS2,KDR,KIF1A,KIF26A,KIT,LFNG,LRIG3,MEF2C,MELK,MKI6…	100
Cellular Assembly and Organization	attachment	Attachment of kinetochores	1.34e-06	1.982	AURKB,CDCA8,CENPE,ECT2,NUF2,RACGAP1	6
Cellular Movement,Hematological System Development and Function,Immune Cell Trafficking,Inflammatory Response	cell movement	Cell movement of macrophages	7.41e-05	1.942	ACKR2,ARG1,CASP1,CCL21,CCND1,CNN2,COL4A3,CXCR4,EDNRB,FOXO6,HCK,KDR,MMP9,MSTN,MYLK,SPP1,STC1,TNFRSF21,TRPV2,TSHR	20
Cell Cycle	M phase	M phase of cervical cancer cell lines	8.93e-07	1.941	CEP55,ECT2,KIF14,KIF20A,KIF23,KIF4A,NUF2,PLK1,RACGAP1,SPDL1,TOP2A	11
Cancer,Organismal Injury and Abnormalities	pelvic tumor	Pelvic tumor	1.31e-09	1.905	ACTG2,ADAM12,ADAMTS16,ADAMTS18,ADCY1,ADCYAP1R1,ADD2,AFAP1L2,AGTR2,AKR1C3,ALDH1A1,ALPL,ANO4,ASPM,ATP2A1,AURKB,B3GNT3,B4GALNT1,BCL11B,BIK,BIRC5,BUB1,BUB1B,CACNA1H,CASP1,CASQ1,CASQ2,CBS/CBSL,CCDC146,CCDC3,CCDC33,CCL21,CCNA2,CCNB1,CCNB2,CCND1,CDC25C,CDK1,CDK15,CELSR3,CENPA,CENPE,CENPF,CENPM,CEP55,CFB,CHIT1,CHL1,CKM,CLSTN2,CNTFR,CNTN4,CNTN5,COL11A1,COL24A1,COL4A4,CPNE5,CRP,CTSH,CXCR4,CYP2F1,DAPL1,DES,…	262
Cellular Development,Cellular Growth and Proliferation,Nervous System Development and Function,Tissue Development	proliferation	Proliferation of neuronal cells	4.63e-06	1.874	ADCYAP1R1,ARG1,ASPM,CCND1,CDK1,CHL1,CXCR4,DLX5,DNER,EPHB2,GFRA2,HHIP,IGF2,IRX6,KIF23,KIF26A,KIT,MMP9,NCAM1,NCAM2,NGFR,NPAS4,NRTN,NTN3,NTRK3,PAK6,PALLD,PTCH1,RET,ROBO2,RTN4R,SEMA3A,SLC9A5,SPP1,TNN,TRPV2	36
Cell Cycle	cell cycle progression	Cell cycle progression	4.32e-08	1.847	ADAM12,AFAP1L2,AGTR2,ARG1,AURKB,BIRC5,BUB1,BUB1B,CCNA2,CCNB1,CCNB2,CCND1,CDC25C,CDCA8,CDK1,CENPA,CENPE,CENPF,DLGAP5,EPCAM,FANCA,FANCC,GLI1,IGF2,IGFBP3,IL7,INHBA,KDR,KIF15,KIF18B,KIF22,KIF4A,KIT,KNTC1,MAPK12,MELK,MKI67,NEK2,NGFR,NTRK3,NUF2,PAWR,PLK1,PRKAG3,PTCH1,PTPRO,RACGAP1,RARB,RET,RUNX2,SDC3,SPAG5,SPC25,SPP1,STMN1,TNFSF11,TOP2A,Tpm2,TPX2,TSHR,TSLP,TTYH1,UBE2C,ZAP70	64
Cellular Movement	cell movement	Cell movement of myeloid cells	4.43e-07	1.845	ACKR2,ARG1,CASP1,CCL21,CCND1,CFB,CNN2,COL4A3,CRP,CXCR4,EDNRA,EDNRB,FOXO6,GCNT1,HCK,IGFBP3,IL27RA,INHBA,KDR,KIT,MAPK12,MMP9,MSTN,MYLK,PLA2G5,PLA2G7,PROK2,PTGER3,PTGIR,PTPRO,RSPO3,SEMA3A,SPP1,STC1,TNFRSF21,TNFSF11,TRPV2,TSHR,TSLP	39
Cellular Assembly and Organization,Cellular Function and Maintenance	organization	Microtubule dynamics	1.1e-10	1.792	ADCY1,AGTR2,BCL11B,BIRC5,CACNA1H,CCL21,CCNA2,CDK1,CELSR3,CENPE,CENPF,CHL1,CKM,CNTN4,CRHR1,CXCR4,DLGAP5,DLX5,DNER,ECT2,EDNRA,ELMO1,EPHA8,EPHB2,FGD3,FOXO6,FSD1,GFRA2,HCK,INHBA,KCNJ2,KDR,KIF18B,KIF23,KIF4A,KIT,MNS1,MSTN,MYLK,NCAM1,NCAM2,NEK2,NGFR,NLGN3,NRTN,NTN3,NTNG1,NTRK3,PAK6,PALLD,PHLDB2,PLEKHG4,PRC1,PRKAG3,PSRC1,PTPRO,RACGAP1,RET,ROBO2,RTN4R,SDC3,SEMA3A,SEMA3G,SHOX2,SLAIN1,SLC9A5,SLITRK1,SLITRK…	78
Cellular Movement,Hematological System Development and Function,Immune Cell Trafficking,Inflammatory Response	cell movement	Cell movement of phagocytes	9.65e-06	1.764	ACKR2,ARG1,CASP1,CCL21,CCND1,CFB,CNN2,COL4A3,CRP,CXCR4,EDNRA,EDNRB,FOXO6,GCNT1,HCK,IL7,INHBA,KDR,KIT,MAPK12,MMP9,MSTN,MYLK,PLA2G7,PROK2,PTGER3,PTPRO,RSPO3,SEMA3A,SPP1,STC1,TNFRSF21,TNFSF11,TRPV2,TSHR,TSLP	36
Connective Tissue Development and Function,Tissue Development	growth	Growth of connective tissue	5.82e-07	1.736	AGTR2,AURKB,BCL11B,BUB1,CCNA2,CCNB1,CCND1,DKK1,DUSP4,EDNRA,EDNRB,EPCAM,FST,HS6ST2,HTR2A,IGF2,IGFBP3,IL7,INHBA,KIT,MKI67,MMP9,MSTN,NGFR,NPPC,NTRK3,PAWR,PRKG2,PTCH1,RET,RUNX2,SOX4,SPP1,STC1,STMN1,TNFSF11,TNN,TRPS1,TSHR,TSLP,UBE2C,UTS2R,WISP1	43
Cancer,Developmental Disorder,Embryonic Development,Organismal Injury and Abnormalities	invasion	Invasion of embryonic tissue	3.78e-06	1.698	ALDH1A1,CXCR4,FST,INHBA,MMP9,RET,RUNX2,TSLP	8
Cardiovascular System Development and Function,Embryonic Development,Organ Development,Organismal Development,Tissue Development	cardiogenesis	Cardiogenesis	8.84e-06	1.633	Acan,AGTR2,CASQ1,CASQ2,CBS/CBSL,CCNA2,CCND1,COL11A1,CXCR4,DHRS3,ECE2,EDNRA,FHOD3,IGF2,KCNK2,KIT,MB,MEF2C,MMP13,MMP9,MSTN,MYLK,NTRK3,OBSCN,Pdlim3,PROK2,PTCH1,ROBO2,SHOX2,SOX18,SOX4,TCAP,TLL1,TRIM63	34
Cellular Movement	cell movement	Cell movement	8.51e-09	1.63	Acan,ACKR2,ACTA2,ADAM12,ADCYAP1R1,ADD2,AGTR2,ARG1,ARHGEF39,ASPM,BCL11B,CASP1,CBS/CBSL,CCL21,CCNA2,CCNB2,CCND1,CD200,CDK1,CELSR3,CENPF,CFB,CHL1,CHP2,CNN2,COL11A1,COL4A3,CRP,CTSH,CXCR4,CYP26B1,DKK1,DUSP4,ECT2,EDNRA,EDNRB,EGFL6,ELMO1,EPCAM,EPHA8,EPHB2,FBLIM1,FOXO6,FST,GCNT1,GLI1,HCK,HTR2A,IGF2,IGFBP3,IL27RA,IL7,INHBA,KCNK2,KCNN4,KDR,KIF14,KIF26B,KIT,LRRC15,MAPK12,MB,MEF2C,MMP11,MMP13,MMP9,MSTN,MYLK,…	118
Organismal Development	growth	Growth of organism	3.73e-07	1.614	ALX4,APLP1,ARG1,ASPM,CBS/CBSL,CCL21,CCNB2,CCND1,CELA1,DKK1,DLK1,GFRA2,GLI1,HHIP,IGF2,IGFBP3,IL27RA,INHBA,KDR,KIF26A,KIT,MELK,MMP9,MXD3,MYH1,NCAM1,NPPC,NRG2,NTRK3,PRKG2,PRSS35,PTCH1,RARB,RET,RSPO3,SHOX2,SLC18A2,SLITRK1,SLITRK6,SOX4,SPP1,ST8SIA2,STC1,TDO2,TMEM8A,TNFSF11,TSHR,TSLP,TTYH1,UHRF1,ZFP57	51
Cellular Function and Maintenance	homeostasis	Lymphocyte homeostasis	0.000109	1.593	ARG1,BCL11B,BIK,BIRC5,CASP1,CCNB2,CCND1,CHST3,CRP,CXCR4,CYP26B1,DKK1,F5,FANCC,HSPB2,IGF2,IL27RA,IL7,INHBA,KDR,KIT,LFNG,MEF2C,RUNX2,SLC40A1,SOX4,SPNS2,SPP1,Tcf7,TK1,TNFSF11,TSLP,ZAP70	33
Cellular Movement,Nervous System Development and Function	migration	Migration of neurons	1.58e-06	1.58	ADCYAP1R1,ASPM,CELSR3,CHL1,CXCR4,EDNRB,EPHB2,KIT,MEF2C,NGFR,NTRK3,POU3F3,RET,SATB2,SDC3,SEMA3A,ST8SIA2,STMN1,TNN,TRIM46,TUBB2B	21
Embryonic Development,Hematological System Development and Function,Lymphoid Tissue Structure and Development,Organ Development,Organismal Development,Tissue Development	formation	Formation of thymus gland	4.23e-06	1.572	BCL11B,BIRC5,CACNB4,CCNB2,CCND1,CXCR4,DKK1,EDNRA,F5,IL7,KIT,LFNG,Tcf7,TK1,TNFSF11,ZAP70	16
Cellular Development,Connective Tissue Development and Function,Tissue Development	differentiation	Differentiation of bone cells	1.92e-08	1.568	CD200,CDK1,DKK1,DLK1,DLX5,EDNRA,FBLIM1,FBN2,GLI1,GPR68,IL7,INHBA,MEF2C,MMP9,MSTN,NPPC,OSTN,PTCH1,Ptprv,RUNX2,SATB2,SEMA3A,SHOX2,SOST,SP7,SPP1,STC1,STMN1,TNFSF11,TNN,TSHR,WISP1	32
Embryonic Development,Organismal Development	growth	Growth of embryo	1.63e-05	1.565	ALX4,ASPM,CCL21,CCND1,DKK1,GLI1,HHIP,IGF2,IGFBP3,INHBA,KDR,KIF26A,KIT,MELK,MMP9,MXD3,NCAM1,NRG2,PTCH1,RET,RSPO3,SHOX2,SOX4,SPP1,TDO2,TMEM8A,TNFSF11,TSLP,TTYH1,UHRF1,ZFP57	31
Molecular Transport	quantity	Quantity of metal ion	4.07e-06	1.542	ACKR2,ADCYAP1R1,Agtr1b,ATP2A1,B4GALNT1,CACNA1H,CASQ1,CASQ2,CCL21,CPM,CRHR1,CXCR4,EDNRA,EDNRB,GPR68,HTR2A,IGF2,KDR,MXD3,NCAM1,NMB,NPPC,OXTR,PLA2G5,POU3F3,PTGER3,SCNN1B,SPP1,TACR2,TNFSF11	30
Cellular Development,Connective Tissue Development and Function,Tissue Development	differentiation	Differentiation of connective tissue cells	1.53e-07	1.489	CCDC3,CCND1,CD200,CDK1,DKK1,DLK1,DLX5,EDNRA,FBLIM1,FBN2,GLI1,GPR68,HSD11B1,HTR2A,IL7,INHBA,MB,MEF2C,MMP11,MMP13,MMP9,MSTN,NGFR,NPPC,OSTN,PRKG2,PTCH1,Ptprv,RARB,RUNX2,SATB2,SEMA3A,SHOX2,SOST,SP7,SPP1,STC1,STMN1,TNFSF11,TNN,TRPS1,TSHR,WISP1	43
Cancer,Organismal Injury and Abnormalities	genitourinary tumor	Genitourinary tumor	1.44e-08	1.477	ACTA2,ACTG2,ADAM12,ADAMTS16,ADAMTS18,ADCY1,ADCYAP1R1,ADD2,AFAP1L2,AGTR2,AKR1C3,ALDH1A1,ALPL,ANO4,ASPM,ATP2A1,AURKB,B3GNT3,B4GALNT1,BCL11B,BIK,BIRC5,BUB1,BUB1B,CACNA1H,CASP1,CASQ1,CASQ2,CBS/CBSL,CCDC146,CCDC3,CCDC33,CCL21,CCNA2,CCNB1,CCNB2,CCND1,CDC25C,CDK1,CDK15,CELSR3,CENPA,CENPE,CENPF,CENPM,CEP55,CFB,CHIT1,CHL1,CKM,CLSTN2,CNN2,CNTFR,CNTN4,CNTN5,COL11A1,COL24A1,COL4A4,CPNE5,CRP,CTSH,CXCR4,CYP2F1…	284
Cancer,Organismal Injury and Abnormalities,Reproductive System Disease	genital tumor	Genital tumor	6.35e-11	1.463	ACTG2,ADAM12,ADAMTS16,ADAMTS18,ADCY1,ADCYAP1R1,ADD2,AFAP1L2,AGTR2,AKR1C3,ALDH1A1,ALPL,ANO4,ASPM,ATP2A1,AURKB,B3GNT3,B4GALNT1,BCL11B,BIK,BIRC5,BUB1,BUB1B,CACNA1H,CASP1,CASQ1,CASQ2,CBS/CBSL,CCDC146,CCDC3,CCDC33,CCL21,CCNA2,CCNB1,CCNB2,CCND1,CDC25C,CDK1,CDK15,CELSR3,CENPA,CENPE,CENPF,CENPM,CEP55,CFB,CHL1,CKM,CLSTN2,CNTFR,CNTN4,CNTN5,COL11A1,COL24A1,COL4A4,CPNE5,CRP,CTSH,CXCR4,CYP2F1,DAPL1,DES,DIO3,D…	254
Cellular Development,Cellular Growth and Proliferation,Nervous System Development and Function,Tissue Development	outgrowth	Outgrowth of neurons	5.5e-05	1.452	ARG1,CDK1,CHL1,DLX5,DNER,EPHB2,GFRA2,IGF2,KIF26A,KIT,MMP9,NCAM1,NCAM2,NGFR,NPAS4,NRTN,NTN3,NTRK3,PAK6,PALLD,RET,RTN4R,SEMA3A,SLC9A5,TNN,TRPV2	26
Cellular Growth and Proliferation	outgrowth	Outgrowth of cells	3.45e-05	1.445	ARG1,CCND1,CDK1,CHL1,DLX5,DNER,EPHB2,GFRA2,IGF2,KDR,KIF26A,KIT,MMP9,NCAM1,NCAM2,NGFR,NPAS4,NRTN,NTN3,NTRK3,PAK6,PALLD,RET,RTN4R,SEMA3A,SLC9A5,TNN,TRPV2	28
Embryonic Development,Hematological System Development and Function,Lymphoid Tissue Structure and Development,Organ Development,Organismal Development,Tissue Development	formation	Formation of lymphoid organ	7.04e-08	1.439	BCL11B,BIRC5,CACNB4,CCL21,CCNB2,CCND1,CXCR4,DKK1,EDNRA,F5,HCK,IL27RA,IL7,KIT,LFNG,RET,SLC40A1,SPNS2,Tcf7,TK1,TLX1,TNFRSF21,TNFSF11,TSLP,ZAP70	25
Tissue Development	development	Development of epithelial tissue	3.56e-06	1.423	AGTR2,ARG1,BCL11B,CCND1,COL4A3,COL4A4,CXCR4,DKK1,DLK1,DLX5,ECT2,EDNRB,EGFL6,IGF2,INHBA,KCNJ2,KDR,KIT,KRT12,LFNG,MEF2C,MMP9,NRG2,PALLD,POF1B,PROK2,PTGIR,RAB25,RARB,RUNX2,SEMA3A,SPP1,STC1,TBX4,TNFSF11	35
Cellular Assembly and Organization,Cellular Function and Maintenance	organization	Organization of cytoskeleton	7.09e-14	1.406	ADAM12,ADCY1,AGTR2,ASPM,AURKB,BCL11B,BIRC5,CACNA1H,CCL21,CCNA2,CCNB1,CDK1,CELSR3,CENPE,CENPF,CHL1,CKM,CNN2,CNTN4,CRHR1,CRYAA/CRYAA2,CXCR4,DES,DLGAP5,DLX5,DNER,ECT2,EDNRA,ELMO1,EPHA8,EPHB2,FGD3,FOXO6,FSD1,GFRA2,HCK,INHBA,KCNJ2,KDR,KIF18B,KIF23,KIF4A,KIT,KRT25,KRT71,MNS1,MSTN,MYLK,NCAM1,NCAM2,NEK2,NGFR,NLGN3,NRTN,NTN3,NTNG1,NTRK3,PAK6,PALLD,Pdlim3,PHLDB2,PLEK2,PLEKHG4,POF1B,PRC1,PRKAG3,PSRC1,PTPRO,…	95
Cellular Assembly and Organization,Cellular Function and Maintenance	organization	Organization of cytoplasm	9.37e-12	1.406	ADAM12,ADCY1,AGTR2,ASPM,AURKB,BCL11B,BIRC5,CACNA1H,CASQ1,CCL21,CCNA2,CCNB1,CDK1,CELSR3,CENPE,CENPF,CHL1,CKM,CNN2,CNTN4,CRHR1,CRYAA/CRYAA2,CXCR4,DES,DLGAP5,DLX5,DNER,ECT2,EDNRA,ELMO1,EPHA8,EPHB2,FGD3,FOXO6,FSD1,GFRA2,HCK,INHBA,KCNJ2,KDR,KIF18B,KIF23,KIF4A,KIT,KRT25,KRT71,MNS1,MSTN,MYLK,NCAM1,NCAM2,NEK2,NGFR,NLGN3,NRTN,NTN3,NTNG1,NTRK3,PAK6,PALLD,Pdlim3,PHLDB2,PLEK2,PLEKHG4,POF1B,PRC1,PRKAG3,PSRC1,…	96
Cell Morphology,Tissue Development	tubulation	Tubulation of cells	3.39e-05	1.388	CASP1,COL4A3,CXCR4,EDNRB,GLI1,HS6ST2,IGFBP3,KDR,MMP13,PROK2,RET,SEMA3A,TGFBI,TNFSF11	14
Cellular Assembly and Organization,DNA Replication, Recombination, and Repair	chromosomal congression	Chromosomal congression of chromosomes	3.5e-06	1.387	AURKB,CENPE,KIF14,KIF22,PLK1	5
Cancer,Cellular Development,Cellular Growth and Proliferation,Organismal Injury and Abnormalities,Tumor Morphology	proliferation	Proliferation of tumor cells	8.69e-05	1.335	ADCYAP1R1,AFAP1L2,BIK,BIRC5,CASP1,CCND1,COL4A3,CXCR4,DKK1,DLK1,FST,IGF2,IGFBP3,IL7,INHBA,KDR,KIT,MKI67,MMP9,PLK1,PTCH1,RARB,RET,RUNX2,SOX4,SPP1,STMN1,UBE2C	28
Cellular Development,Connective Tissue Development and Function,Tissue Development	differentiation	Differentiation of osteoblastic-lineage cells	1.02e-10	1.324	CD200,CDK1,DKK1,DLK1,DLX5,EDNRA,FBLIM1,FBN2,GLI1,IL7,INHBA,MEF2C,NPPC,OSTN,PTCH1,Ptprv,RUNX2,SATB2,SEMA3A,SHOX2,SOST,SP7,SPP1,STC1,STMN1,TNFSF11,TNN,WISP1	28
Cellular Development	differentiation	Differentiation of nervous system	5.54e-05	1.303	AGTR2,ASPM,BCL11B,CBLN1,CCND1,CNTFR,CNTN4,CXCR4,CYP26B1,DLX5,DNER,ECT2,FST,GLI1,IGF2,INHBA,MEF2C,MSTN,NCAM1,NGFR,NLGN3,NTRK3,RARB,RET,SEMA3A,SOX4,ST8SIA2,TDO2,TLX1,TSHR,TSPAN2	31
Cellular Development,Cellular Growth and Proliferation,Nervous System Development and Function,Tissue Development	outgrowth	Outgrowth of neurites	0.000116	1.286	ARG1,CDK1,CHL1,DLX5,DNER,EPHB2,GFRA2,IGF2,KIF26A,KIT,MMP9,NCAM1,NCAM2,NGFR,NPAS4,NRTN,NTRK3,PAK6,PALLD,RET,RTN4R,SEMA3A,SLC9A5,TNN,TRPV2	25
Cell Signaling,Molecular Transport,Vitamin and Mineral Metabolism	quantity	Quantity of Ca2+	4.77e-06	1.278	ACKR2,ADCYAP1R1,Agtr1b,ATP2A1,B4GALNT1,CACNA1H,CASQ1,CASQ2,CCL21,CPM,CRHR1,CXCR4,EDNRA,EDNRB,GPR68,HTR2A,IGF2,KDR,MXD3,NCAM1,NMB,NPPC,OXTR,PLA2G5,PTGER3,SPP1,TACR2,TNFSF11	28
Cell-To-Cell Signaling and Interaction	activation	Activation of connective tissue cells	1.03e-06	1.264	ADAM12,CCND1,COL4A3,CXCR4,DKK1,DLK1,IGF2,IL7,MMP13,MMP9,PALLD,RUNX2,SOST,SPP1,STC1,TNFSF11	16
Cell-mediated Immune Response,Cellular Development,Cellular Function and Maintenance,Cellular Growth and Proliferation,Embryonic Development,Hematological System Development and Function,Hematopoiesis,Lymphoid Tissue Structure and Development,Organ Development,Organismal Development,Tissue Development	formation	Formation of thymocytes	9.4e-06	1.254	BCL11B,BIRC5,CCND1,CXCR4,DKK1,F5,IL7,KIT,LFNG,Tcf7,TK1,ZAP70	12
Cell Morphology,Cellular Assembly and Organization,Cellular Function and Maintenance	formation	Formation of cellular protrusions	1.39e-08	1.234	ADCY1,AGTR2,BCL11B,CACNA1H,CCL21,CELSR3,CENPF,CHL1,CKM,CNTN4,CRHR1,CXCR4,DLX5,DNER,EDNRA,ELMO1,EPHA8,EPHB2,FGD3,FOXO6,GFRA2,HCK,INHBA,KCNJ2,KDR,KIF23,KIT,MNS1,MSTN,NCAM1,NCAM2,NGFR,NLGN3,NRTN,NTN3,NTNG1,NTRK3,PAK6,PALLD,PHLDB2,PLEKHG4,PRKAG3,PTPRO,RET,ROBO2,RTN4R,SDC3,SEMA3A,SHOX2,SLC9A5,SLITRK1,SLITRK4,SLITRK6,SNCB,STMN1,TNFRSF21,TNFSF11,TNN,TRIM46,TTYH1	60
Cancer,Organismal Injury and Abnormalities,Reproductive System Disease	neoplasia	Prostatic tumor	5.96e-08	1.215	ADAMTS16,ADAMTS18,ADCY1,ADD2,AFAP1L2,AKR1C3,ALPL,ANO4,ASPM,AURKB,B4GALNT1,BCL11B,BIRC5,BUB1B,CACNA1H,CASP1,CASQ2,CBS/CBSL,CCDC3,CCDC33,CCNB1,CCND1,CDC25C,CELSR3,CENPF,CENPM,CFB,CHL1,CKM,CLSTN2,CNTFR,CNTN4,CNTN5,COL11A1,COL24A1,COL4A4,CPNE5,CRP,CXCR4,DNER,DPP10,EDNRA,EDNRB,EPHB2,F5,FAM163A,FAM174B,FAM83G,FANCA,FANCC,FBN2,FGD6,FHOD3,GCNT1,GLI1,GPR68,GRIA1,GRIK3,HHIP,IGF2,IGFBP3,IL7,INMT,KANK4,KCNC4…	158
Cell Morphology,Cellular Development,Cellular Growth and Proliferation,Nervous System Development and Function,Organismal Development,Tissue Development	morphogenesis	Morphogenesis of neurons	6.48e-09	1.2	ADCY1,AGTR2,BCL11B,CACNA1H,CCL21,CHL1,CKM,CNTN4,CRHR1,DLX5,DNER,EDNRA,ELMO1,EPHA8,EPHB2,FOXO6,GFRA2,INHBA,KCNJ2,KDR,KIF23,MEF2C,NCAM1,NCAM2,NGFR,NLGN3,NRTN,NTN3,NTNG1,NTRK3,PAK6,PALLD,RET,ROBO2,RTN4R,SEMA3A,SHOX2,SLC9A5,SLITRK1,SLITRK4,SLITRK6,SNCB,STMN1,TNFRSF21,TNN,TRIM46	46
Cell Morphology,Cellular Assembly and Organization,Cellular Development,Cellular Function and Maintenance,Cellular Growth and Proliferation,Nervous System Development and Function,Organismal Development,Tissue Development	neuritogenesis	Neuritogenesis	1.28e-08	1.2	ADCY1,AGTR2,BCL11B,CACNA1H,CCL21,CHL1,CKM,CNTN4,CRHR1,DLX5,DNER,EDNRA,ELMO1,EPHA8,EPHB2,FOXO6,GFRA2,INHBA,KCNJ2,KDR,KIF23,NCAM1,NCAM2,NGFR,NLGN3,NRTN,NTN3,NTNG1,NTRK3,PAK6,PALLD,RET,ROBO2,RTN4R,SEMA3A,SHOX2,SLC9A5,SLITRK1,SLITRK4,SLITRK6,SNCB,STMN1,TNFRSF21,TNN,TRIM46	45
Cancer,Organismal Injury and Abnormalities	malignant genitourinary solid tumor	Malignant genitourinary solid tumor	2.13e-09	1.195	ACTA2,ACTG2,ADAM12,ADAMTS16,ADAMTS18,ADCY1,ADCYAP1R1,ADD2,AFAP1L2,AGTR2,AKR1C3,ALDH1A1,ALPL,ANO4,ASPM,ATP2A1,AURKB,B3GNT3,B4GALNT1,BCL11B,BIK,BIRC5,BUB1,BUB1B,CACNA1H,CASP1,CASQ1,CASQ2,CBS/CBSL,CCDC146,CCDC3,CCDC33,CCL21,CCNA2,CCNB1,CCNB2,CCND1,CDC25C,CDK1,CDK15,CELSR3,CENPA,CENPE,CENPF,CENPM,CEP55,CFB,CHIT1,CHL1,CKM,CLSTN2,CNN2,CNTFR,CNTN4,CNTN5,COL11A1,COL24A1,COL4A4,CPNE5,CRP,CTSH,CXCR4,CYP2F1…	283
Cancer,Organismal Injury and Abnormalities,Respiratory Disease	lung cancer	Lung cancer	1.83e-07	1.192	ACTA2,ADAM12,ADCYAP1R1,ADH1C,AURKB,BIRC5,BUB1B,CBLN1,CCDC3,CCL21,CCNA2,CCNB1,CCNB2,CCND1,CD200,CDCA2,CDCA8,CDH26,CDK1,CENPF,CLDN10,CNTN5,COL11A1,COL24A1,CRP,CXCR4,DKK1,DLK1,DLX6,DNPH1,ECT2,EDNRB,EPCAM,FAM83G,FBN2,FGD3,FHOD3,GALNT9,GLI1,HCK,HHIP,HS6ST2,IGF2,IGF2BP2,IGFBP3,INHBA,KANK4,KDR,KIF14,KIF15,KIF20A,KIF23,KIF26A,KIT,LRIG3,LRRN3,LRTM1,MB,MKI67,MMP11,MMP13,MMP9,MPP7,MYH1,MYL9,NAV2,NCAM1,NMB,N…	104
Cell Cycle,Cellular Assembly and Organization,DNA Replication, Recombination, and Repair	segregation	Segregation of chromosomes	1.74e-10	1.187	AURKB,BUB1,CCNA2,CCNB1,CCNB2,CDCA2,CDK1,CENPE,CENPF,ECT2,MKI67,NCAPG,NEK2,NUF2,PLK1,SPAG5,SPC25,TOP2A,TPX2	19
Connective Tissue Disorders,Organismal Injury and Abnormalities,Skeletal and Muscular Disorders	abnormality	Abnormality of cartilage tissue	1.02e-06	1.168	Acan,CACNA1H,CFB,COL11A1,DKK1,DLX5,IL27RA,IL7,MMP13,MMP9,NPPC,PTGIR,RARB,RUNX2,SATB2,SPP1,TNFSF11,WISP1	18
Connective Tissue Disorders,Organismal Injury and Abnormalities,Skeletal and Muscular Disorders,Tissue Morphology	damage	Damage of cartilage tissue	3.78e-05	1.168	Acan,CFB,DKK1,IL27RA,IL7,MMP13,PTGIR,SPP1,TNFSF11,WISP1	10
Cellular Development,Connective Tissue Development and Function,Skeletal and Muscular System Development and Function,Tissue Development	differentiation	Differentiation of osteoblasts	4.05e-10	1.163	CD200,CDK1,DKK1,DLK1,DLX5,EDNRA,FBLIM1,FBN2,GLI1,IL7,INHBA,MEF2C,NPPC,OSTN,PTCH1,Ptprv,RUNX2,SATB2,SEMA3A,SHOX2,SOST,SP7,SPP1,STC1,STMN1,TNFSF11,TNN	27
Cellular Assembly and Organization	quantity	Quantity of nucleus	1.12e-06	1.134	AURKB,BUB1B,CDK1,IGF2,MEF2C,NEK2,PLK1,TNFSF11,TTYH1	9
Molecular Transport	quantity	Quantity of metal	3.2e-06	1.128	ACKR2,ADCYAP1R1,ADD2,Agtr1b,ATP2A1,B4GALNT1,CACNA1H,CASQ1,CASQ2,CCL21,CPM,CRHR1,CXCR4,EDNRA,EDNRB,GPR68,HTR2A,IGF2,KCNN4,KDR,MXD3,NCAM1,NMB,NPPC,OXTR,PLA2G5,POU3F3,PTGER3,SCNN1B,SLC40A1,SPP1,TACR2,TNFSF11	33
Embryonic Development,Nervous System Development and Function,Organ Development,Organismal Development,Tissue Development	formation	Formation of brain	7.7e-05	1.121	ADCYAP1R1,AGTR2,APLP1,ASPM,CBS/CBSL,CCND1,CHL1,CHST3,CXCR4,DIO3,DKK1,DLX5,DNER,EPHB2,FANCC,FOXD1,GLI1,IRX6,KIF14,KIF1A,NCAM1,POU3F3,PTCH1,RARB,ROBO2,RTN4R,SEMA3A,SNCB,SOX4,ST8SIA2,TDO2	31
Cancer,Organismal Injury and Abnormalities,Reproductive System Disease	growth	Growth of mammary tumor	2.03e-05	1.121	CCND1,CXCR4,DKK1,IGFBP3,IL27RA,MKI67,MMP9,RARB,RET,RUNX2,SEMA3A,SPP1	12
Carbohydrate Metabolism	metabolism	Metabolism of carbohydrate	5.3e-05	1.118	Acan,ADCYAP1R1,Agtr1b,AGTR2,ALDH1A1,B3GNT3,B4GALNT1,CHIT1,CHST3,CKM,COL11A1,DKK1,DLK1,ETNPPL,FOXO6,GCNT4,HS6ST2,HTR2A,IGF2,IGFBP3,KIT,MSTN,Mup1 (includes others),NDST3,NGFR,NPPC,NTRK3,OSTN,PLA2G2E,PLA2G5,PPP1R3C,PRKAG3,SDC3,SLC44A5,SPP1,ST6GAL2,ST8SIA2,TRPV2,TSHR	39
Cancer,Organismal Injury and Abnormalities,Reproductive System Disease	mammary tumor	Mammary tumor	1.04e-05	1.114	ACTA2,ADAM12,ADAMTS18,AKR1C3,ALDH1A1,ALPL,ATP2A1,B4GALNT1,BCL11B,BIRC5,BUB1B,CACNA1H,CBS/CBSL,CCL21,CCNA2,CCNB1,CCNB2,CCND1,CDK1,CENPF,CKM,CLSTN2,CNN2,COL11A1,COL24A1,CXCR4,DKK1,DUSP4,ECT2,EFHC2,EGFL6,FAM174B,FANCC,FBN2,FHOD3,GLI1,HCK,IGF2,IGFBP3,IL27RA,KCNK2,KDR,KIAA1324L,KIF14,KIF20A,KIF22,KIF23,KIF26B,KIT,KRT82,LRRC15,MB,MEF2C,MELK,MKI67,MMP11,MMP13,MMP9,MYL9,MYLK,NEK2,NGFR,NLGN3,NPAS4,NTRK3,O…	107
Cancer,Hematological Disease,Organismal Injury and Abnormalities	myeloid neoplasm	Myeloid neoplasm	2.34e-06	1.109	ADAM12,ADAMTS17,ADCY1,ADCYAP1R1,AGTR2,ANO4,APLP1,ARHGEF39,AURKB,B3GNT3,B4GALNT1,BAALC,BCL11B,BIRC5,BUB1B,CACNA1H,CACNB4,CASP1,CCNA2,CCND1,CD200,CD7,CDCA2,CDK1,CELSR3,CENPF,CHIT1,CHL1,CKAP2L,CNTN5,COL4A3,COL4A4,CRHR1,CRP,CXCR4,DES,EPCAM,EPHA8,EPHB2,FAM83G,FGD3,FGD6,FHOD3,GALNT9,GSTA3,HCK,IL27RA,INMT,KCNQ1,KDR,KIF1A,KIF26A,KIT,LFNG,LRIG3,MEF2C,MELK,MKI67,MMP9,MYL9,NCAM1,NEK2,NLRC5,NTRK3,OBSCN,PADI2…	88
Cancer,Organismal Injury and Abnormalities	thoracic cancer	Thoracic cancer	8.14e-08	1.078	ACTA2,ADAM12,ADCYAP1R1,ADH1C,AURKB,BIRC5,BUB1B,CBLN1,CCDC3,CCL21,CCNA2,CCNB1,CCNB2,CCND1,CD200,CDCA2,CDCA8,CDH26,CDK1,CENPF,CLDN10,CNTN5,COL11A1,COL24A1,COL4A4,CRP,CXCR4,DKK1,DLK1,DLX6,DNPH1,ECT2,EDNRB,EPCAM,FAM83G,FBN2,FGD3,FHOD3,GALNT9,GLI1,HCK,HHIP,HS6ST2,IGF2,IGF2BP2,IGFBP3,INHBA,KANK4,KDR,KIF14,KIF15,KIF20A,KIF23,KIF26A,KIT,LRIG3,LRRN3,LRTM1,MB,MKI67,MMP11,MMP13,MMP9,MPP7,MYH1,MYL9,NAV2,NCAM…	106
Cancer,Organismal Injury and Abnormalities	development	Development of neuroepithelial tumor	2.99e-05	1.067	ALDH1A1,ASPM,BIRC5,CCDC33,CCND1,CD200,CDK1,CENPF,COL11A1,COL4A4,CXCR4,DLK1,DPP10,ECT2,EFHC2,ELMO1,EPHA8,FAM174B,FANCA,FBLIM1,GLI1,IGF2,IGFBP3,IL7,KDR,KIF14,KIF18B,KIT,MKI67,MMP9,NCAM1,NLRC5,NMB,NTRK3,OBSCN,PALLD,PODNL1,PRKG2,PROK2,PRX,PTCH1,RET,RIN3,RUNX2,SEMA3A,SERPINB7,SHC4,SPOCK3,SPP1,TAGLN,TGFBI,TMPRSS4,TNN,TOP2A,TROAP,TRPV2,UBE2C,UHRF1	58
Cancer,Neurological Disease,Organismal Injury and Abnormalities	glioma formation	Glioma	4.92e-05	1.067	ALDH1A1,ASPM,BIRC5,CCDC33,CCND1,CD200,CDK1,CENPF,COL11A1,COL4A4,CXCR4,DLK1,DPP10,ECT2,EFHC2,ELMO1,EPHA8,FAM174B,FANCA,FBLIM1,GLI1,IGF2,IGFBP3,IL7,KDR,KIF18B,KIT,MKI67,MMP9,NCAM1,NLRC5,NMB,NTRK3,OBSCN,PALLD,PODNL1,PRKG2,PROK2,PRX,PTCH1,RET,RIN3,RUNX2,SEMA3A,SERPINB7,SHC4,SPOCK3,SPP1,TAGLN,TGFBI,TMPRSS4,TNN,TOP2A,TROAP,TRPV2,UBE2C,UHRF1	57
Nervous System Development and Function	development	Development of central nervous system	3.78e-05	1.05	ADCYAP1R1,AGTR2,APLP1,ASPM,CBS/CBSL,CCL21,CCND1,CHL1,CHST3,CXCR4,DIO3,DKK1,DLX5,DNER,EPHB2,FANCC,FOXD1,GLI1,IRX6,KIF14,KIF1A,NAV2,NCAM1,NGFR,NLGN3,POU3F3,PTCH1,RARB,ROBO2,RTN4R,SATB2,SEMA3A,SNCB,SOX4,ST8SIA2,TDO2,TLX1,TSPAN2	38
Carbohydrate Metabolism	metabolism	Metabolism of polysaccharide	2.61e-05	1.043	Acan,B3GNT3,B4GALNT1,CHIT1,CHST3,CKM,COL11A1,DKK1,HS6ST2,IGF2,IGFBP3,NDST3,NPPC,NTRK3,OSTN,PPP1R3C,PRKAG3,SDC3,SPP1,TSHR	20
Cancer,Organismal Injury and Abnormalities	cancer	Cancer of cells	4.09e-13	1.02	ACTA2,ADAM12,ADAMTS16,ADAMTS17,ADAMTS18,ADCY1,ADD2,AFAP1L2,ALDH1A1,APOBEC2,ARHGDIG,ATP2A1,AURKB,B3GNT3,BCL11B,BIRC5,BUB1,BUB1B,CACNB4,CCL21,CCNA2,CCNB1,CCNB2,CCND1,CD200,CD7,CDCA2,CDH26,CDK1,CELA1,CELSR3,CENPF,CFB,CHIT1,CHL1,CKAP2L,CKM,CNN2,CNTFR,CNTN4,CNTN5,COL11A1,COL24A1,COL4A4,COX4I2,COX6A2,CPN2,CRP,CTSH,CXCR4,CYP26B1,CYP2F1,DCLK3,DES,DKK1,DLGAP5,DLX6,DNER,DPP10,DUSP4,ECE2,ECT2,EFHC2,EGFL6,EL…	201
Cardiovascular System Development and Function	vascularization	Vascularization	1.43e-05	1.016	B4GALNT1,CBS/CBSL,CFB,CXCR4,EPHB2,IGF2,IGFBP3,INHBA,KDR,KIT,MB,MMP13,MMP9,NGFR,PTGER3,SEMA3A,SPP1,STC1,TNFSF11	19
Connective Tissue Development and Function,Skeletal and Muscular System Development and Function,Tissue Development	development	Cartilage development	1.47e-06	1.009	Acan,B4GALNT1,CACNA1H,CHST3,COL11A1,DLX5,MEF2C,MMP13,PTCH1,RARB,RUNX2,SATB2,SHOX2,SOX4,SP7,SPP1	16
Cancer,Organismal Injury and Abnormalities	neoplasia	Neoplasia of cells	1.1e-13	1.009	ACTA2,ADAM12,ADAMTS16,ADAMTS17,ADAMTS18,ADCY1,ADD2,AFAP1L2,ALDH1A1,ALPL,APOBEC2,ARHGDIG,ATP2A1,AURKB,B3GNT3,B4GALNT1,BCL11B,BIRC5,BUB1,BUB1B,CACNB4,CASP1,CCL21,CCNA2,CCNB1,CCNB2,CCND1,CD200,CD7,CDCA2,CDH26,CDK1,CELA1,CELSR3,CENPF,CFB,CHIT1,CHL1,CKAP2L,CKM,CNN2,CNTFR,CNTN4,CNTN5,COL11A1,COL24A1,COL4A4,COX4I2,COX6A2,CPN2,CRP,CTSH,CXCR4,CYP26B1,CYP2F1,DCLK3,DES,DKK1,DLGAP5,DLX6,DNER,DPP10,DUSP4,ECE2…	207
Cancer,Organismal Injury and Abnormalities	thoracic neoplasm	Thoracic neoplasm	1.12e-07	0.96	ACTA2,ADAM12,ADCYAP1R1,ADH1C,AURKB,BIRC5,BUB1,BUB1B,CASP1,CBLN1,CCDC3,CCL21,CCNA2,CCNB1,CCNB2,CCND1,CD200,CDCA2,CDCA8,CDH26,CDK1,CENPF,CLDN10,CNTN5,COL11A1,COL24A1,COL4A4,CRP,CXCR4,DKK1,DLK1,DLX6,DNPH1,ECT2,EDNRB,EPCAM,FAM83G,FBN2,FGD3,FHOD3,GALNT9,GLI1,HCK,HHIP,HS6ST2,IGF2,IGF2BP2,IGFBP3,INHBA,KANK4,KDR,KIF14,KIF15,KIF20A,KIF23,KIF26A,KIT,LRIG3,LRRN3,LRTM1,MB,MKI67,MMP11,MMP13,MMP9,MPP7,MYH1,MYL…	108
Carbohydrate Metabolism	synthesis	Synthesis of carbohydrate	6.46e-05	0.935	Acan,ADCYAP1R1,Agtr1b,AGTR2,ALDH1A1,B3GNT3,B4GALNT1,CHST3,DKK1,ETNPPL,FOXO6,HS6ST2,HTR2A,IGF2,IGFBP3,KIT,Mup1 (includes others),NDST3,NGFR,NPPC,NTRK3,OSTN,PLA2G2E,PLA2G5,PPP1R3C,PRKAG3,SDC3,SLC44A5,SPP1,TRPV2,TSHR	31
Cancer,Organismal Injury and Abnormalities	development	Development of malignant tumor	5.44e-12	0.926	ACTA1,ACTA2,ADAM12,ADAMTS16,ADAMTS18,ADCY1,ADCYAP1R1,ADD2,ADH1C,AFAP1L2,AGTR2,ALDH1A1,ALPL,ALX4,ANO4,APLP1,ART3,ASPM,ATP2A1,AURKB,B3GNT3,B4GALNT1,BCL11B,BIRC5,BUB1,BUB1B,CACNA1H,CACNB4,CASP1,CASQ1,CBLN1,CBS/CBSL,CCDC146,CCDC3,CCDC33,CCNA2,CCNB1,CCNB2,CCND1,CD7,CDC25C,CDCA2,CDCA8,CDH26,CDK1,CDK15,CELSR3,CENPE,CENPF,CEP55,CFB,CHIT1,CHL1,CHST3,CLDN10,CLSTN2,CNN2,CNTN4,CNTN5,COL11A1,COL24A1,COL4A3,CO…	288
Cellular Function and Maintenance	homeostasis	Cellular homeostasis	2.23e-05	0.907	AGTR2,ARG1,ATP2A1,BCL11B,BIK,BIRC5,CACNA1H,CACNB4,CASP1,CCDC3,CCL21,CCNB2,CCND1,CD7,CHP2,CHST3,CRHR1,CRP,CXCR4,CYP26B1,DKK1,DUSP4,EDNRA,EDNRB,EPHB2,F5,FANCC,GRIK3,HCK,HSD11B1,HSPB2,HTR2A,IGF2,IGFBP3,IL27RA,IL7,INHBA,KCNJ2,KCNK2,KCNN4,KCNQ1,KDR,KIT,LFNG,MEF2C,MSTN,Mt4,Mup1 (includes others),NGFR,NMB,NPPC,OXTR,PAWR,PEX5L,PPP1R3C,PRKAG3,PROK2,PTCH1,PTGER3,Ptprv,RNF152,RUNX2,SCNN1B,SLC18A2,SLC40A1,SL…	78
Cellular Movement	cell movement	Cell movement of neurons	8.1e-07	0.906	ADCYAP1R1,ASPM,CELSR3,CHL1,CXCR4,EDNRB,EPHB2,KIT,MEF2C,NGFR,NTRK3,POU3F3,RET,ROBO2,SATB2,SDC3,SEMA3A,ST8SIA2,STMN1,TNN,TRIM46,TUBB2B	22
Skeletal and Muscular System Development and Function	contraction	Contraction of striated muscle	5.33e-05	0.896	CASQ2,CXCR4,EDNRA,EDNRB,INHBA,KCNQ1,MYH1,MYLK,TCAP,TNNC2,TNNI2,TRIM63	12
Cancer,Organismal Injury and Abnormalities	blue round small cell tumor	Blue round small cell tumor	6.2e-06	0.862	ADAMTS18,AURKB,BIRC5,CACNA1H,CCND1,CELA1,COL11A1,CPN2,CXCR4,DLX6,FANCA,FGD3,GLI1,IGF2,KDR,KIF23,KIT,MELK,MKI67,MMP9,NCAM1,NMB,NRG2,NRTN,NTRK3,PBK,PEX5L,PLBD1,PTCH1,RAD54L,RARB,RET,ROBO2,TK1,TMEM52,TNN,TOP2A	37
Cancer,Organismal Injury and Abnormalities,Respiratory Disease	respiratory system tumor	Respiratory system tumor	6.03e-09	0.855	ACTA2,ADAM12,ADCY1,ADCYAP1R1,ADH1C,AKR1C3,AURKB,BIRC5,BUB1,BUB1B,CBLN1,CCDC3,CCL21,CCNA2,CCNB1,CCNB2,CCND1,CD200,CDCA2,CDCA8,CDH26,CDK1,CELSR3,CENPF,CLDN10,CNTN4,CNTN5,COL11A1,COL24A1,COL4A4,CRP,CXCR4,CYP26B1,DKK1,DLK1,DLX6,DNPH1,ECT2,EDNRB,EFHC2,EPCAM,F5,FAM155A,FAM189A1,FAM83G,FBN2,FGD3,FHOD3,GALNT9,GLI1,HCK,HHIP,HS6ST2,IGF2,IGF2BP2,IGFBP3,INHBA,KANK4,KCNJ2,KDR,KIF14,KIF15,KIF1A,KIF20A,KIF23,KI…	130
Cancer,Organismal Injury and Abnormalities,Respiratory Disease	lung tumor	Lung tumor	3.91e-07	0.855	ACTA2,ADAM12,ADCYAP1R1,ADH1C,AURKB,BIRC5,BUB1,BUB1B,CBLN1,CCDC3,CCL21,CCNA2,CCNB1,CCNB2,CCND1,CD200,CDCA2,CDCA8,CDH26,CDK1,CENPF,CLDN10,CNTN5,COL11A1,COL24A1,CRP,CXCR4,DKK1,DLK1,DLX6,DNPH1,ECT2,EDNRB,EPCAM,FAM83G,FBN2,FGD3,FHOD3,GALNT9,GLI1,HCK,HHIP,HS6ST2,IGF2,IGF2BP2,IGFBP3,INHBA,KANK4,KDR,KIF14,KIF15,KIF20A,KIF23,KIF26A,KIT,LRIG3,LRRN3,LRTM1,MB,MKI67,MMP11,MMP13,MMP9,MPP7,MYH1,MYL9,NAV2,NCAM1,…	105
Cancer,Organismal Injury and Abnormalities	growth	Growth of malignant tumor	3.22e-07	0.829	ADCYAP1R1,AFAP1L2,BIK,BIRC5,CASP1,CCND1,CENPA,CXCR4,DKK1,DLK1,EPHB2,GLI1,IGF2,IGFBP3,IL27RA,IL7,INHBA,KDR,KIT,MKI67,MMP9,NCAPG,PLK1,PTCH1,RARB,RET,RUNX2,SOX4,SPP1,STMN1,TPX2,UBE2C,WISP1	33
Cardiovascular Disease,Organismal Injury and Abnormalities	vaso-occlusion	Vaso-occlusion	6.5e-05	0.806	ACTA2,BIRC5,CACNB4,CBS/CBSL,CKM,CNTN5,CRP,CYP26B1,EDNRA,EDNRB,F5,GRIA1,HTR2A,IGF2,KDR,MB,MKI67,MMP11,MMP13,MMP9,NPPC,PDE9A,PLA2G5,PLA2G7,PSRC1,PTGER3,PTGIR,RUNX2,SCNN1B,SEZ6L,SOAT2,SPP1,UTS2R	33
Carbohydrate Metabolism	synthesis	Synthesis of polysaccharide	3.69e-05	0.802	Acan,B3GNT3,B4GALNT1,CHST3,DKK1,HS6ST2,IGF2,IGFBP3,NDST3,NPPC,NTRK3,OSTN,PPP1R3C,PRKAG3,SDC3,SPP1,TSHR	17
Cell-To-Cell Signaling and Interaction,Cellular Assembly and Organization,Cellular Development,Cellular Function and Maintenance,Cellular Growth and Proliferation,Nervous System Development and Function,Tissue Development	developmental process	Developmental process of synapse	3.28e-07	0.797	ADD2,CACNB4,CBLN1,CLSTN2,EPHB2,GRIA1,KIF1A,LRRN1,LRRN3,LRTM1,MEF2C,NCAM1,NLGN3,NPAS4,NRG2,NTRK3,OXTR,SEZ6L,SLITRK1,SLITRK4,SLITRK6	21
Cellular Development,Cellular Growth and Proliferation,Connective Tissue Development and Function,Tissue Development	development	Development of connective tissue cells	1.04e-06	0.781	Acan,ADAM12,BCL11B,BIRC5,COL11A1,DKK1,DLK1,DLX5,FST,IL7,INHBA,KIT,MEF2C,RUNX2,SATB2,SHOX2,SP7,SPP1,STMN1,TNFSF11,TNN,TSHR	22
Hematological System Development and Function,Tissue Morphology	quantity	Quantity of mononuclear leukocytes	4.34e-05	0.737	ACKR2,BCL11B,BIK,BIRC5,CASP1,CBS/CBSL,CCL21,CCNB2,CD7,CHST3,CNN2,CRP,CXCR4,DLK1,FANCC,GCNT1,GPR68,IGF2,IGFBP3,IL20RB,IL27RA,IL7,INHBA,KIT,MMP9,NDST3,NLRC5,PAWR,PROK2,PTGIR,RUNX2,SHCBP1,SOX4,SPNS2,SPP1,Tcf7,TGFBI,TLX1,TNFRSF21,TNFSF11,TSLP,ZAP70	42
Cancer,Cellular Development,Cellular Growth and Proliferation,Organismal Injury and Abnormalities,Tumor Morphology	proliferation	Proliferation of cancer cells	1.65e-05	0.709	ADCYAP1R1,AFAP1L2,BIK,BIRC5,CASP1,CCND1,CXCR4,DKK1,DLK1,IGF2,IGFBP3,IL7,INHBA,KDR,KIT,MKI67,MMP9,PLK1,RARB,RET,RUNX2,SOX4,SPP1,STMN1,UBE2C	25
Cellular Development,Cellular Growth and Proliferation,Nervous System Development and Function,Tissue Development	development	Development of neurons	2.51e-13	0.7	ADCY1,ADD2,AGTR2,BCL11B,CACNA1H,CACNB4,CBLN1,CCL21,CHL1,CKM,CLSTN2,CNTN4,CRHR1,CXCR4,DLK1,DLX5,DNER,EDNRA,ELMO1,EPHA8,EPHB2,FOXO6,GFRA2,GRIA1,INHBA,IRX6,KCNJ2,KDR,KIF1A,KIF23,LRRN1,LRRN3,LRTM1,MEF2C,NCAM1,NCAM2,NGFR,NLGN3,NPAS4,NRG2,NRTN,NTN3,NTNG1,NTRK3,OXTR,PAK6,PALLD,RET,ROBO2,RTN4R,SEMA3A,SEZ6L,SHOX2,SLC9A5,SLITRK1,SLITRK4,SLITRK6,SNCB,SOX4,ST8SIA2,STMN1,TLX1,TNFRSF21,TNN,TRIM46	65
Cell-To-Cell Signaling and Interaction,Cellular Assembly and Organization	fusion	Fusion of cells	0.000105	0.698	ADAM12,CACNA1H,CASP1,CD200,CXCR4,FST,IGF2,MSTN,NTN3,PTGIR,SOX4,TNFSF11	12
Cell Morphology,Nervous System Development and Function	innervation	Innervation	1.12e-05	0.688	CBLN1,DLX5,DNER,EPHB2,GFRA2,NGFR,NRTN,NTRK3,RET,ROBO2,SEMA3A,SEZ6L,SLITRK6,TLX1	14
Cancer,Organismal Injury and Abnormalities	metastatic solid tumor	Metastatic solid tumor	7.12e-06	0.657	ACTA2,ADAM12,AKR1C3,ALPL,ARG1,AURKB,BIRC5,CASP1,CCL21,CCND1,CD200,CXCR4,DKK1,DLGAP5,DUSP4,EDNRB,FBN2,FST,GLI1,IGF2,KCNJ2,KCNK2,KDR,KIF20A,KIT,MMP9,NCAM1,NCAPG,NTRK3,PBK,PLK1,RAB25,RARB,RET,RUNX2,SHC4,SPP1,TNFRSF21,TNFSF11,TOP2A,TSHR	41
Cancer,Organismal Injury and Abnormalities	malignant solid tumor	Advanced malignant solid tumor	6.79e-05	0.657	ACTA2,ADAM12,AKR1C3,ALPL,ARG1,AURKB,BIRC5,CASP1,CCL21,CCND1,CD200,CXCR4,DKK1,DLGAP5,DUSP4,EDNRB,FBN2,FST,GLI1,HSD11B1,IGF2,KCNJ2,KCNK2,KDR,KIF20A,KIT,MMP9,NCAM1,NCAPG,NTRK3,PBK,PLK1,RAB25,RARB,RET,RUNX2,SHC4,SPP1,TNFRSF21,TNFSF11,TOP2A,TSHR	42
Developmental Disorder,Organismal Injury and Abnormalities,Renal and Urological Disease	congenital anomalies of kidney and urinary tract	Congenital anomalies of kidney and urinary tract	4.76e-05	0.65	ACTA2,AGTR2,BIK,CCL21,CCNA2,CCNB1,CCND1,EPHB2,FST,IGF2,KIF14,MELK,MMP9,MSTN,NLGN3,PALLD,PPP1R3C,RARB,RET,SPNS2,SPP1,TAGLN	22
Cellular Development,Cellular Growth and Proliferation,Connective Tissue Development and Function,Skeletal and Muscular System Development and Function,Tissue Development	formation	Formation of osteoblasts	1.67e-05	0.647	DKK1,DLX5,FST,INHBA,RUNX2,SATB2,SP7,TNN	8
Cell-To-Cell Signaling and Interaction	activation	Activation of bone cells	7.22e-05	0.645	ADAM12,CXCR4,IGF2,IL7,RUNX2,SOST,SPP1,STC1,TNFSF11	9
Tissue Morphology	quantity	Quantity of cells	5.08e-13	0.641	ACKR2,ADAM12,ADD2,AGTR2,ALPL,APLP1,B4GALNT1,BCL11B,BIK,BIRC5,BUB1,CASP1,CBS/CBSL,CCDC3,CCL21,CCNA2,CCNB1,CCNB2,CCND1,CD200,CD7,CELSR3,CHST3,CNN2,CNTFR,CNTN5,COL4A3,COX6A2,CRP,CXCR4,CYP26B1,DES,DKK1,DLK1,DUSP4,EDNRA,EDNRB,EGFL6,ELMO1,EPHB2,FANCA,FANCC,FBLIM1,FST,GCNT1,GCNT4,GFRA2,GLI1,GPR68,HCK,HSD11B1,IGF2,IGFBP3,IL20RB,IL27RA,IL7,INHBA,KDR,KIT,LFNG,MAPK12,MEF2C,MMP11,MMP13,MMP9,MSTN,MYL9,NCAM1,N…	110
Cancer,Organismal Injury and Abnormalities	metastasis	Secondary tumor	4.81e-06	0.587	ACTA2,ADAM12,AKR1C3,ALPL,ARG1,ARHGDIG,AURKB,BIRC5,CASP1,CCL21,CCND1,CD200,CTSH,CXCR4,DKK1,DLGAP5,DUSP4,EDNRA,EDNRB,EPCAM,FBN2,FST,GLI1,IGF2,IL7,INHBA,KCNJ2,KCNK2,KDR,KIF20A,KIT,MMP9,NCAM1,NCAPG,NTRK3,PBK,PLK1,PTCH1,RAB25,RARB,RET,RUNX2,SHC4,SNCG,SPP1,STMN1,TGFBI,TLX1,TNFRSF21,TNFSF11,TOP2A,TSHR,WISP1,ZAP70	54
Cancer,Organismal Injury and Abnormalities	advanced malignant tumor	Advanced malignant tumor	1.93e-05	0.587	ACTA2,ADAM12,AKR1C3,ALPL,ARG1,ARHGDIG,AURKB,BIRC5,CASP1,CCL21,CCND1,CD200,CTSH,CXCR4,DKK1,DLGAP5,DUSP4,EDNRA,EDNRB,EPCAM,FBN2,FST,GLI1,HCK,HSD11B1,IGF2,IL7,INHBA,KCNJ2,KCNK2,KDR,KIF20A,KIT,MMP9,NCAM1,NCAPG,NTRK3,PBK,PLK1,PTCH1,RAB25,RARB,RET,RUNX2,SHC4,SNCG,SPP1,STMN1,TGFBI,TLX1,TNFRSF21,TNFSF11,TOP2A,TSHR,WISP1,ZAP70	56
Cellular Movement,Hematological System Development and Function,Immune Cell Trafficking	cell movement	Cell movement of leukocytes	2.07e-06	0.576	ACKR2,ARG1,BCL11B,CASP1,CCL21,CCND1,CFB,CNN2,COL4A3,CRP,CXCR4,CYP26B1,DKK1,EDNRA,EDNRB,ELMO1,FOXO6,GCNT1,HCK,IGFBP3,IL27RA,IL7,INHBA,KCNK2,KCNN4,KDR,KIT,MAPK12,MMP9,MSTN,MYLK,PLA2G5,PLA2G7,PROK2,PTGER3,PTGIR,PTPRO,RSPO3,SEMA3A,SPNS2,SPP1,STC1,TNFRSF21,TNFSF11,TRPV2,TSHR,TSLP,ZAP70	48
Post-Translational Modification	phosphorylation	Phosphorylation of protein	1.29e-05	0.564	AFAP1L2,AURKB,BIRC5,CCNB1,CCND1,CD7,CDK1,CELSR3,CRP,CRYAA/CRYAA2,CXCR4,EDNRA,EDNRB,EPHA8,EPHB2,HCK,IGF2,IGFBP3,IL7,INHBA,IQGAP3,KDR,KIT,LRRN3,MAPK12,MELK,MMP9,NEK2,NTRK3,OBSCN,PBK,PLK1,PRKG2,PRR5L,PTGER3,PTPRO,RET,SPP1,TNFSF11,ZAP70	40
Cellular Movement,Immune Cell Trafficking	migration	Leukocyte migration	1.28e-06	0.562	ACKR2,ADD2,ARG1,BCL11B,CASP1,CCL21,CCND1,CD200,CFB,CNN2,COL4A3,CRP,CXCR4,CYP26B1,DKK1,EDNRA,EDNRB,ELMO1,EPCAM,FOXO6,GCNT1,GLI1,HCK,IGF2,IGFBP3,IL27RA,IL7,INHBA,KCNK2,KCNN4,KDR,KIT,MAPK12,MMP9,MSTN,MYLK,PLA2G5,PLA2G7,PROK2,PTGER3,PTGIR,PTPRO,RASGRP2,RSPO3,SDC3,SEMA3A,SPNS2,SPP1,STC1,TGFBI,TNFRSF21,TNFSF11,TRPV2,TSHR,TSLP,ZAP70	56
Digestive System Development and Function	development	Development of digestive system	2.58e-06	0.555	ALDH1A1,ALPL,ALX4,BCL11B,CELA1,CYP26B1,DHRS3,DKK1,DLX5,DLX6,EDNRB,EPHB2,FST,GLI1,IL7,INHBA,KIT,MEF2C,MMP9,NGFR,PTCH1,Ptprv,RET,RUNX2,SATB2,SHOX2,SOX4,Tcf7,TNFSF11	29
Cardiovascular System Development and Function,Hematological System Development and Function	blood pressure	Blood pressure	5.54e-05	0.54	ACTA2,ADD2,Agtr1b,AGTR2,CKM,COL4A3,EDNRA,EDNRB,GRIP2,HSD11B1,KCNN4,LRIG3,MMP9,NPPC,OXTR,PTGIR,SCNN1B,SPP1,STC1,Tpm2,UTS2R	21
Cancer,Organismal Injury and Abnormalities	carcinoma	Carcinoma	1.87e-13	0.531	ACTA1,ACTA2,ACTG2,ADAM12,ADAMTS16,ADAMTS17,ADAMTS18,ADAMTSL2,ADCY1,ADCYAP1R1,ADD2,ADH1C,AFAP1L2,AGTR2,AKR1C3,ALDH1A1,ALPL,ALX4,ANGPTL7,ANKLE1,ANO4,APLP1,APOBEC2,ARG1,ARHGDIG,ARHGEF39,ART3,ASPM,ATP2A1,AURKB,B3GNT3,B4GALNT1,BAALC,BCL11B,BIK,BIRC5,BUB1,BUB1B,CACNA1H,CACNB4,CAPNS2,CASP1,CASQ1,CASQ2,CBLN1,CBS/CBSL,CCDC106,CCDC146,CCDC3,CCDC33,CCL21,CCNA2,CCNB1,CCNB2,CCND1,CD200,CD7,CDC25C,CDCA2,CDCA3,…	405
Cancer,Organismal Injury and Abnormalities	visceral metastasis	Visceral metastasis	0.000116	0.518	ACTA2,ADAM12,AKR1C3,ARG1,AURKB,CCND1,CD200,CXCR4,DKK1,DLGAP5,DUSP4,EDNRB,FBN2,FST,KCNJ2,KCNK2,KDR,KIF20A,KIT,MMP9,NCAPG,PBK,RET,SPP1,TNFRSF21,TOP2A	26
Cell Cycle	mitosis	Mitosis	1.17e-11	0.513	AFAP1L2,AURKB,BIRC5,BUB1,BUB1B,CCNA2,CCNB1,CCNB2,CCND1,CDC25C,CDCA8,CDK1,CENPA,CENPE,CENPF,DLGAP5,IGF2,IGFBP3,IL7,INHBA,KDR,KIF15,KIF18B,KIF22,KIF4A,KIT,KNTC1,MKI67,NEK2,NTRK3,NUF2,PLK1,PTCH1,RACGAP1,RET,SPAG5,SPC25,SPP1,STMN1,TOP2A,TPX2,TSLP,TTYH1,UBE2C	44
Nervous System Development and Function	sensation	Sensation	1.79e-05	0.508	B3GNT3,CACNA1H,CNTN5,COL11A1,COL4A3,CRHR1,CXCR4,EDNRA,EDNRB,HTR2A,KCNQ1,NAV2,NCAM1,NGFR,NPPC,PAWR,PROK2,PRX,PTGIR,RTN4R,SEMA3A,STRC,TRPV2	23
Cancer,Gastrointestinal Disease,Hepatic System Disease,Organismal Injury and Abnormalities	hepatocellular carcinoma	Hepatocellular carcinoma	2.5e-05	0.492	ADAM12,ARG1,ARHGDIG,ASPM,BUB1,BUB1B,CCL21,CCNA2,CCNB1,CCND1,CDCA8,CENPA,CENPF,ECT2,EDNRB,ELMO1,F5,GLI1,HAL,HHIP,IGF2,IGFBP3,KDR,KIF14,KIF23,KIF26B,KIT,MEF2C,MKI67,MMP9,NCAPG,OBSCN,PLK1,PRC1,RACGAP1,RAD54L,RET,ROBO2,SOAT2,SOX4,SPAG17,SPP1,TNFAIP8L1,TOP2A,TPX2,UBE2C,ZFP57	47
Cancer,Organismal Injury and Abnormalities	cancer of head	Cancer of head	3.29e-06	0.471	ADAM12,ADAMTS17,BIRC5,CCL21,CCND1,CD7,CDCA2,CKM,CNTN4,COL11A1,COL4A3,COX4I2,CTSH,CYP26B1,DLGAP5,EGFL6,EPHB2,FAM155A,FAM174B,FAM83G,FGD3,FGD6,GLI1,IGFBP3,INHBA,IQGAP3,KDR,KIF14,KIT,KNTC1,MEF2C,MELK,MEX3A,MMP11,MMP9,MSTN,NCAM1,NCAM2,NPAS4,NTNG1,NTRK3,PCDH10,PHLDB2,PIF1,PTCH1,PTPRO,RARB,RET,ROBO2,RUNX2,SAMD3,SATB2,SEMA3A,SERPINB7,SLAIN1,SLITRK1,SLITRK4,SMPDL3B,SPAG17,SPP1,ST8SIA2,TAGLN,TBX4,TOP2A,TR…	67
Hematological System Development and Function,Tissue Morphology	quantity	Quantity of leukocytes	2.78e-07	0.46	ACKR2,ADAM12,ALPL,B4GALNT1,BCL11B,BIK,BIRC5,BUB1,CASP1,CBS/CBSL,CCDC3,CCL21,CCNB2,CD200,CD7,CHST3,CNN2,CRP,CXCR4,DKK1,DLK1,ELMO1,FANCC,GCNT1,GCNT4,GPR68,HCK,HSD11B1,IGF2,IGFBP3,IL20RB,IL27RA,IL7,INHBA,KIT,MMP13,MMP9,NDST3,NGFR,NLRC5,NRTN,PAWR,PROK2,PTGIR,RUNX2,SHCBP1,SOX4,SPNS2,SPP1,Tcf7,TGFBI,TLX1,TNFRSF21,TNFSF11,TSLP,ZAP70	56
Embryonic Development,Organismal Development	development	Development of head	4.83e-09	0.45	ADAMTS18,ADCY1,ADCYAP1R1,AGTR2,ALDH1A1,ALPL,ALX4,APLP1,ASPM,BCL11B,CBS/CBSL,CCND1,CHL1,CHST3,COL11A1,COL4A3,CRYAA/CRYAA2,CXCR4,CYP26B1,DHRS3,DIO3,DKK1,DLX5,DLX6,DNER,EDNRA,EPHB2,FANCC,FOXD1,FST,GLI1,HHIP,HS6ST2,IGF2,IL7,INHBA,IRX6,KCNQ1,KDR,KIF14,KIF1A,KRT12,LRIG3,MEF2C,NCAM1,NCAM2,NDST3,NGFR,NRTN,POU3F3,PTCH1,RARB,ROBO2,RTN4R,RUNX2,SATB2,SEMA3A,SHOX2,SLITRK6,SNCB,SOX4,ST8SIA2,STC1,TDO2,TSHR	65
Embryonic Development,Organ Development,Organismal Development,Skeletal and Muscular System Development and Function,Tissue Development	formation	Formation of muscle	3.6e-06	0.449	ACTA1,ADAM12,ALX4,CACNA1H,CACNB4,CASP1,CASQ1,CASQ2,CCNA2,CENPF,COL11A1,CXCR4,DES,FHOD3,FST,HSPB2,IGF2,MAPK12,MEF2C,MSTN,MYLK,MYLPF,NTN3,OBSCN,PTGIR,SOX4,TCAP,TNNI2	28
Cell Cycle	mitosis	Mitosis of tumor cell lines	3.44e-11	0.447	BIRC5,BUB1,BUB1B,CCNB1,CCNB2,CDC25C,CDCA8,CDK1,CENPE,DLGAP5,INHBA,KIF22,KIF4A,NEK2,NUF2,PLK1,RACGAP1,SPAG5,SPC25,TOP2A,TPX2	21
Behavior	locomotion	Locomotion	4.64e-05	0.436	ADCY1,CACNB4,CHL1,CRHR1,DIO3,GRIA1,HTR2A,MMP9,Mup1 (includes others),NAV2,NCAM1,NRTN,PAK6,PTGER3,RARB,RET,SDC3,SEZ6L,SLC18A2,SLITRK6,SNCG,SPP1,TK1,TSHR	24
Cancer,Hematological Disease,Organismal Injury and Abnormalities	hematological neoplasia	Hematopoietic neoplasm	5.57e-08	0.43	ADAM12,ADAMTS16,ADAMTS17,ADCY1,ADCYAP1R1,ADD2,AFAP1L2,AGTR2,ALDH1A1,ALPL,ANO4,APLP1,ARHGEF39,AURKB,B3GNT3,B4GALNT1,BAALC,BCL11B,BIRC5,BUB1,BUB1B,CACNA1H,CACNB4,CASP1,CCL21,CCNA2,CCNB1,CCNB2,CCND1,CD200,CD7,CDCA2,CDK1,CELSR3,CENPF,CHIT1,CHL1,CKAP2L,CNTFR,CNTN4,CNTN5,COL11A1,COL4A3,COL4A4,CRHR1,CRP,CTSH,CXCR4,DCLK3,DES,DKK1,DNER,DUSP4,ECE2,ELMO1,EPCAM,EPHA8,EPHB2,F5,FAM189A1,FAM83G,FANCA,FBN2,FGD3,…	142
Cancer,Organismal Injury and Abnormalities	lymphoreticular neoplasm	Lymphoreticular neoplasm	5.18e-07	0.399	ADAM12,ADAMTS17,ADCY1,ADCYAP1R1,AFAP1L2,AGTR2,ANO4,APLP1,ARHGEF39,AURKB,B3GNT3,B4GALNT1,BAALC,BCL11B,BIRC5,BUB1,BUB1B,CACNA1H,CACNB4,CASP1,CCL21,CCNA2,CCND1,CD200,CD7,CDCA2,CDK1,CELSR3,CENPF,CHIT1,CHL1,CKAP2L,CNTFR,CNTN4,CNTN5,COL11A1,COL4A3,COL4A4,CRHR1,CRP,CTSH,CXCR4,DCLK3,DES,DUSP4,ECE2,EPCAM,EPHA8,EPHB2,FAM189A1,FAM83G,FBN2,FGD3,FGD6,FHOD3,GALNT9,GLI1,GRIK3,GSTA3,HCK,IGFBP3,IL7,INMT,KCNQ1,KCN…	124
Cancer,Neurological Disease,Organismal Injury and Abnormalities	central nervous system solid tumor	Central nervous system solid tumor	2.26e-06	0.381	ADAM12,ALDH1A1,ASPM,B3GNT3,BIRC5,BUB1,CCDC33,CCL21,CCND1,CD200,CDK1,CENPF,CKM,COL11A1,COL4A3,COL4A4,CXCR4,DES,DLK1,DPP10,ECT2,EFHC2,ELMO1,EPCAM,EPHA8,EPHB2,FAM174B,FANCA,FBLIM1,GLI1,GRIA1,IGF2,IGFBP3,IL7,KDR,KIF18B,KIT,MKI67,MMP9,NCAM1,NLRC5,NMB,NTRK3,OBSCN,PALLD,PODNL1,PRKG2,PROK2,PRX,PTCH1,RARB,RET,RIN3,RUNX2,SAMD3,SEMA3A,SERPINB7,SHC4,SPOCK3,SPP1,TAGLN,TGFBI,TMPRSS4,TNN,TOP2A,TROAP,TRPV2,UBE2C…	69
Cancer,Organismal Injury and Abnormalities	cancer	Cancer of secretory structure	4.81e-15	0.378	ACTA1,ACTA2,ACTG2,ADAM12,ADAMTS16,ADAMTS17,ADAMTS18,ADAMTSL2,ADCY1,ADCYAP1R1,ADD2,AFAP1L2,AKR1C3,ALDH1A1,ALPL,ALX4,ANKLE1,ANO4,APLP1,ARHGDIG,ARHGEF39,ASPM,ATP2A1,B3GNT3,B4GALNT1,BAALC,BCL11B,BIK,BIRC5,BUB1,BUB1B,CACNA1H,CACNB4,CAPNS2,CASP1,CASQ1,CASQ2,CBLN1,CBS/CBSL,CCDC106,CCDC146,CCDC3,CCDC33,CCNB1,CCNB2,CCND1,CD200,CD7,CDC25C,CDCA2,CDCA3,CDH26,CDK1,CDK15,CELA1,CELSR3,CENPE,CENPF,CENPM,CFB,CHIT…	363
Cellular Movement	cell movement	Cell movement of central nervous system cells	9.26e-05	0.366	CELSR3,CHL1,CXCR4,EPHB2,KIT,MMP9,POU3F3,ROBO2,SDC3,SEMA3A,ST8SIA2	11
Cancer,Organismal Injury and Abnormalities	abdominal carcinoma	Abdominal carcinoma	9.51e-13	0.355	ACTA1,ACTA2,ACTG2,ADAM12,ADAMTS16,ADAMTS17,ADAMTS18,ADAMTSL2,ADCY1,ADCYAP1R1,ADD2,ADH1C,AFAP1L2,AGTR2,ALDH1A1,ALPL,ALX4,ANGPTL7,ANKLE1,ANO4,APLP1,ARG1,ARHGDIG,ART3,ASPM,ATP2A1,AURKB,B3GNT3,B4GALNT1,BAALC,BCL11B,BIK,BIRC5,BUB1,BUB1B,CACNA1H,CACNB4,CAPNS2,CASP1,CASQ1,CASQ2,CBS/CBSL,CCDC106,CCDC146,CCDC3,CCDC33,CCL21,CCNA2,CCNB1,CCNB2,CCND1,CD200,CD7,CDC25C,CDCA2,CDCA3,CDCA8,CDH26,CDK1,CDK15,CELA1,C…	377
Cancer,Organismal Injury and Abnormalities	adenocarcinoma	Adenocarcinoma	1.63e-13	0.342	ACTA1,ACTA2,ACTG2,ADAM12,ADAMTS16,ADAMTS17,ADAMTS18,ADAMTSL2,ADCY1,ADCYAP1R1,ADD2,ADH1C,AFAP1L2,AGTR2,ALDH1A1,ALPL,ALX4,ANGPTL7,ANKLE1,ANO4,APLP1,ARG1,ARHGDIG,ART3,ASPM,ATP2A1,AURKB,B3GNT3,B4GALNT1,BAALC,BCL11B,BIK,BIRC5,BUB1,BUB1B,CACNA1H,CACNB4,CAPNS2,CASP1,CASQ1,CASQ2,CBLN1,CBS/CBSL,CCDC106,CCDC146,CCDC3,CCDC33,CCL21,CCNA2,CCNB1,CCNB2,CCND1,CD7,CDC25C,CDCA2,CDH26,CDK1,CDK15,CELA1,CELSR3,CENPA,…	367
Cell Morphology,Cellular Assembly and Organization,Cellular Development,Cellular Function and Maintenance,Cellular Growth and Proliferation,Nervous System Development and Function,Organismal Development,Tissue Development	axonogenesis	Axonogenesis	4.1e-08	0.297	ADCY1,AGTR2,BCL11B,CNTN4,DLX5,EPHB2,KCNJ2,NGFR,NTN3,NTNG1,NTRK3,RET,ROBO2,RTN4R,SEMA3A,SHOX2,SLITRK1,SLITRK4,SLITRK6,STMN1,TNFRSF21,TNN,TRIM46	23
Organismal Development	size	Size of body	7.79e-11	0.26	ACTA1,ADAMTS18,ADCYAP1R1,Agtr1b,AGTR2,ALPL,APLP1,APOBEC2,BIK,CACNA1H,CBS/CBSL,CCNB2,CCND1,CKM,COL4A3,CXCR4,DHRS3,DIO3,DLK1,DLX5,EDNRB,FST,GFRA2,GLI1,GRIA1,HSD11B1,IGF2,IGFBP3,KCNQ1,LFNG,LRIG3,MMP13,MMP9,MSTN,MYH1,MYLPF,NGFR,NLGN3,NPPC,NRG2,NTRK3,PRKG2,PTCH1,RAMP3,RARB,RUNX2,SCNN1B,SEMA3A,SLC18A2,SLC24A4,SLITRK1,SLITRK6,SNCB,SPP1,ST8SIA2,SYTL4,TGFBI,TNFSF11,TRPV2,TSHR,TSPAN2	61
Embryonic Development,Organismal Development	development	Development of body axis	1.27e-08	0.247	ADAMTS18,ADCY1,ADCYAP1R1,AGTR2,ALDH1A1,ALPL,ALX4,APLP1,ASPM,BCL11B,CBS/CBSL,CCND1,CHL1,CHST3,COL11A1,COL4A3,CRYAA/CRYAA2,CXCR4,CYP26B1,DHRS3,DIO3,DKK1,DLX5,DLX6,DNER,EDNRA,EPHB2,FANCC,FOXD1,FST,GLI1,HHIP,HS6ST2,IGF2,IL7,INHBA,IRX6,KCNQ1,KDR,KIF14,KIF1A,KRT12,LRIG3,MEF2C,NCAM1,NCAM2,NDST3,NGFR,NRTN,POU3F3,PTCH1,RARB,ROBO2,RTN4R,RUNX2,SATB2,SEMA3A,SHOX2,SLITRK6,SNCB,SOST,SOX4,ST8SIA2,STC1,TDO2,TMEM…	67
Cancer,Neurological Disease,Organismal Injury and Abnormalities	nervous system neoplasm	Nervous system neoplasm	1.74e-06	0.24	ADAM12,ALDH1A1,ASPM,B3GNT3,BIRC5,BUB1,CCDC33,CCL21,CCND1,CD200,CDK1,CENPF,CHL1,CKM,COL11A1,COL4A3,COL4A4,CXCR4,DES,DLK1,DPP10,ECT2,EFHC2,ELMO1,EPCAM,EPHA8,EPHB2,FAM174B,FANCA,FBLIM1,GLI1,GRIA1,IGF2,IGFBP3,IL7,KDR,KIF18B,KIT,MKI67,MMP13,MMP9,NCAM1,NLRC5,NMB,NRTN,NTRK3,OBSCN,PALLD,PODNL1,PRKG2,PROK2,PRX,PTCH1,RARB,RET,RIN3,RUNX2,SAMD3,SEMA3A,SERPINB7,SHC4,SPOCK3,SPP1,TAGLN,TGFBI,TMPRSS4,TNN,TOP2A,T…	72
Hematological System Development and Function,Tissue Morphology	quantity	Quantity of blood cells	2.78e-07	0.239	ACKR2,ADAM12,ADD2,ALPL,B4GALNT1,BCL11B,BIK,BIRC5,BUB1,CASP1,CBS/CBSL,CCDC3,CCL21,CCNB2,CCND1,CD200,CD7,CHST3,CNN2,CRP,CXCR4,DKK1,DLK1,ELMO1,FANCA,FANCC,GCNT1,GCNT4,GPR68,HCK,HSD11B1,IGF2,IGFBP3,IL20RB,IL27RA,IL7,INHBA,KDR,KIT,MMP13,MMP9,NDST3,NGFR,NLRC5,NRTN,PAWR,PROK2,PTGIR,RUNX2,SERPINB7,SHCBP1,SOX4,SPNS2,SPP1,Tcf7,TGFBI,TLX1,TNFRSF21,TNFSF11,TSLP,ZAP70	61
Nervous System Development and Function,Tissue Morphology	density	Density of neurons	9.9e-05	0.217	ARG1,EPHB2,FOXO6,KIF1A,MEF2C,NGFR,NRTN,NTRK3,RET,SLITRK1,SLITRK4,TNFRSF21	12
Embryonic Development,Hematological System Development and Function,Lymphoid Tissue Structure and Development,Organ Development,Organismal Development,Tissue Development	formation	Formation of lymphoid tissue	4.5e-09	0.205	BCL11B,BIRC5,CACNB4,CCL21,CCNB2,CCND1,CXCR4,DKK1,EDNRA,EDNRB,F5,HCK,IGF2,IL27RA,IL7,KDR,KIT,LFNG,MEF2C,RET,SLC40A1,SOX18,SPNS2,Tcf7,TGFBI,TK1,TLX1,TNFRSF21,TNFSF11,TSLP,ZAP70	31
Cancer,Organismal Injury and Abnormalities	malignant solid tumor	Malignant solid tumor	1.14e-13	0.178	ACTA1,ACTA2,ACTG2,ADAM12,ADAMTS16,ADAMTS17,ADAMTS18,ADAMTSL2,ADCY1,ADCYAP1R1,ADD2,ADH1C,AFAP1L2,AGTR2,AKR1C3,ALDH1A1,ALPL,ALX4,ANGPTL7,ANKLE1,ANO4,APLP1,APOBEC2,ARG1,ARHGDIG,ARHGEF39,ART3,ASPM,ATP2A1,AURKB,B3GNT3,B4GALNT1,BAALC,BCL11B,BIK,BIRC5,BUB1,BUB1B,CACNA1H,CACNB4,CAPNS2,CASP1,CASQ1,CASQ2,CBLN1,CBS/CBSL,CCDC106,CCDC146,CCDC3,CCDC33,CCL21,CCNA2,CCNB1,CCNB2,CCND1,CD200,CD7,CDC25C,CDCA2,CDCA3,…	415
Cancer,Organismal Injury and Abnormalities	development	Development of carcinoma	3.41e-10	0.171	ACTA1,ACTA2,ADAMTS16,ADAMTS18,ADCY1,ADCYAP1R1,ADD2,ADH1C,AFAP1L2,AGTR2,ALDH1A1,ALPL,ALX4,ANO4,APLP1,ART3,ASPM,ATP2A1,AURKB,B3GNT3,B4GALNT1,BCL11B,BIRC5,BUB1,BUB1B,CACNA1H,CACNB4,CASP1,CASQ1,CBLN1,CBS/CBSL,CCDC146,CCDC3,CCDC33,CCNA2,CCNB1,CCNB2,CCND1,CD7,CDC25C,CDCA2,CDCA8,CDH26,CDK1,CDK15,CELSR3,CENPE,CENPF,CEP55,CFB,CHIT1,CHL1,CHST3,CLDN10,CLSTN2,CNTN4,CNTN5,COL11A1,COL24A1,COL4A3,COL4A4,CRHR1,C…	279
Hematological System Development and Function,Inflammatory Response,Tissue Morphology	quantity	Quantity of phagocytes	3.45e-05	0.161	ADAM12,B4GALNT1,BIK,CASP1,CBS/CBSL,CCL21,CD200,CHST3,CNN2,ELMO1,FANCC,GCNT1,GCNT4,GPR68,HCK,HSD11B1,IGFBP3,KIT,MMP13,MMP9,NGFR,NRTN,PROK2,PTGIR,SHCBP1,SPP1,TLX1,TNFSF11	28
Cancer,Neurological Disease,Organismal Injury and Abnormalities	development	Development of neuroectodermal tumor	5e-05	0.156	BIRC5,CCND1,CXCR4,FANCA,GLI1,IGF2,MMP9,NRTN,NTRK3,PTCH1,RARB,RET,TOP2A	13
Cell-To-Cell Signaling and Interaction,Cellular Assembly and Organization	fusion	Fusion of muscle cells	0.000103	0.152	ADAM12,CACNA1H,CASP1,IGF2,MSTN,NTN3,PTGIR,SOX4	8
Skeletal and Muscular System Development and Function	function	Function of muscle	7.42e-05	0.152	APOBEC2,ATP2A1,BUB1B,CASQ2,CKM,DES,EDNRB,FST,HSD11B1,IGFBP3,INHBA,KCNJ2,MB,MEF2C,MMP9,MSTN,MYH1,NRTN,PLA2G5,SPP1,STC1,TRIM63	22
Cancer,Endocrine System Disorders,Gastrointestinal Disease,Organismal Injury and Abnormalities	pancreatic tumor	Pancreatic tumor	3.05e-06	0.128	ADAM12,ADAMTS17,ADAMTS18,ADCY1,ADCYAP1R1,AFAP1L2,ALPL,ASPM,B4GALNT1,BAALC,BIRC5,CACNA1H,CAPNS2,CASP1,CASQ1,CCDC146,CCND1,CD7,CDH26,CELA1,CELSR3,CENPE,CENPF,CHL1,CKAP2L,CKM,CLSTN2,CNTN5,COL4A3,CPN2,CRHR1,CRP,CXCR4,CYP2F1,DCLK3,DKK1,DNER,DPP10,DUSP4,EPCAM,EPHA8,EPHB2,F5,FAM155A,FANCC,FBN2,FGD6,FSD1,GALNT9,GLI1,GRIA1,GRIK3,GSTA3,HAL,HCK,HHIP,HS6ST2,HTR2A,IGFBP3,KANK4,KCNQ1,KDR,KIAA1549L,KIF26B,KIT,K…	117
Cancer,Gastrointestinal Disease,Organismal Injury and Abnormalities	pancreatobiliary tumor	Pancreatobiliary tumor	1.47e-05	0.128	ADAM12,ADAMTS17,ADAMTS18,ADCY1,ADCYAP1R1,ADH1C,AFAP1L2,ALPL,ASPM,B4GALNT1,BAALC,BIRC5,CACNA1H,CAPNS2,CASP1,CASQ1,CCDC146,CCND1,CD7,CDH26,CELA1,CELSR3,CENPE,CENPF,CHL1,CKAP2L,CKM,CLSTN2,CNTN5,COL24A1,COL4A3,COL4A4,CPN2,CRHR1,CRP,CXCR4,CYP2F1,DCLK3,DKK1,DNER,DPP10,DUSP4,EPCAM,EPHA8,EPHB2,F5,FAM155A,FANCC,FBN2,FGD6,FSD1,GALNT9,GLI1,GRIA1,GRIK3,GSTA3,HAL,HCK,HHIP,HS6ST2,HTR2A,IGFBP3,KANK4,KCNH3,KCNQ1…	126
Cellular Movement,Hematological System Development and Function,Immune Cell Trafficking	cellular infiltration	Cellular infiltration by leukocytes	8.76e-05	0.124	ACKR2,ARG1,BCL11B,CASP1,CCL21,CFB,COL4A3,FOXO6,HCK,IGFBP3,IL27RA,IL7,KCNK2,KDR,MMP9,MYLK,PLA2G5,PLA2G7,PTGER3,PTGIR,RSPO3,SPP1,STC1,TNFRSF21,TSHR,TSLP	26
Cancer,Gastrointestinal Disease,Hepatic System Disease,Organismal Injury and Abnormalities	liver carcinoma	Liver carcinoma	1.04e-06	0.115	ACTG2,ADAM12,ADAMTS16,ADAMTS17,ADAMTS18,ADCY1,ANO4,ARG1,ARHGDIG,ASPM,AURKB,BAALC,BUB1,BUB1B,CACNB4,CCDC146,CCDC3,CCDC33,CCL21,CCNA2,CCNB1,CCNB2,CCND1,CD200,CDCA3,CDCA8,CDH26,CENPA,CENPE,CENPF,CFB,CLSTN2,CNTFR,CNTN5,COL11A1,COL24A1,COL4A3,COL4A4,CRP,CXCR4,DCLK3,DES,DPP10,DUSP4,ECT2,EDNRA,EDNRB,EFHC2,ELMO1,F5,FAM155A,FAM83G,FANCC,FBN2,FHOD3,GALNT9,GLI1,GRIA1,GRIK3,GSTA3,HAL,HCK,HHIP,HS6ST2,IGF2,IGF…	173
Cardiovascular Disease	hypertension	Hypertension	4.44e-06	0.111	ACTG2,ADD2,ALPL,ARG1,BIRC5,CACNA1H,CACNB4,CBLN1,CRHR1,CRP,CXCR4,EDNRA,EDNRB,F5,GCNT1,GRIA1,GSTA3,HSD11B1,HSPB2,INMT,KCNQ1,KDR,KIF26B,KIT,MMP9,NTRK3,OXTR,PLA2G5,PLA2G7,PLEKHG4,PTGER3,PTGIR,RET,RSPO3,SCNN1B,SLC18A2,SLITRK4,TAGLN,TBX4,TNNC2,TSPAN2	41
Skeletal and Muscular Disorders	abnormality	Abnormality of limb	7.18e-05	0.069	ALX4,APOBEC2,BUB1B,CBS/CBSL,CRHR1,CYP26B1,DKK1,FBN2,FST,GLI1,MB,MMP13,MMP9,MSTN,NMB,NPPC,PRKG2,RUNX2,SATB2,SOST,SPP1,TNFSF11	22
Cell-To-Cell Signaling and Interaction,Cellular Assembly and Organization	cell-cell contact	Cell-cell contact	1.93e-11	0.068	ADAM12,ADD2,CACNA1H,CACNB4,CASP1,CBLN1,CD200,CLSTN2,CNTN4,CNTN5,CXCR4,DES,DKK1,DUSP4,EPCAM,EPHB2,FBLIM1,FST,GRIA1,IGF2,INHBA,KIF1A,LRRN1,LRRN3,LRTM1,MEF2C,MPP7,MSTN,MYLK,NCAM1,NCAM2,NGFR,NLGN3,NPAS4,NRG2,NTN3,NTRK3,OXTR,PTGER3,PTGIR,RARB,RET,RSPO3,SEZ6L,SLITRK1,SLITRK4,SLITRK6,SNCB,SNCG,SOX4,TNFSF11,TTYH1	52
Cancer,Organismal Injury and Abnormalities	neoplasia	Lymphatic system tumor	2.08e-06	0.052	ADAM12,ADAMTS16,ADD2,AFAP1L2,ALDH1A1,ALPL,AURKB,B3GNT3,BCL11B,BIRC5,BUB1,BUB1B,CACNB4,CASP1,CCL21,CCNA2,CCNB1,CCNB2,CCND1,CD200,CD7,CDCA2,CDK1,CKAP2L,CNTFR,CNTN4,COL11A1,COL4A4,CRP,CTSH,CXCR4,DCLK3,DES,DKK1,DNER,DUSP4,ECE2,ELMO1,EPCAM,FAM189A1,FANCA,FBN2,FSD1,GLI1,GRIK3,HCK,IGF2,IGFBP3,IL7,INHBA,KCNS2,KDR,KIT,LFNG,LRIG3,MKI67,MMP9,NCAM1,NTRK3,OAS2,PAPLN,PAWR,PCDH10,PDE9A,RAB25,RAD54B,RAD54L,RARB,…	91
Cellular Growth and Proliferation	proliferation	Proliferation of central nervous system cells	3.2e-05	0.046	ADCYAP1R1,ALX4,DNER,EDNRB,GLI1,INHBA,KIF26A,MELK,NCAM1,NGFR,NTN3,RTN4R,SPP1,TDO2	14
Cell-To-Cell Signaling and Interaction,Cellular Assembly and Organization,Cellular Function and Maintenance	assembly	Assembly of intercellular junctions	1.81e-07	0.038	ADD2,CACNB4,CBLN1,CLSTN2,EPHB2,GRIA1,INHBA,KIF1A,LRRN1,LRRN3,LRTM1,MEF2C,MPP7,NCAM1,NGFR,NLGN3,NPAS4,NRG2,NTRK3,OXTR,SEZ6L,SLITRK1,SLITRK4,SLITRK6	24
Cellular Assembly and Organization	formation	Formation of plasma membrane	3.02e-07	0.038	ADD2,CACNB4,CBLN1,CLSTN2,EPHB2,GRIA1,INHBA,KIF1A,LRRN1,LRRN3,LRTM1,MEF2C,MPP7,NCAM1,NGFR,NLGN3,NPAS4,NRG2,NTRK3,OXTR,SEZ6L,SLITRK1,SLITRK4,SLITRK6	24
Cell-To-Cell Signaling and Interaction,Cellular Growth and Proliferation	stimulation	Stimulation of cells	8.44e-05	0.026	ARG1,CASP1,CCL21,CCNA2,CCND1,FGD3,HTR2A,IGF2,IGFBP3,IL27RA,IL7,INHBA,KCNH3,KCNJ2,MSTN,NCAM1,NGFR,RUNX2,SPP1,TNFSF11,TSLP	21
Cancer,Organismal Injury and Abnormalities	incidence	Incidence of tumor	5.87e-13	0.013	ACKR2,ACTA1,ACTA2,ACTG2,ADAM12,ADAMTS16,ADAMTS18,ADCY1,ADCYAP1R1,ADD2,ADH1C,AFAP1L2,AGTR2,ALDH1A1,ALPL,ALX4,ANO4,APLP1,ARG1,ART3,ASPM,ATP2A1,AURKB,B3GNT3,B4GALNT1,BCL11B,BIK,BIRC5,BUB1,BUB1B,CACNA1H,CACNB4,CASP1,CASQ1,CBLN1,CBS/CBSL,CCDC146,CCDC3,CCDC33,CCL21,CCNA2,CCNB1,CCNB2,CCND1,CD7,CDC25C,CDCA2,CDCA8,CDH26,CDK1,CDK15,CELSR3,CENPA,CENPE,CENPF,CEP55,CFB,CHIT1,CHL1,CHP2,CHST3,CLDN10,CLSTN2,CNN2…	302
Cancer,Gastrointestinal Disease,Organismal Injury and Abnormalities	gastrointestinal tract cancer	Gastrointestinal tract cancer	2.75e-12	0	ACTA1,ACTA2,ACTG2,ADAM12,ADAMTS16,ADAMTS17,ADAMTS18,ADAMTSL2,ADCY1,ADCYAP1R1,ADD2,AFAP1L2,AGTR2,AKR1C3,ALDH1A1,ALPL,ALX4,ANGPTL7,ANKLE1,ANO4,APLP1,ARG1,ARHGDIG,ART3,ASPM,ATP2A1,AURKB,B3GNT3,B4GALNT1,BAALC,BCL11B,BIRC5,BUB1,BUB1B,CACNA1H,CACNB4,CAPNS2,CASP1,CBS/CBSL,CCDC106,CCDC146,CCDC3,CCDC33,CCL21,CCNA2,CCNB1,CCNB2,CCND1,CD7,CDC25C,CDCA2,CDCA8,CDH26,CDK1,CDK15,CELA1,CELSR3,CENPA,CENPE,CENPF,CEP…	344
Digestive System Development and Function	development	Development of gastrointestinal tract	1.29e-06	0	ALPL,ALX4,BCL11B,CYP26B1,DHRS3,DKK1,DLX5,DLX6,EDNRB,EPHB2,FST,GLI1,IL7,INHBA,KIT,MEF2C,NGFR,PTCH1,RET,RUNX2,SATB2,SHOX2,Tcf7	23
Cellular Development,Cellular Growth and Proliferation,Nervous System Development and Function	proliferation	Proliferation of satellite cells	5.24e-06	0	MAPK12,MMP9,MSTN,SDC3	4
Cancer,Organismal Injury and Abnormalities	development	Development of adenocarcinoma	5.43e-05	0	ACTA2,ADAMTS16,ADCY1,ADCYAP1R1,ADD2,ADH1C,AFAP1L2,AGTR2,ALDH1A1,ANO4,ASPM,ATP2A1,AURKB,BUB1,BUB1B,CACNA1H,CASQ1,CBLN1,CCDC146,CCDC3,CCDC33,CCNA2,CCNB1,CCNB2,CCND1,CDCA2,CDH26,CDK1,CDK15,CELSR3,CENPE,CENPF,CEP55,CHL1,CLDN10,CNTN4,CNTN5,COL11A1,COL24A1,COL4A4,CRP,CYP2F1,DIO3,DLK1,DLX6,DNER,DPP10,ECE2,ECT2,EFHC2,ELMO1,EPCAM,EPHB2,F5,FAM155B,FANCA,FBN2,FGD3,FHOD3,FOXO6,GLI1,GRIA1,GRIK3,GSG1L,HCK,HS6S…	172
Cancer,Organismal Injury and Abnormalities	neoplasia	Epithelial neoplasm	3.38e-14	-0.022	ACTA1,ACTA2,ACTG2,ADAM12,ADAMTS16,ADAMTS17,ADAMTS18,ADAMTSL2,ADCY1,ADCYAP1R1,ADD2,ADH1C,AFAP1L2,AGTR2,AKR1C3,ALDH1A1,ALPL,ALX4,ANGPTL7,ANKLE1,ANO4,APLP1,APOBEC2,ARG1,ARHGDIG,ARHGEF39,ART3,ASPM,ATP2A1,AURKB,B3GNT3,B4GALNT1,BAALC,BCL11B,BIK,BIRC5,BUB1,BUB1B,CACNA1H,CACNB4,CAPNS2,CASP1,CASQ1,CASQ2,CBLN1,CBS/CBSL,CCDC106,CCDC146,CCDC3,CCDC33,CCL21,CCNA2,CCNB1,CCNB2,CCND1,CD200,CD7,CDC25C,CDCA2,CDCA3,…	407
Cancer,Organismal Injury and Abnormalities	frequency	Frequency of tumor	4.46e-12	-0.038	ACTA1,ACTA2,ADAM12,ADAMTS16,ADAMTS18,ADCY1,ADCYAP1R1,ADD2,ADH1C,AFAP1L2,AGTR2,ALDH1A1,ALPL,ALX4,ANO4,APLP1,ARG1,ART3,ASPM,ATP2A1,AURKB,B3GNT3,B4GALNT1,BCL11B,BIRC5,BUB1,BUB1B,CACNA1H,CACNB4,CASP1,CASQ1,CBLN1,CBS/CBSL,CCDC146,CCDC3,CCDC33,CCNA2,CCNB1,CCNB2,CCND1,CD7,CDC25C,CDCA2,CDCA8,CDH26,CDK1,CDK15,CELSR3,CENPE,CENPF,CEP55,CFB,CHIT1,CHL1,CHP2,CHST3,CLDN10,CLSTN2,CNN2,CNTN4,CNTN5,COL11A1,COL24A1…	292
Cell-To-Cell Signaling and Interaction,Nervous System Development and Function	long-term potentiation	Long-term potentiation	4.56e-05	-0.059	ADCY1,ADCYAP1R1,ADD2,CASP1,CD200,CRHR1,DUSP4,EPHB2,GRIA1,GRIK3,IGF2,KCNH3,MMP9,NCAM1,NLGN3,NTRK3,RARB,RTN4R,SLC18A2	19
Cardiovascular System Development and Function,Organismal Development	vascularization	Vascularization of absolute anatomical region	3.26e-05	-0.06	CBS/CBSL,CFB,IGF2,IGFBP3,INHBA,KDR,KIT,MB,MMP9,NGFR,PTGER3,SEMA3A,STC1	13
Cellular Development,Cellular Growth and Proliferation	proliferation	Proliferation of leukemia cell lines	2.75e-07	-0.064	AKR1C3,ALDH1A1,ARG1,AURKB,BIRC5,CCNB1,DLK1,DUSP4,GLI1,HCK,IGF2,IGFBP3,IL7,INHBA,KIT,NRG2,PLK1,RUNX2,SOX4,STMN1,TSLP	21
Cell Death and Survival	apoptosis	Apoptosis of neurons	1.53e-05	-0.067	ADCY1,ADCYAP1R1,B4GALNT1,BCL11B,BIRC5,CASP1,CCNB1,CD200,CDK1,CHL1,CNTFR,DKK1,EPHB2,KDR,KIF14,MAPK12,MEF2C,MMP9,NGFR,NPAS4,NTRK3,PAWR,PLA2G7,PTCH1,RTN4R,SNCB,SOX4,ST8SIA2,TNFRSF21	29
Cancer,Organismal Injury and Abnormalities	nonhematologic malignant neoplasm	Nonhematologic malignant neoplasm	5.49e-15	-0.073	ACTA1,ACTA2,ACTG2,ADAM12,ADAMTS16,ADAMTS17,ADAMTS18,ADAMTSL2,ADCY1,ADCYAP1R1,ADD2,ADH1C,AFAP1L2,AGTR2,AKR1C3,ALDH1A1,ALPL,ALX4,ANGPTL7,ANKLE1,ANO4,APLP1,APOBEC2,ARG1,ARHGDIG,ARHGEF39,ART3,ASPM,ATP2A1,AURKB,B3GNT3,B4GALNT1,BAALC,BCL11B,BIK,BIRC5,BUB1,BUB1B,CACNA1H,CACNB4,CAPNS2,CASP1,CASQ1,CASQ2,CBLN1,CBS/CBSL,CCDC106,CCDC146,CCDC3,CCDC33,CCL21,CCNA2,CCNB1,CCNB2,CCND1,CD200,CD7,CDC25C,CDCA2,CDCA3,…	412
Skeletal and Muscular System Development and Function	contraction	Muscle contraction	1.57e-09	-0.079	ACTA1,ACTA2,ACTG2,ATP2A1,CACNA1H,CASQ1,CASQ2,CXCR4,DES,EDNRA,EDNRB,INHBA,KCNQ1,MYH1,MYL9,MYLK,MYLPF,OXTR,PROK2,PTGER3,TACR2,TCAP,TNNC2,TNNI2,Tpm2,TRIM63	26
Nutritional Disease	obesity	Obesity	2.57e-06	-0.082	ADAM12,AGTR2,AURKB,CACNA1H,CACNB4,CASP1,CCNA2,CCNB1,CDCA8,CDK1,CENPA,COX6A2,CRHR1,CRP,CXCR4,DLK1,GPR1,HSD11B1,HTR2A,KIF20A,MKI67,MMP11,MMP9,MSTN,NEK2,OXTR,PLK1,PTGER3,Ptprv,SDC3,SHOX2,SLC18A2,SNCG,SPP1,TOP2A	35
Cancer,Gastrointestinal Disease,Hepatic System Disease,Organismal Injury and Abnormalities	liver tumor	Liver tumor	3.31e-07	-0.089	ACTA1,ACTG2,ADAM12,ADAMTS16,ADAMTS17,ADAMTS18,ADCY1,AKR1C3,ALDH1A1,ALPL,ANGPTL7,ANO4,APLP1,ARG1,ARHGDIG,ASPM,AURKB,BAALC,BIRC5,BUB1,BUB1B,CACNB4,CCDC146,CCDC3,CCDC33,CCL21,CCNA2,CCNB1,CCNB2,CCND1,CD200,CDCA2,CDCA3,CDCA8,CDH26,CENPA,CENPE,CENPF,CFB,CHL1,CKAP2L,CLSTN2,CNTFR,CNTN5,COL11A1,COL24A1,COL4A3,COL4A4,CPN2,CRP,CXCR4,DCLK3,DES,DKK1,DLX6,DNER,DPP10,DUSP4,ECT2,EDNRA,EDNRB,EFHC2,ELMO1,F5,FAM155…	204
Organismal Injury and Abnormalities	fibrosis	Fibrosis	4.86e-07	-0.094	ACTA1,Agtr1b,AGTR2,ARG1,BUB1B,CACNA1H,CASP1,CBS/CBSL,CCND1,COL4A3,COX4I2,DES,DIO3,DLK1,EDNRA,EDNRB,HCK,IL7,INHBA,KCNN4,KDR,KIT,LRRC15,MB,MMP13,MMP9,MSTN,PBK,PDE9A,PLA2G5,PTGIR,RET,RUNX2,SDC3,SOST,SPP1,STC1,STMN1,TSLP	39
Cancer,Hematological Disease,Organismal Injury and Abnormalities	hematologic cancer	Hematologic cancer	2.48e-07	-0.1	ADAM12,ADAMTS16,ADAMTS17,ADCY1,ADCYAP1R1,ADD2,AFAP1L2,AGTR2,ALDH1A1,ALPL,ANO4,APLP1,ARHGEF39,AURKB,B3GNT3,B4GALNT1,BAALC,BCL11B,BIRC5,BUB1,BUB1B,CACNA1H,CACNB4,CCL21,CCNA2,CCNB1,CCNB2,CCND1,CD200,CD7,CDCA2,CDK1,CELSR3,CENPF,CHIT1,CHL1,CKAP2L,CNTFR,CNTN4,CNTN5,COL11A1,COL4A3,COL4A4,CRHR1,CRP,CTSH,CXCR4,DCLK3,DES,DKK1,DNER,DUSP4,ECE2,ELMO1,EPCAM,EPHA8,EPHB2,FAM189A1,FAM83G,FANCA,FBN2,FGD3,FGD6,FHOD…	138
Cancer,Organismal Injury and Abnormalities	non-melanoma solid tumor	Non-melanoma solid tumor	1.38e-13	-0.125	ACTA1,ACTA2,ACTG2,ADAM12,ADAMTS16,ADAMTS17,ADAMTS18,ADAMTSL2,ADCY1,ADCYAP1R1,ADD2,ADH1C,AFAP1L2,AGTR2,AKR1C3,ALDH1A1,ALPL,ALX4,ANGPTL7,ANKLE1,ANO4,APLP1,APOBEC2,ARG1,ARHGDIG,ARHGEF39,ART3,ASPM,ATP2A1,AURKB,B3GNT3,B4GALNT1,BAALC,BCL11B,BIK,BIRC5,BUB1,BUB1B,CACNA1H,CACNB4,CAPNS2,CASP1,CASQ1,CASQ2,CBLN1,CBS/CBSL,CCDC106,CCDC146,CCDC3,CCDC33,CCL21,CCNA2,CCNB1,CCNB2,CCND1,CD200,CD7,CDC25C,CDCA2,CDCA3,…	408
Cancer,Organismal Injury and Abnormalities,Respiratory Disease	development	Development of lung tumor	4.58e-07	-0.128	ACTA2,ADCYAP1R1,ADH1C,BUB1,BUB1B,CBLN1,CCDC3,CCNA2,CCNB1,CCNB2,CCND1,CDCA2,CDH26,CDK1,CENPF,CLDN10,COL11A1,COL24A1,DLK1,DLX6,ECT2,EPCAM,FBN2,FHOD3,GLI1,HCK,HS6ST2,IGFBP3,INHBA,KANK4,KDR,KIF14,KIF15,KIF23,KIT,LRIG3,LRRN3,LRTM1,MKI67,MMP13,MMP9,MPP7,MYH1,MYL9,NAV2,NCAM1,NTNG1,NTRK3,PRC1,PRX,RACGAP1,RAD54L,RET,RIN3,ROBO2,SATB2,SHCBP1,SLITRK1,SPAG17,SPP1,TGFBI,TK1,TMEM132E,TNN,TOP2A,TPX2,TSHR,UBE2C	68
Respiratory System Development and Function	development	Respiratory system development	1.75e-06	-0.152	ADAMTS18,ATP2A1,CBS/CBSL,CCND1,CELSR3,COX4I2,CRHR1,CTSH,DLX5,GLI1,HSD11B1,IGF2,KDR,LFNG,MMP9,NCAM2,PTCH1,RARB,RET,SOX4,TBX4,TGFBI,TK1,TNFSF11,TRIM63,TRPS1	26
Embryonic Development,Organ Development,Organismal Development,Respiratory System Development and Function,Tissue Development	formation	Formation of lung	4.67e-06	-0.152	ADAMTS18,ATP2A1,CBS/CBSL,CCND1,CELSR3,COX4I2,CRHR1,CTSH,GLI1,HSD11B1,IGF2,KDR,LFNG,MMP9,RARB,RET,SOX4,TBX4,TGFBI,TK1,TNFSF11,TRIM63,TRPS1	23
Behavior	cognition	Cognition	3.96e-06	-0.155	ADCY1,ADD2,CASP1,CHL1,CLSTN2,CRHR1,DKK1,DUSP4,EPHB2,FOXO6,GRIA1,HSD11B1,HTR2A,IGF2,KCNH3,KCNJ2,KIF1A,KIT,MMP9,Mup1 (includes others),NCAM1,NGFR,NLGN3,NPAS4,NTRK3,OXTR,PAK6,PEX5L,RARB,RTN4R,SLC18A2,ST8SIA2	32
Cancer,Organismal Injury and Abnormalities	abdominal neoplasm	Abdominal neoplasm	5.46e-11	-0.163	ACTA1,ACTA2,ACTG2,ADAM12,ADAMTS16,ADAMTS17,ADAMTS18,ADAMTSL2,ADCY1,ADCYAP1R1,ADD2,ADH1C,AFAP1L2,AGTR2,AKR1C3,ALDH1A1,ALPL,ALX4,ANGPTL7,ANKLE1,ANO4,APLP1,ARG1,ARHGDIG,ART3,ASPM,ATP2A1,AURKB,B3GNT3,B4GALNT1,BAALC,BCL11B,BIK,BIRC5,BUB1,BUB1B,CACNA1H,CACNB4,CAPNS2,CASP1,CASQ1,CASQ2,CBS/CBSL,CCDC106,CCDC146,CCDC3,CCDC33,CCL21,CCNA2,CCNB1,CCNB2,CCND1,CD200,CD7,CDC25C,CDCA2,CDCA3,CDCA8,CDH26,CDK1,CDK15,…	385
Behavior,Nervous System Development and Function	memory	Memory	4.38e-05	-0.183	ADCY1,CASP1,CLSTN2,CRHR1,DKK1,DUSP4,FOXO6,GRIA1,HSD11B1,HTR2A,IGF2,KCNH3,Mup1 (includes others),NCAM1,NGFR,NPAS4,NTRK3,OXTR,PAK6,RTN4R	20
Cancer,Organismal Injury and Abnormalities	head and neck cancer	Head and neck cancer	4.73e-16	-0.186	ACTA1,ACTA2,ACTG2,ADAM12,ADAMTS16,ADAMTS17,ADAMTS18,ADAMTSL2,ADCY1,ADCYAP1R1,ADD2,AFAP1L2,AKR1C3,ALDH1A1,ALX4,ANKLE1,ANO4,APLP1,ARHGDIG,ARHGEF39,ASPM,ATP2A1,B3GNT3,B4GALNT1,BAALC,BCL11B,BIK,BIRC5,BUB1,BUB1B,CACNA1H,CACNB4,CASP1,CASQ1,CASQ2,CBLN1,CBS/CBSL,CCDC106,CCDC146,CCDC3,CCDC33,CCL21,CCNB1,CCNB2,CCND1,CD200,CD7,CDCA2,CDCA3,CDH26,CDK1,CDK15,CELA1,CELSR3,CENPE,CENPF,CFB,CHIT1,CHL1,CHP2,CHST3,C…	353
Cancer,Gastrointestinal Disease,Hepatic System Disease,Organismal Injury and Abnormalities	hepatobiliary system cancer	Hepatobiliary system cancer	5.97e-07	-0.198	ACTG2,ADAM12,ADAMTS16,ADAMTS17,ADAMTS18,ADCY1,ADH1C,ALDH1A1,ALPL,ANO4,ARG1,ARHGDIG,ASPM,AURKB,BAALC,BIRC5,BUB1,BUB1B,CACNB4,CCDC146,CCDC3,CCDC33,CCL21,CCNA2,CCNB1,CCNB2,CCND1,CD200,CDCA3,CDCA8,CDH26,CELA1,CENPA,CENPE,CENPF,CFB,CLSTN2,CNTFR,CNTN5,COL11A1,COL24A1,COL4A3,COL4A4,CRP,CXCR4,DCLK3,DES,DKK1,DPP10,DUSP4,ECT2,EDNRA,EDNRB,EFHC2,ELMO1,EPCAM,F5,FAM155A,FAM83G,FANCC,FBN2,FHOD3,GALNT9,GLI1,GRIA…	187
Cancer,Gastrointestinal Disease,Hepatic System Disease,Organismal Injury and Abnormalities	cancer	Liver cancer	6.72e-07	-0.198	ACTG2,ADAM12,ADAMTS16,ADAMTS17,ADAMTS18,ADCY1,ALDH1A1,ALPL,ANO4,ARG1,ARHGDIG,ASPM,AURKB,BAALC,BIRC5,BUB1,BUB1B,CACNB4,CCDC146,CCDC3,CCDC33,CCL21,CCNA2,CCNB1,CCNB2,CCND1,CD200,CDCA3,CDCA8,CDH26,CENPA,CENPE,CENPF,CFB,CLSTN2,CNTFR,CNTN5,COL11A1,COL24A1,COL4A3,COL4A4,CRP,CXCR4,DCLK3,DES,DKK1,DPP10,DUSP4,ECT2,EDNRA,EDNRB,EFHC2,ELMO1,F5,FAM155A,FAM83G,FANCC,FBN2,FHOD3,GALNT9,GLI1,GRIA1,GRIK3,GSTA3,HAL,…	179
Cell Cycle	polyploidization	Polyploidization of cells	9.7e-09	-0.199	AURKB,BIRC5,BUB1,BUB1B,CCNA2,PLK1,STMN1,TNFSF11,TOP2A,TPX2	10
Cancer,Organismal Injury and Abnormalities	non-hematological solid tumor	Non-hematological solid tumor	3.9e-16	-0.206	ACTA1,ACTA2,ACTG2,ADAM12,ADAMTS16,ADAMTS17,ADAMTS18,ADAMTSL2,ADCY1,ADCYAP1R1,ADD2,ADH1C,AFAP1L2,AGTR2,AKR1C3,ALDH1A1,ALPL,ALX4,ANGPTL7,ANKLE1,ANO4,APLP1,APOBEC2,ARG1,ARHGDIG,ARHGEF39,ART3,ASPM,ATP2A1,AURKB,B3GNT3,B4GALNT1,BAALC,BCL11B,BIK,BIRC5,BUB1,BUB1B,CACNA1H,CACNB4,CAPNS2,CASP1,CASQ1,CASQ2,CBLN1,CBS/CBSL,CCDC106,CCDC146,CCDC3,CCDC33,CCL21,CCNA2,CCNB1,CCNB2,CCND1,CD200,CD7,CDC25C,CDCA2,CDCA3,…	415
Embryonic Development,Organ Development,Organismal Development,Renal and Urological System Development and Function,Tissue Development	formation	Formation of kidney	4.9e-06	-0.227	ADAMTS16,Agtr1b,AGTR2,CENPF,COL4A3,COL4A4,DKK1,EDNRA,FOXD1,GCNT1,GCNT4,IGF2,KDR,MMP9,MSTN,POU3F3,PTCH1,PTPRO,RARB,RET,ROBO2,SOX4	22
Cancer,Organismal Injury and Abnormalities	connective tissue tumor	Connective tissue tumor	2.63e-06	-0.229	ACTA2,ADAMTS18,ALPL,AURKB,BIRC5,BUB1B,CACNA1H,CASP1,CCND1,CELA1,CENPE,CNN2,CNTN5,COL11A1,COL24A1,COL4A3,COL4A4,CPN2,DAPL1,DLK1,EPCAM,EPHB2,FBN2,FGD3,FGD6,GLI1,HAL,HHIP,IGF2,IGFBP3,IL27RA,IL7,INHBA,KDR,KIAA1324L,KIAA1755,KIF1A,KIF23,KIF26A,KIT,KRT25,MELK,MKI67,MMP9,MYLK,NAV2,NCAM1,NPAS4,NRG2,NTRK3,PBK,PEX5L,PIF1,PLBD1,POU3F3,PRC1,PTCH1,RARB,RET,ROBO2,RUNX2,SPP1,TAGLN,TK1,TNFSF11,TOP2A,TSHR,UBE2C	68
Cancer,Organismal Injury and Abnormalities	connective or soft tissue tumor	Connective or soft tissue tumor	5.13e-06	-0.229	ACTA2,ADAM12,ADAMTS18,ALDH1A1,ALPL,AURKB,BIRC5,BUB1B,CACNA1H,CASP1,CCND1,CELA1,CENPE,CNN2,CNTN5,COL11A1,COL24A1,COL4A3,COL4A4,CPN2,DAPL1,DES,DLK1,EDNRB,EPCAM,EPHB2,FBN2,FGD3,FGD6,GLI1,HAL,HHIP,IGF2,IGFBP3,IL27RA,IL7,INHBA,KDR,KIAA1324L,KIAA1755,KIF1A,KIF23,KIF26A,KIT,KRT25,MELK,MKI67,MMP11,MMP9,MYLK,NAV2,NCAM1,NPAS4,NRG2,NTRK3,PBK,PEX5L,PIF1,PLBD1,POU3F3,PRC1,PTCH1,PTGER3,RARB,RET,ROBO2,RUNX2,SOX…	75
Cancer,Organismal Injury and Abnormalities	malignant connective or soft tissue neoplasm	Malignant connective or soft tissue neoplasm	1.74e-05	-0.229	ACTA2,ADAMTS18,ALPL,AURKB,BIRC5,BUB1B,CACNA1H,CASP1,CELA1,CENPE,CNN2,CNTN5,CPN2,DAPL1,DLK1,EPCAM,EPHB2,FBN2,FGD3,FGD6,GLI1,HAL,HHIP,IGF2,IGFBP3,IL27RA,IL7,INHBA,KDR,KIAA1324L,KIAA1755,KIF1A,KIF23,KIF26A,KIT,KRT25,MELK,MKI67,MMP9,MYLK,NAV2,NCAM1,NPAS4,NRG2,NTRK3,PBK,PEX5L,PIF1,PLBD1,POU3F3,PRC1,PTCH1,RARB,RET,ROBO2,RUNX2,SPP1,TAGLN,TK1,TNFSF11,TOP2A,TSHR,UBE2C	63
Cancer,Organismal Injury and Abnormalities	sarcoma	Sarcoma	3.65e-05	-0.229	ACTA2,ADAMTS18,AURKB,BIRC5,BUB1B,CACNA1H,CASP1,CELA1,CENPE,CNN2,CNTN5,CPN2,DAPL1,DLK1,EPCAM,EPHB2,FBN2,FGD3,FGD6,GLI1,HAL,HHIP,IGF2,IGFBP3,IL27RA,IL7,INHBA,KDR,KIAA1324L,KIAA1755,KIF1A,KIF23,KIF26A,KIT,KRT25,MELK,MKI67,MMP9,MYLK,NAV2,NCAM1,NPAS4,NRG2,NTRK3,PBK,PEX5L,PIF1,PLBD1,POU3F3,PRC1,PTCH1,RARB,RET,ROBO2,RUNX2,SPP1,TAGLN,TK1,TOP2A,TSHR,UBE2C	61
Cancer,Organismal Injury and Abnormalities	extraadrenal retroperitoneal tumor	Extraadrenal retroperitoneal tumor	3.78e-05	-0.239	ADAM12,ADAMTS17,ADAMTS18,ADCY1,ADCYAP1R1,AFAP1L2,ALPL,ASPM,ATP2A1,AURKB,B4GALNT1,BAALC,BIRC5,BUB1B,CACNA1H,CAPNS2,CASP1,CASQ1,CCDC146,CCND1,CD7,CDH26,CELA1,CELSR3,CENPE,CENPF,CHL1,CKAP2L,CKM,CLSTN2,CNTN5,COL4A3,CPN2,CRHR1,CRP,CXCR4,CYP2F1,DCLK3,DKK1,DLX6,DNER,DPP10,DUSP4,EPCAM,EPHA8,EPHB2,F5,FAM155A,FANCC,FBN2,FGD6,FSD1,GALNT9,GLI1,GRIA1,GRIK3,GSTA3,HAL,HCK,HHIP,HS6ST2,HTR2A,IGF2,IGFBP3,IL7,KANK4…	136
Behavior	learning	Learning	1.27e-05	-0.259	ADCY1,ADD2,CASP1,CLSTN2,CRHR1,DKK1,DUSP4,EPHB2,FOXO6,GRIA1,HSD11B1,HTR2A,IGF2,KCNH3,KIF1A,KIT,MMP9,Mup1 (includes others),NCAM1,NGFR,NLGN3,NPAS4,NTRK3,OXTR,PAK6,PEX5L,RARB,RTN4R,ST8SIA2	29
Cancer,Endocrine System Disorders,Organismal Injury and Abnormalities	endocrine gland tumor	Endocrine gland tumor	1.91e-14	-0.277	ACTA1,ACTA2,ACTG2,ADAM12,ADAMTS16,ADAMTS17,ADAMTS18,ADAMTSL2,ADCY1,ADCYAP1R1,ADD2,AFAP1L2,AKR1C3,ALDH1A1,ALX4,ANKLE1,ANO4,APLP1,ARHGDIG,ARHGEF39,ASPM,ATP2A1,B3GNT3,B4GALNT1,BAALC,BCL11B,BIK,BIRC5,BUB1,BUB1B,CACNA1H,CACNB4,CASP1,CASQ1,CASQ2,CBLN1,CBS/CBSL,CCDC106,CCDC146,CCDC3,CCDC33,CCNB2,CCND1,CD200,CD7,CDCA2,CDCA3,CDH26,CDK1,CDK15,CELA1,CELSR3,CENPE,CENPF,CFB,CHIT1,CHL1,CHP2,CHST3,CKAP2L,CKM,CL…	339
Cancer,Organismal Injury and Abnormalities	breast or pancreatic cancer	Breast or pancreatic cancer	4.2e-08	-0.277	ACTA2,ADAM12,ADAMTS17,ADAMTS18,ADCY1,ADCYAP1R1,ADD2,AFAP1L2,AKR1C3,ALDH1A1,ALPL,ASPM,ATP2A1,AURKB,B4GALNT1,BAALC,BCL11B,BIRC5,BUB1,BUB1B,CACNA1H,CAPNS2,CASP1,CASQ1,CBS/CBSL,CCDC146,CCDC33,CCL21,CCNB1,CCNB2,CCND1,CD7,CDH26,CDK1,CDK15,CELA1,CELSR3,CENPE,CENPF,CFB,CHL1,CKM,CLSTN2,CNN2,CNTN5,COL11A1,COL24A1,COL4A4,CPN2,CRHR1,CRP,CXCR4,DCLK3,DKK1,DNER,DPP10,DUSP4,ECT2,EFHC2,EGFL6,EPCAM,EPHB2,F5,FAM174…	195
Cancer,Dermatological Diseases and Conditions,Organismal Injury and Abnormalities	skin cancer	Skin cancer	6.55e-16	-0.312	ADAM12,ADAMTS16,ADAMTS17,ADAMTS18,ADAMTSL2,ADCY1,ADCYAP1R1,ADD2,AFAP1L2,AGTR2,AKR1C3,ALPL,ALX4,ANGPTL7,ANO4,APLP1,APOBEC2,ART3,ASPM,ATP2A1,BCL11B,BIK,BIRC5,BUB1,BUB1B,CACNA1H,CACNB4,CASP1,CASQ1,CCDC146,CCDC33,CD7,CDC25C,CELA1,CELSR3,CENPE,CENPF,CFB,CHIT1,CHL1,CKAP2L,CKM,CLDN10,CLEC2L,CLSTN2,CNN2,CNTFR,CNTN4,CNTN5,COL11A1,COL24A1,COL4A3,COL4A4,CPN2,CPNE5,CRP,CYP2F1,DCLK3,DES,DIO3,DLGAP5,DLK1,DLX5,…	272
Embryonic Development,Organismal Development,Skeletal and Muscular System Development and Function	development	Limb development	3.66e-07	-0.342	AGTR2,ALX4,CYP26B1,DKK1,DLX5,DLX6,FBN2,GLI1,IGF2,KDR,MSTN,NPPC,PRKG2,PTCH1,RARB,RUNX2,SEMA3A,SHOX2,SP7,STC1,TBX4,TNFSF11	22
Hematological System Development and Function,Tissue Morphology	quantity	Quantity of myeloid cells	1.01e-05	-0.356	ADAM12,B4GALNT1,BIK,BIRC5,CASP1,CBS/CBSL,CD200,CHST3,CNN2,CXCR4,DKK1,ELMO1,FANCA,FANCC,GCNT1,GCNT4,GPR68,HCK,HSD11B1,IGFBP3,KIT,MMP13,MMP9,NGFR,NRTN,PROK2,PTGIR,RUNX2,SHCBP1,SPP1,TLX1,TSLP	32
Cancer,Organismal Injury and Abnormalities	extracranial solid tumor	Extracranial solid tumor	1.01e-13	-0.358	ACKR2,ACTA1,ACTA2,ACTG2,ADAM12,ADAMTS16,ADAMTS17,ADAMTS18,ADAMTSL2,ADCY1,ADCYAP1R1,ADD2,ADH1C,AFAP1L2,AGTR2,AKR1C3,ALDH1A1,ALPL,ALX4,ANGPTL7,ANKLE1,ANO4,APLP1,APOBEC2,ARG1,ARHGDIG,ARHGEF39,ART3,ASPM,ATP2A1,AURKB,B3GNT3,B4GALNT1,BAALC,BCL11B,BIK,BIRC5,BUB1,BUB1B,CACNA1H,CACNB4,CAPNS2,CASP1,CASQ1,CASQ2,CBLN1,CBS/CBSL,CCDC106,CCDC146,CCDC3,CCDC33,CCL21,CCNA2,CCNB1,CCNB2,CCND1,CD200,CD7,CDC25C,CDCA2,…	415
Cellular Function and Maintenance,Hematological System Development and Function	presence	Presence of leukocytes	6.09e-05	-0.372	ACKR2,CCL21,CXCR4,HCK,KDR,KIT	6
Cellular Function and Maintenance	presence	Presence of blood cells	0.000107	-0.372	ACKR2,CCL21,CXCR4,FANCC,HCK,KDR,KIT	7
Gastrointestinal Disease,Hepatic System Disease,Organismal Injury and Abnormalities	liver lesion	Liver lesion	6.96e-08	-0.373	ACTA1,ACTA2,ACTG2,ADAM12,ADAMTS16,ADAMTS17,ADAMTS18,ADCY1,AKR1C3,ALDH1A1,ALPL,ANGPTL7,ANO4,APLP1,ARG1,ARHGDIG,ASPM,ATP2A1,AURKB,BAALC,BIRC5,BUB1,BUB1B,CACNB4,CASP1,CBS/CBSL,CCDC146,CCDC3,CCDC33,CCL21,CCNA2,CCNB1,CCNB2,CCND1,CD200,CDCA2,CDCA3,CDCA8,CDH26,CENPA,CENPE,CENPF,CFB,CHL1,CKAP2L,CLSTN2,CNTFR,CNTN5,COL11A1,COL24A1,COL4A3,COL4A4,CPN2,CRP,CXCR4,DCLK3,DES,DKK1,DLK1,DLX6,DNER,DPP10,DUSP4,ECT2,…	213
Cancer,Hematological Disease,Organismal Injury and Abnormalities	lymphoid cancer	Lymphoid cancer	3.47e-06	-0.376	ADAM12,ADAMTS16,ADD2,AFAP1L2,ALDH1A1,ALPL,AURKB,B3GNT3,BCL11B,BIRC5,BUB1,BUB1B,CACNB4,CCL21,CCNA2,CCNB1,CCNB2,CCND1,CD200,CD7,CDCA2,CDK1,CKAP2L,CNTFR,CNTN4,COL11A1,COL4A4,CRP,CTSH,CXCR4,DCLK3,DES,DKK1,DNER,DUSP4,ECE2,ELMO1,EPCAM,FAM189A1,FANCA,FBN2,FSD1,GLI1,GRIK3,HCK,IGF2,IGFBP3,IL7,INHBA,KCNS2,KDR,KIT,LFNG,LRIG3,MKI67,MMP9,NCAM1,NTRK3,OAS2,PAPLN,PCDH10,PDE9A,RAB25,RAD54B,RAD54L,RARB,RASGRP2,RET…	89
Cancer,Organismal Injury and Abnormalities	breast or colorectal cancer	Breast or colorectal cancer	3.86e-14	-0.391	ACTA1,ACTA2,ADAM12,ADAMTS16,ADAMTS18,ADD2,AFAP1L2,AGTR2,AKR1C3,ALDH1A1,ALPL,ALX4,APLP1,ARG1,ART3,ATP2A1,AURKB,B3GNT3,B4GALNT1,BCL11B,BIRC5,BUB1,BUB1B,CACNA1H,CACNB4,CASP1,CBS/CBSL,CCDC146,CCDC3,CCL21,CCNA2,CCNB1,CCNB2,CCND1,CD7,CDC25C,CDCA8,CDK1,CDK15,CELSR3,CENPA,CENPE,CENPF,CEP55,CFB,CHIT1,CHST3,CKM,CLSTN2,CNN2,CNTFR,CNTN4,CNTN5,COL11A1,COL24A1,COL4A3,COL4A4,CRP,CRYAA/CRYAA2,CXCR4,DES,DKK1,DLGA…	256
Cancer,Organismal Injury and Abnormalities	abdominal cancer	Abdominal cancer	9.64e-12	-0.417	ACTA1,ACTA2,ACTG2,ADAM12,ADAMTS16,ADAMTS17,ADAMTS18,ADAMTSL2,ADCY1,ADCYAP1R1,ADD2,ADH1C,AFAP1L2,AGTR2,AKR1C3,ALDH1A1,ALPL,ALX4,ANGPTL7,ANKLE1,ANO4,APLP1,ARG1,ARHGDIG,ART3,ASPM,ATP2A1,AURKB,B3GNT3,B4GALNT1,BAALC,BCL11B,BIK,BIRC5,BUB1,BUB1B,CACNA1H,CACNB4,CAPNS2,CASP1,CASQ1,CASQ2,CBS/CBSL,CCDC106,CCDC146,CCDC3,CCDC33,CCL21,CCNA2,CCNB1,CCNB2,CCND1,CD200,CD7,CDC25C,CDCA2,CDCA3,CDCA8,CDH26,CDK1,CDK15,…	383
Respiratory Disease	lower respiratory tract disorder	Lower respiratory tract disorder	6.56e-05	-0.588	ADAMTS18,BIRC5,CACNA1H,CBLN1,CELSR3,CRHR1,CRP,DLK1,EPCAM,HCK,HHIP,HSD11B1,KIF15,LFNG,MMP9,MPP7,MYLK,PLA2G5,PTGIR,RARB,SCNN1B,SHCBP1,SPP1,TK1,TOP2A,TRPS1	26
Cancer,Organismal Injury and Abnormalities	tumorigenesis	Tumorigenesis of epithelial neoplasm	9.58e-11	-0.591	ACTA1,ACTA2,ADAMTS16,ADAMTS18,ADCY1,ADCYAP1R1,ADD2,ADH1C,AFAP1L2,AGTR2,ALDH1A1,ALPL,ALX4,ANO4,APLP1,ARG1,ART3,ASPM,ATP2A1,AURKB,B3GNT3,B4GALNT1,BCL11B,BIRC5,BUB1,BUB1B,CACNA1H,CACNB4,CASP1,CASQ1,CBLN1,CBS/CBSL,CCDC146,CCDC3,CCDC33,CCNA2,CCNB1,CCNB2,CCND1,CD7,CDC25C,CDCA2,CDCA8,CDH26,CDK1,CDK15,CELSR3,CENPE,CENPF,CEP55,CFB,CHIT1,CHL1,CHP2,CHST3,CLDN10,CLSTN2,CNTN4,CNTN5,COL11A1,COL24A1,COL4A3,COL4…	284
Cancer,Gastrointestinal Disease,Organismal Injury and Abnormalities	digestive system cancer	Digestive system cancer	9.65e-12	-0.614	ACTA1,ACTA2,ACTG2,ADAM12,ADAMTS16,ADAMTS17,ADAMTS18,ADAMTSL2,ADCY1,ADCYAP1R1,ADD2,ADH1C,AFAP1L2,AGTR2,AKR1C3,ALDH1A1,ALPL,ALX4,ANGPTL7,ANKLE1,ANO4,APLP1,ARG1,ARHGDIG,ART3,ASPM,ATP2A1,AURKB,B3GNT3,B4GALNT1,BAALC,BCL11B,BIRC5,BUB1,BUB1B,CACNA1H,CACNB4,CAPNS2,CASP1,CASQ1,CBS/CBSL,CCDC106,CCDC146,CCDC3,CCDC33,CCL21,CCNA2,CCNB1,CCNB2,CCND1,CD200,CD7,CDC25C,CDCA2,CDCA3,CDCA8,CDH26,CDK1,CDK15,CELA1,CELS…	366
Cancer,Organismal Injury and Abnormalities	solid tumor	Solid tumor	1.03e-13	-0.637	ACKR2,ACTA1,ACTA2,ACTG2,ADAM12,ADAMTS16,ADAMTS17,ADAMTS18,ADAMTSL2,ADCY1,ADCYAP1R1,ADD2,ADH1C,AFAP1L2,AGTR2,AKR1C3,ALDH1A1,ALPL,ALX4,ANGPTL7,ANKLE1,ANO4,APLP1,APOBEC2,ARG1,ARHGDIG,ARHGEF39,ART3,ASPM,ATP2A1,AURKB,B3GNT3,B4GALNT1,BAALC,BCL11B,BIK,BIRC5,BUB1,BUB1B,CACNA1H,CACNB4,CAPNS2,CASP1,CASQ1,CASQ2,CBLN1,CBS/CBSL,CCDC106,CCDC146,CCDC3,CCDC33,CCL21,CCNA2,CCNB1,CCNB2,CCND1,CD200,CD7,CDC25C,CDCA2,…	417
Cancer,Hematological Disease,Organismal Injury and Abnormalities	lymphocytic neoplasm	Lymphocytic neoplasm	3.95e-06	-0.674	ADAMTS16,ADD2,AFAP1L2,ALDH1A1,ALPL,AURKB,B3GNT3,BCL11B,BIRC5,BUB1,BUB1B,CACNB4,CCL21,CCNA2,CCNB1,CCNB2,CCND1,CD200,CD7,CDCA2,CDK1,CKAP2L,CNTFR,CNTN4,COL11A1,COL4A4,CRP,CTSH,CXCR4,DCLK3,DES,DKK1,DNER,DUSP4,ECE2,ELMO1,EPCAM,FAM189A1,FANCA,FBN2,FSD1,GLI1,GRIK3,HCK,IGF2,IGFBP3,IL7,INHBA,KCNS2,KDR,KIT,LFNG,LRIG3,MKI67,MMP9,NCAM1,NTRK3,OAS2,PAPLN,PCDH10,PDE9A,RAB25,RAD54B,RAD54L,RARB,RASGRP2,RET,RIN3,R…	88
Hematological Disease,Immunological Disease	lymphoproliferative disorder	Lymphoproliferative disorder	4.44e-06	-0.674	ADAMTS16,ADD2,AFAP1L2,ALDH1A1,ALPL,AURKB,B3GNT3,BCL11B,BIRC5,BUB1,BUB1B,CACNB4,CCL21,CCNA2,CCNB1,CCNB2,CCND1,CD200,CD7,CDCA2,CDK1,CKAP2L,CNTFR,CNTN4,COL11A1,COL4A4,CRP,CTSH,CXCR4,DCLK3,DES,DKK1,DNER,DUSP4,ECE2,ELMO1,EPCAM,FAM189A1,FANCA,FBN2,FSD1,GLI1,GRIK3,HCK,IGF2,IGFBP3,IL7,INHBA,KCNS2,KDR,KIT,LFNG,LRIG3,MKI67,MMP9,NCAM1,NTRK3,OAS2,PAPLN,PCDH10,PDE9A,RAB25,RAD54B,RAD54L,RARB,RASGRP2,RET,RIN3,R…	88
Cancer,Hematological Disease,Immunological Disease,Organismal Injury and Abnormalities	neoplasia	Neoplasia of leukocytes	2.22e-06	-0.695	ADAMTS16,ADD2,AFAP1L2,ALDH1A1,ALPL,AURKB,B3GNT3,BCL11B,BIRC5,BUB1,BUB1B,CACNB4,CASP1,CCL21,CCNA2,CCNB1,CCNB2,CCND1,CD200,CD7,CDCA2,CDK1,CKAP2L,CNTFR,CNTN4,COL11A1,COL4A4,CRP,CTSH,CXCR4,DCLK3,DES,DKK1,DNER,DUSP4,ECE2,ELMO1,EPCAM,FAM189A1,FANCA,FBN2,FSD1,GLI1,GRIK3,HCK,IGF2,IGFBP3,IL27RA,IL7,INHBA,KCNS2,KDR,KIT,LFNG,LRIG3,MKI67,MMP9,NCAM1,NTRK3,OAS2,PAPLN,PCDH10,PDE9A,RAB25,RAD54B,RAD54L,RARB,RET,R…	89
Cell Morphology,Cell-To-Cell Signaling and Interaction,Nervous System Development and Function	plasticity	Plasticity of synapse	1.28e-05	-0.707	ADD2,CACNB4,CNTN4,CRHR1,EPHB2,GRIA1,KCNH3,KDR,KIT,MEF2C,NGFR,NLGN3,NPAS4	13
Cancer,Hematological Disease,Immunological Disease,Organismal Injury and Abnormalities	lymphoma	Lymphoma	4.33e-05	-0.735	AFAP1L2,AURKB,B3GNT3,BCL11B,BIRC5,BUB1,BUB1B,CCL21,CCNA2,CCND1,CD200,CD7,CDCA2,CDK1,CNTFR,CNTN4,COL11A1,CRP,CTSH,CXCR4,DCLK3,DES,DUSP4,ECE2,EPCAM,FAM189A1,FBN2,GLI1,GRIK3,HCK,IGFBP3,IL7,KCNS2,KDR,KIT,LFNG,LRIG3,MKI67,MMP9,NCAM1,OAS2,PAPLN,RAB25,RAD54B,RAD54L,RARB,RET,RIN3,SATB2,SHOX2,SHROOM3,SLC9A5,SPECC1,SPOCK3,STMN1,Tcf7,TGFBI,TLL2,TLX1,TMEM8A,TNFRSF21,TNFSF11,TOP2A,TPX2,ZAP70	65
Cancer,Hematological Disease,Organismal Injury and Abnormalities	hematologic cancer	Hematologic cancer of cells	6.18e-05	-0.735	ADAMTS16,ADD2,AFAP1L2,ALDH1A1,AURKB,B3GNT3,BCL11B,BIRC5,BUB1,BUB1B,CACNB4,CCL21,CCNA2,CCND1,CD200,CD7,CDCA2,CDK1,CKAP2L,CNTFR,CNTN4,COL11A1,COL4A4,CRP,CTSH,CXCR4,DCLK3,DES,DNER,DUSP4,ECE2,ELMO1,EPCAM,FAM189A1,FANCA,FBN2,FSD1,GLI1,GRIK3,HCK,IGFBP3,IL7,KCNS2,KDR,KIT,LFNG,LRIG3,MKI67,MMP9,NCAM1,NTRK3,OAS2,PAPLN,PCDH10,PDE9A,RAB25,RAD54B,RAD54L,RARB,RET,RIN3,SATB2,SHOX2,SHROOM3,SLC9A5,SPECC1,SPOCK3,S…	79
Cell Death and Survival	cell death	Neuronal cell death	9.28e-06	-0.81	ADAM12,ADCY1,ADCYAP1R1,B4GALNT1,BCL11B,BIRC5,CASP1,CCNB1,CD200,CDK1,CHL1,CNTFR,CRHR1,DKK1,EPHB2,GFRA2,IGF2,IGFBP3,INHBA,KDR,KIF14,KIF1A,MAPK12,MEF2C,MMP9,MXD3,NGFR,NPAS4,NRTN,NTRK3,PAWR,PLA2G7,PTCH1,RET,RTN4R,SEMA3A,SLC18A2,SNCB,SOX4,ST8SIA2,TNFRSF21	41
Cancer,Gastrointestinal Disease,Organismal Injury and Abnormalities	development	Development of digestive organ tumor	1.56e-10	-0.816	ACTA1,ADAMTS16,ADAMTS18,ADD2,AFAP1L2,AGTR2,ALDH1A1,ALPL,ALX4,APLP1,ART3,ATP2A1,AURKB,B3GNT3,B4GALNT1,BCL11B,BIRC5,BUB1B,CACNA1H,CACNB4,CASP1,CBS/CBSL,CCDC146,CCDC3,CCNA2,CCND1,CD7,CDC25C,CDCA8,CDH26,CDK15,CELSR3,CENPE,CENPF,CEP55,CFB,CHIT1,CHST3,CLSTN2,CNTN4,CNTN5,COL11A1,COL24A1,COL4A3,COL4A4,CRHR1,CRYAA/CRYAA2,DES,DLX6,DPP10,DUSP4,ECE2,EDNRB,ELMO1,EPCAM,EPHB2,FAM155A,FAM155B,FAM163A,FAM174B,FAM…	213
Cancer,Organismal Injury and Abnormalities	melanoma	Melanoma	1.32e-15	-0.834	ADAMTS16,ADAMTS17,ADAMTS18,ADAMTSL2,ADCY1,ADCYAP1R1,ADD2,AFAP1L2,AGTR2,AKR1C3,ALPL,ALX4,ANGPTL7,ANKLE1,ANO4,APLP1,APOBEC2,ARG1,ART3,ASPM,ATP2A1,AURKB,B4GALNT1,BCL11B,BIK,BIRC5,BUB1,BUB1B,CACNA1H,CACNB4,CASP1,CASQ1,CASQ2,CCDC146,CCDC33,CD7,CDC25C,CDH26,CELA1,CELSR3,CENPE,CENPF,CEP55,CFB,CHIT1,CHL1,CKAP2L,CKM,CLDN10,CLEC2L,CLSTN2,CNN2,CNTFR,CNTN4,CNTN5,COL11A1,COL24A1,COL4A3,COL4A4,CPN2,CPNE5,CRP,C…	294
Neurological Disease	movement disorder	Movement Disorders	3.76e-06	-0.843	ADH1C,APLP1,ATP2A1,B4GALNT1,BCL11B,CACNA1H,CACNB4,CASP1,CASQ1,CASQ2,CBLN1,CNTFR,COL4A3,CPNE5,CRP,CYP26B1,ELMO1,EPHB2,ETNPPL,GLI1,GRIA1,HTR2A,IGF2,KCNK2,KCNQ1,KDR,KIF14,LRRN1,MB,MEF2C,MMP9,NCAM1,NGFR,NPAS4,NTRK3,PLA2G2E,PLEKHG4,PRMT8,PRX,Ptprv,RAD54L,RARB,RASGRP2,RET,RTN4R,SLC18A2,SLITRK1,SNCB,SNCG,SOX4,SPOCK3,SPP1,ST8SIA2,STMN1,SYTL4,TNNC2,TNNI2,TUBB2B,ZNF239,ZNF385B	60
Cardiovascular Disease,Hereditary Disorder,Organismal Injury and Abnormalities	familial cardiovascular disease	Familial cardiovascular disease	1.02e-05	-0.916	ACTA1,ACTA2,CASQ2,CCND1,CFB,CRP,DES,DHRS3,ECE2,EDNRA,EDNRB,F5,FBN2,FHOD3,HTR2A,KCNJ2,KCNQ1,KDR,MMP9,MYLK,PLA2G7,PTCH1,PTGIR,RARB,SCNN1B,SOX18,SOX4,TBX4,TCAP,TLL1,TRIM63	31
Cancer,Organismal Injury and Abnormalities	head and neck neoplasia	Head and neck tumor	9.37e-16	-0.928	ACTA1,ACTA2,ACTG2,ADAM12,ADAMTS16,ADAMTS17,ADAMTS18,ADAMTSL2,ADCY1,ADCYAP1R1,ADD2,AFAP1L2,AKR1C3,ALDH1A1,ALX4,ANKLE1,ANO4,APLP1,ARHGDIG,ARHGEF39,ASPM,ATP2A1,B3GNT3,B4GALNT1,BAALC,BCL11B,BIK,BIRC5,BUB1,BUB1B,CACNA1H,CACNB4,CASP1,CASQ1,CASQ2,CBLN1,CBS/CBSL,CCDC106,CCDC146,CCDC3,CCDC33,CCL21,CCNB1,CCNB2,CCND1,CD200,CD7,CDCA2,CDCA3,CDH26,CDK1,CDK15,CELA1,CELSR3,CENPE,CENPF,CFB,CHIT1,CHL1,CHP2,CHST3,C…	355
Cellular Assembly and Organization	missegregation	Missegregation of chromosomes	0.000114	-0.938	AURKB,BUB1,BUB1B,CENPA,CENPE,KIF4A	6
Cancer,Hematological Disease,Immunological Disease,Organismal Injury and Abnormalities	lymphocytic cancer	Lymphocytic cancer	3.32e-06	-0.997	ADAMTS16,ADD2,AFAP1L2,ALDH1A1,AURKB,B3GNT3,BCL11B,BIRC5,BUB1,BUB1B,CACNB4,CCL21,CCNA2,CCNB1,CCNB2,CCND1,CD200,CD7,CDCA2,CDK1,CKAP2L,CNTFR,CNTN4,COL11A1,COL4A4,CRP,CTSH,CXCR4,DCLK3,DES,DKK1,DNER,DUSP4,ECE2,ELMO1,EPCAM,FAM189A1,FANCA,FBN2,FSD1,GLI1,GRIK3,HCK,IGF2,IGFBP3,IL7,INHBA,KCNS2,KDR,KIT,LFNG,LRIG3,MKI67,MMP9,NCAM1,NTRK3,OAS2,PAPLN,PCDH10,PDE9A,RAB25,RAD54B,RAD54L,RARB,RASGRP2,RET,RIN3,SATB2,…	86
Cancer,Dermatological Diseases and Conditions,Organismal Injury and Abnormalities	papilloma	Papilloma	6.37e-08	-1	ARG1,ATP2A1,AURKB,BIRC5,CCND1,CKM,COX6A2,GLI1,KDR,MYH1,MYLPF,PTCH1,Ptprv,SPP1,TNNC2,TNNI2	16
Molecular Transport,Protein Trafficking	excretion	Excretion of protein	6.84e-05	-1	CFB,EDNRA,EDNRB,KDR	4
Organismal Survival	neonatal death	Neonatal death	3.87e-07	-1.067	ADAM12,ALDH1A1,ATP2A1,BCL11B,CCND1,CELSR3,CNTFR,CXCR4,CYP26B1,DHRS3,DKK1,DLK1,F5,FST,GLI1,IGF2,INHBA,KCNJ2,MEF2C,MYLPF,NDST3,NGFR,NLGN3,POU3F3,RARB,RET,RUNX2,SCNN1B,SLC18A2,SPAG17,TK1,TRPS1	32
Neurological Disease	abnormality	Abnormality of peripheral nervous system	1.08e-05	-1.067	AGTR2,CCND1,CNTN4,DLX5,EDNRA,EDNRB,EPCAM,GFRA2,KCNQ1,KIF1A,KIF26A,NGFR,NRTN,NTRK3,RARB,RET,SEMA3A,SLITRK6,TOP2A	19
Skeletal and Muscular System Development and Function	contractility	Contractility of muscle	7.17e-05	-1.082	ACTA2,ATP2A1,CASQ2,CKM,DES,EDNRB,MB,MEF2C,MMP9,MYH1,MYLK,NRTN,PLA2G5,SPP1,TRIM63	15
Cell Cycle	polyploidization	Polyploidization of tumor cell lines	1.03e-05	-1.091	AURKB,BUB1B,STMN1,TOP2A	4
Cell Morphology,Cellular Compromise	multinucleation	Multinucleation of cells	9.15e-06	-1.109	AURKB,ECT2,HCK,KIF14,KIF23,NEK2,SNCG,SPP1,TNFSF11	9
Cardiovascular Disease,Developmental Disorder,Organismal Injury and Abnormalities	perimembranous ventricular septal defect	Perimembranous ventricular septal defect	0.000119	-1.109	CXCR4,ECE2,EDNRA,RARB,SOX4	5
Cancer,Organismal Injury and Abnormalities	primary neoplasm	Primary neoplasm	5.81e-05	-1.231	ALPL,B3GNT3,BIRC5,CCL21,CCND1,CXCR4,DES,ECT2,EDNRB,ELMO1,EPCAM,GLI1,GRIA1,IGFBP3,KDR,KIT,MAPK12,NCAM1,NTRK3,OBSCN,PLA2G7,PTCH1,RAB25,RACGAP1,RARB,RET,SAMD3,SPP1,TLX1,TOP2A	30
Dermatological Diseases and Conditions,Organismal Injury and Abnormalities	skin lesion	Skin lesion	8.45e-18	-1.328	ACKR2,ADAM12,ADAMTS16,ADAMTS17,ADAMTS18,ADAMTSL2,ADCY1,ADCYAP1R1,ADD2,AFAP1L2,AGTR2,AKR1C3,ALPL,ALX4,ANGPTL7,ANO4,APLP1,APOBEC2,ARG1,ART3,ASPM,ATP2A1,AURKB,B4GALNT1,BCL11B,BIK,BIRC5,BUB1,BUB1B,CACNA1H,CACNB4,CASP1,CASQ1,CCDC146,CCDC33,CCND1,CD7,CDC25C,CELA1,CELSR3,CENPE,CENPF,CFB,CHIT1,CHL1,CKAP2L,CKM,CLDN10,CLEC2L,CLSTN2,CNN2,CNTFR,CNTN4,CNTN5,COL11A1,COL24A1,COL4A3,COL4A4,CPN2,CPNE5,CRP,CYP2F1,…	280
Cancer,Gastrointestinal Disease,Organismal Injury and Abnormalities	digestive organ tumor	Digestive organ tumor	6.68e-12	-1.33	ACTA1,ACTA2,ACTG2,ADAM12,ADAMTS16,ADAMTS17,ADAMTS18,ADAMTSL2,ADCY1,ADCYAP1R1,ADD2,ADH1C,AFAP1L2,AGTR2,AKR1C3,ALDH1A1,ALPL,ALX4,ANGPTL7,ANKLE1,ANO4,APLP1,ARG1,ARHGDIG,ART3,ASPM,ATP2A1,AURKB,B3GNT3,B4GALNT1,BAALC,BCL11B,BIRC5,BUB1,BUB1B,CACNA1H,CACNB4,CAPNS2,CASP1,CASQ1,CBS/CBSL,CCDC106,CCDC146,CCDC3,CCDC33,CCL21,CCNA2,CCNB1,CCNB2,CCND1,CD200,CD7,CDC25C,CDCA2,CDCA3,CDCA8,CDH26,CDK1,CDK15,CELA1,CELS…	372
Cancer,Dermatological Diseases and Conditions,Organismal Injury and Abnormalities	skin tumor	Skin tumor	1.31e-17	-1.344	ACKR2,ADAM12,ADAMTS16,ADAMTS17,ADAMTS18,ADAMTSL2,ADCY1,ADCYAP1R1,ADD2,AFAP1L2,AGTR2,AKR1C3,ALPL,ALX4,ANGPTL7,ANO4,APLP1,APOBEC2,ARG1,ART3,ASPM,ATP2A1,AURKB,BCL11B,BIK,BIRC5,BUB1,BUB1B,CACNA1H,CACNB4,CASP1,CASQ1,CCDC146,CCDC33,CCND1,CD7,CDC25C,CELA1,CELSR3,CENPE,CENPF,CFB,CHIT1,CHL1,CKAP2L,CKM,CLDN10,CLEC2L,CLSTN2,CNN2,CNTFR,CNTN4,CNTN5,COL11A1,COL24A1,COL4A3,COL4A4,CPN2,CPNE5,CRP,CYP2F1,DCLK3,DES…	278
Cell Death and Survival	cell death	Cell death of cervical cancer cell lines	1.22e-06	-1.378	ATP2A1,AURKB,BIRC5,BUB1,BUB1B,CASP1,CCNB1,CCND1,CDCA2,CDK1,CENPE,FST,HSPB2,KIF14,KIF15,MSTN,NCAM1,NUF2,PAWR,PBK,PLK1,RACGAP1,SPAG5,SPC25,SPP1,TNFRSF21,TOP2A,TPX2	28
Cellular Assembly and Organization,DNA Replication, Recombination, and Repair	quantity	Quantity of mitotic spindle	6.18e-05	-1.387	AURKB,KIF4A,PLK1,SPC25,TPX2	5
Connective Tissue Disorders,Developmental Disorder,Gastrointestinal Disease,Organismal Injury and Abnormalities,Skeletal and Muscular Disorders	micrognathia	Micrognathia	4.85e-06	-1.414	CYP26B1,DHRS3,DLX5,ECE2,EDNRA,RUNX2,SATB2,SOX4,TRPS1	9
Cell Death and Survival	apoptosis	Apoptosis of tumor cell lines	2.41e-06	-1.531	AGTR2,ARG1,ATP2A1,BIK,BIRC5,BUB1,CASP1,CCNB1,CCND1,CD7,CDCA2,CDK1,CENPE,CNN2,CRHR1,CXCR4,DKK1,DUSP4,EPHB2,FANCA,FANCC,FST,GLI1,HCK,HSPB2,IGF2,IGF2BP2,IGFBP3,IL7,INHBA,KIF14,KIT,LRRN1,MAPK12,MEF2C,MELK,MMP9,MSTN,NCAM1,NGFR,NTRK3,NUF2,PAWR,PBK,PLA2G7,PLK1,PTPRO,RACGAP1,RARB,RET,SATB2,SEMA3A,SOX4,SPAG5,SPC25,SPECC1,SPP1,STMN1,TDO2,TNFAIP8L1,TNFRSF21,TNFSF11,TOP2A,TPX2,TRPS1,TRPV2,TSLP,ZNF385B	68
Cancer,Gastrointestinal Disease,Organismal Injury and Abnormalities	neoplasia	Gastrointestinal tumor	5.82e-13	-1.622	ACTA1,ACTA2,ACTG2,ADAM12,ADAMTS16,ADAMTS17,ADAMTS18,ADAMTSL2,ADCY1,ADCYAP1R1,ADD2,AFAP1L2,AGTR2,AKR1C3,ALDH1A1,ALPL,ALX4,ANGPTL7,ANKLE1,ANO4,APLP1,ARG1,ARHGDIG,ART3,ASPM,ATP2A1,AURKB,B3GNT3,B4GALNT1,BAALC,BCL11B,BIRC5,BUB1,BUB1B,CACNA1H,CACNB4,CAPNS2,CASP1,CBS/CBSL,CCDC106,CCDC146,CCDC3,CCDC33,CCL21,CCNA2,CCNB1,CCNB2,CCND1,CD7,CDC25C,CDCA2,CDCA8,CDH26,CDK1,CDK15,CELA1,CELSR3,CENPA,CENPE,CENPF,CEP…	347
Cellular Assembly and Organization,Cellular Function and Maintenance	quantity	Quantity of microtubules	1.27e-05	-1.664	EPHB2,KIF18B,KIF23,KIF4A,NEK2,STMN1	6
Developmental Disorder,Skeletal and Muscular Disorders	congenital anomaly of limb	Congenital anomaly of limb	5.67e-05	-1.665	ALX4,CHST3,CKAP2L,COL11A1,CYP26B1,DKK1,FBN2,GRIP2,HTR2A,IGF2,MMP13,MMP9,MSTN,PTCH1,RUNX2,TRPS1	16
Cell Death and Survival	apoptosis	Apoptosis	3.19e-12	-1.776	ADAM12,ADCY1,ADCYAP1R1,AFAP1L2,Agtr1b,AGTR2,ALDH1A1,ALX4,ARG1,ATP2A1,AURKB,B4GALNT1,BCL11B,BIK,BIRC5,BUB1,CASP1,CASQ2,CBS/CBSL,CCL21,CCNA2,CCNB1,CCND1,CD200,CD7,CDC25C,CDCA2,CDK1,CENPA,CENPE,CENPF,CHL1,CNN2,CNTFR,COL4A3,COL4A4,CRHR1,CRP,CRYAA/CRYAA2,CTSH,CXCR4,CYP26B1,CYP2F1,DES,DIO3,DKK1,DUSP4,ECT2,EDNRA,EDNRB,ELMO1,EPCAM,EPHB2,FANCA,FANCC,FBLIM1,FGD3,FOXO6,FST,GLI1,HCK,HHIP,HSPB2,IGF2,IGF2BP2,I…	142
Organismal Survival	survival	Survival of organism	1.73e-07	-1.808	ACTG2,Agtr1b,AGTR2,ARG1,AURKB,BAALC,BIK,BIRC5,CASP1,CCL21,CCND1,CDCA8,CFB,COL4A3,CRP,CXCR4,DIO3,DKK1,DUSP4,EPCAM,FST,GLI1,IGF2,IL7,INHBA,KDR,KIF14,KIF23,KIT,LFNG,LRRN1,MKI67,MMP9,MSTN,NCAM1,NLRC5,NTRK3,RAD54B,RAD54L,RET,RUNX2,SEMA3A,SLC40A1,SLITRK1,SNCB,SNCG,SOX4,SPP1,TOP2A	49
Cell Death and Survival	apoptosis	Apoptosis of cervical cancer cell lines	5.29e-06	-1.833	ATP2A1,BIRC5,BUB1,CASP1,CCNB1,CCND1,CDCA2,CDK1,CENPE,FST,HSPB2,KIF14,MSTN,NCAM1,NUF2,PAWR,PBK,PLK1,RACGAP1,SPAG5,SPC25,TNFRSF21,TPX2	23
Cell Death and Survival	cell death	Cell death of tumor cell lines	2.86e-06	-1.941	ADAMTS16,AGTR2,ARG1,ATP2A1,AURKB,BIK,BIRC5,BUB1,BUB1B,CACNA1H,CASP1,CCNB1,CCND1,CD7,CDC25C,CDCA2,CDK1,CENPE,CNN2,CRHR1,CXCR4,DKK1,DUSP4,EPHB2,FANCA,FANCC,FST,GLI1,GPR68,HCK,HSPB2,IGF2,IGF2BP2,IGFBP3,IL7,INHBA,KIF14,KIF15,KIT,LRRN1,MAPK12,MEF2C,MELK,MMP9,MSTN,NCAM1,NEK2,NGFR,NPAS4,NTRK3,NUF2,PAWR,PBK,PDE9A,PLA2G7,PLK1,PTPRO,RACGAP1,RARB,RET,SATB2,SEMA3A,SOX4,SPAG5,SPC25,SPECC1,SPP1,STMN1,TDO2,TK1,…	81
Nucleic Acid Metabolism,Small Molecule Biochemistry	metabolism	Metabolism of cyclic nucleotides	1.02e-05	-1.954	ADCY1,ADCYAP1R1,AGTR2,CACNB4,CRHR1,CXCR4,DKK1,INHBA,NPAS4,NPPC,OSTN,PDE9A,PTGER3,PTGIR,RAMP3,SOST,SPP1,TSHR	18
Nucleic Acid Metabolism,Small Molecule Biochemistry	biosynthesis	Biosynthesis of cyclic nucleotides	8.94e-05	-1.954	ADCY1,ADCYAP1R1,AGTR2,CRHR1,CXCR4,DKK1,INHBA,NPAS4,NPPC,OSTN,PTGER3,PTGIR,RAMP3,SOST,SPP1,TSHR	16
Cancer,Gastrointestinal Disease,Organismal Injury and Abnormalities	intestinal tumor	Intestinal tumor	8.07e-13	-1.97	ACTA1,ACTA2,ACTG2,ADAM12,ADAMTS16,ADAMTS17,ADAMTS18,ADAMTSL2,ADCY1,ADCYAP1R1,ADD2,AFAP1L2,AGTR2,AKR1C3,ALDH1A1,ALPL,ALX4,ANGPTL7,ANKLE1,ANO4,APLP1,ARG1,ARHGDIG,ART3,ASPM,ATP2A1,AURKB,B3GNT3,B4GALNT1,BCL11B,BIRC5,BUB1,BUB1B,CACNA1H,CACNB4,CAPNS2,CASP1,CBS/CBSL,CCDC106,CCDC146,CCDC3,CCDC33,CCNA2,CCNB1,CCNB2,CCND1,CD7,CDC25C,CDCA2,CDCA8,CDH26,CDK1,CDK15,CELA1,CELSR3,CENPA,CENPE,CENPF,CEP55,CFB,CHIT1…	336
Embryonic Development,Hair and Skin Development and Function,Organ Development,Organismal Development,Tissue Development	formation	Formation of hair follicle	5.22e-06	-1.982	ALX4,CCND1,CYP26B1,DKK1,FST,GFRA2,INHBA,KRT25,KRT71,NGFR,SOX18,TRPS1	12
Cancer,Gastrointestinal Disease,Organismal Injury and Abnormalities	colorectal neoplasia	Colorectal tumor	5.41e-15	-1.987	ACTA1,ACTA2,ADAM12,ADAMTS16,ADAMTS18,ADD2,AFAP1L2,AGTR2,AKR1C3,ALDH1A1,ALPL,ALX4,APLP1,ARG1,ART3,ATP2A1,AURKB,B3GNT3,B4GALNT1,BCL11B,BIRC5,BUB1,BUB1B,CACNA1H,CACNB4,CASP1,CBS/CBSL,CCDC146,CCDC3,CCNA2,CCNB1,CCNB2,CCND1,CD7,CDC25C,CDCA8,CDK1,CDK15,CELSR3,CENPA,CENPE,CENPF,CEP55,CFB,CHIT1,CHP2,CHST3,CNTFR,CNTN4,CNTN5,COL11A1,COL24A1,COL4A3,COL4A4,CRP,CRYAA/CRYAA2,DES,DKK1,DLGAP5,DLX6,DPP10,DUSP4,ECE…	231
Cancer,Gastrointestinal Disease,Organismal Injury and Abnormalities	large intestine neoplasm	Large intestine neoplasm	1.51e-12	-1.987	ACTA1,ACTA2,ACTG2,ADAM12,ADAMTS16,ADAMTS17,ADAMTS18,ADAMTSL2,ADCY1,ADCYAP1R1,ADD2,AFAP1L2,AGTR2,AKR1C3,ALDH1A1,ALPL,ALX4,ANGPTL7,ANKLE1,ANO4,APLP1,ARG1,ARHGDIG,ART3,ASPM,ATP2A1,AURKB,B3GNT3,B4GALNT1,BCL11B,BIRC5,BUB1,BUB1B,CACNA1H,CACNB4,CAPNS2,CASP1,CBS/CBSL,CCDC106,CCDC146,CCDC3,CCDC33,CCNA2,CCNB1,CCNB2,CCND1,CD7,CDC25C,CDCA2,CDCA8,CDH26,CDK1,CDK15,CELA1,CELSR3,CENPA,CENPE,CENPF,CEP55,CFB,CHIT1…	335
Organismal Survival	perinatal death	Perinatal death	7.29e-09	-1.994	ADAM12,ALDH1A1,ALX4,APLP1,ATP2A1,BCL11B,BUB1,CCND1,CELSR3,CNTFR,CXCR4,CYP26B1,DHRS3,DIO3,DKK1,DLK1,DLX5,EDNRA,F5,FST,GLI1,HCK,IGF2,INHBA,KCNJ2,MEF2C,MSTN,MYLPF,NDST3,NGFR,NLGN3,POU3F3,RARB,RET,ROBO2,RUNX2,SATB2,SCNN1B,SLC18A2,SOX4,SPAG17,TK1,TRPS1	43
Organismal Injury and Abnormalities,Tissue Morphology	quantity	Quantity of lesion	7.51e-05	-2.078	B4GALNT1,CBS/CBSL,CCND1,CD200,DES,EDNRB,EPCAM,GLI1,HHIP,HSPB2,IGF2,KIT,MMP9,PTCH1,RARB,RET,Tcf7	17
Connective Tissue Disorders,Hereditary Disorder,Organismal Injury and Abnormalities	hereditary connective tissue disorder	Hereditary connective tissue disorder	6.71e-06	-2.213	ACTA2,ADAMTSL2,ALPL,ALX4,ASPM,CASP1,CENPE,CHST3,CKAP2L,COL11A1,COL4A3,COL4A4,COX4I2,CYP26B1,EDNRA,EDNRB,FBN2,HCK,IGF2,KCNQ1,KIF22,LBH,LFNG,MMP13,MMP9,MYLK,PTCH1,RUNX2,SOST,SOX18,SP7,SPAG17,TAGLN,TBX4,TGFBI,TNFSF11,TNNI2	37
Embryonic Development,Hair and Skin Development and Function,Organ Development,Organismal Development,Tissue Development	formation	Formation of skin	8.07e-05	-2.269	ACKR2,AGTR2,ALX4,AURKB,BCL11B,CBS/CBSL,CCND1,CDK1,CYP26B1,DKK1,FST,GFRA2,GLI1,INHBA,KDR,KIT,KRT12,KRT25,KRT71,KRT82,NGFR,PALLD,PLK1,PTCH1,RARB,SOX18,TRPS1	27
Cell Death and Survival	necrosis	Necrosis	1.76e-09	-2.457	ADAM12,ADAMTS16,ADCY1,ADCYAP1R1,AFAP1L2,AGTR2,ALDH1A1,ARG1,ATP2A1,AURKB,B4GALNT1,BCL11B,BIK,BIRC5,BUB1,BUB1B,CACNA1H,CASP1,CBS/CBSL,CCL21,CCNB1,CCND1,CD200,CD7,CDC25C,CDCA2,CDK1,CELA1,CENPE,CHL1,CNN2,CNTFR,COL4A3,CRHR1,CRP,CRYAA/CRYAA2,CXCR4,CYP2F1,DES,DKK1,DLK1,DUSP4,EDNRA,EDNRB,EPHB2,F5,FANCA,FANCC,FST,GCNT1,GFRA2,GLI1,GPR68,GRIA1,HCK,HSPB2,IGF2,IGF2BP2,IGFBP3,IL27RA,IL7,INHBA,ISM1,KDR,KIF14,KI…	134
Cancer,Organismal Injury and Abnormalities	benign neoplasia	Benign Tumors	1.19e-06	-2.593	ACTA2,ADAM12,ADCYAP1R1,ALDH1A1,ARG1,ATP2A1,AURKB,BIRC5,BUB1B,CCNB1,CCNB2,CCND1,CDK1,CHP2,CKM,COL11A1,COL24A1,COL4A3,COL4A4,COX6A2,CRP,CYP2F1,EDNRA,EDNRB,GLI1,IGF2,IGFBP3,INHBA,KDR,KIT,MKI67,MMP11,MMP9,MYH1,MYLPF,NCAM1,PLA2G7,PTCH1,PTGER3,Ptprv,RARB,RET,ROBO2,SOX4,SPP1,Tcf7,TNNC2,TNNI2,TOP2A,TSHR	50
Developmental Disorder	hypoplasia	Hypoplasia	1.2e-05	-2.711	AGTR2,BCL11B,CCND1,CHST3,CRHR1,CYP26B1,DHRS3,DLK1,DLX5,ECE2,EDNRA,FANCC,GPR68,HCK,HS6ST2,IGF2,IL7,KIF14,LBH,MEF2C,MMP9,MSTN,RARB,RET,RUNX2,SATB2,SLC24A4,SOX4,Tcf7,TGFBI,TK1,TNFSF11,TRPS1	33
Developmental Disorder	aplasia or hypoplasia	Aplasia or hypoplasia	3.23e-05	-2.711	AGTR2,BCL11B,CCND1,CELSR3,CHST3,CRHR1,CYP26B1,DHRS3,DLK1,DLX5,ECE2,EDNRA,FANCC,GPR68,HCK,HS6ST2,IGF2,IL7,KIF14,LBH,MEF2C,MMP9,MSTN,RARB,RET,RUNX2,SATB2,SLC24A4,SOX4,Tcf7,TGFBI,TK1,TNFSF11,TRPS1	34
Developmental Disorder	dysgenesis	Dysgenesis	1.39e-05	-2.834	AGTR2,BCL11B,CCND1,CELSR3,CHST3,CRHR1,CYP26B1,DHRS3,DLK1,DLX5,ECE2,EDNRA,FANCC,GPR68,HCK,HS6ST2,IGF2,IL7,INHBA,KIF14,LBH,MEF2C,MMP9,MSTN,PTCH1,RARB,RET,RUNX2,SATB2,SLC24A4,SOX4,Tcf7,TGFBI,TK1,TNFSF11,TRPS1	36
Organismal Injury and Abnormalities	benign lesion	Benign lesion	6.79e-08	-2.849	ACTA2,ADAM12,ADCYAP1R1,Agtr1b,ALDH1A1,ARG1,ATP2A1,AURKB,BCL11B,BIRC5,BUB1B,CCNB1,CCNB2,CCND1,CDK1,CHP2,CKM,COL11A1,COL24A1,COL4A3,COL4A4,COX6A2,CRP,CYP2F1,DHRS3,DLX5,EDNRA,EDNRB,GLI1,IGF2,IGFBP3,INHBA,KDR,KIT,MKI67,MMP11,MMP9,MYH1,MYLPF,NCAM1,OXTR,PLA2G7,PTCH1,PTGER3,Ptprv,RARB,RET,ROBO2,SLC18A2,SOX4,SPAG17,SPP1,Tcf7,TNFSF11,TNNC2,TNNI2,TOP2A,TSHR	58
Organismal Survival	organismal death	Organismal death	2.13e-11	-3.566	ACTA1,ACTA2,ADAM12,ADCYAP1R1,ADH1C,Agtr1b,AGTR2,AKR1C3,ALDH1A1,ALPL,ALX4,ANKLE1,APLP1,ARG1,ATP2A1,AURKB,B4GALNT1,BCL11B,BIK,BIRC5,BUB1,BUB1B,CASP1,CBS/CBSL,CCNA2,CCNB2,CCND1,CD200,CDK1,CELSR3,CENPE,CFB,CNTFR,COL11A1,COL4A3,CRHR1,CRP,CXCR4,CYP26B1,DES,DHRS3,DIO3,DKK1,DLK1,DLX5,ECE2,ECT2,EDNRA,EDNRB,EPHB2,F5,FBLIM1,FBN2,FST,GLI1,HCK,IGF2,IGFBP3,IL27RA,INHBA,KCNJ2,KCNK2,KCNQ1,KDR,KIF1A,KIF20A,KIF22,…	131
Organismal Survival	morbidity or mortality	Morbidity or mortality	2.51e-11	-3.618	ACTA1,ACTA2,ADAM12,ADCYAP1R1,ADH1C,Agtr1b,AGTR2,AKR1C3,ALDH1A1,ALPL,ALX4,ANKLE1,APLP1,ARG1,ATP2A1,AURKB,B4GALNT1,BCL11B,BIK,BIRC5,BUB1,BUB1B,CASP1,CBS/CBSL,CCNA2,CCNB2,CCND1,CD200,CDK1,CELSR3,CENPE,CFB,CNTFR,COL11A1,COL4A3,CRHR1,CRP,CXCR4,CYP26B1,DES,DHRS3,DIO3,DKK1,DLK1,DLX5,ECE2,ECT2,EDNRA,EDNRB,EPHB2,F5,FBLIM1,FBN2,FST,GLI1,HCK,IGF2,IGFBP3,IL27RA,INHBA,KCNJ2,KCNK2,KCNQ1,KDR,KIF1A,KIF20A,KIF22,…	132
Cancer,Dermatological Diseases and Conditions,Organismal Injury and Abnormalities	cutaneous melanoma	Cutaneous melanoma	7.37e-16		ADAMTS16,ADAMTS17,ADAMTS18,ADAMTSL2,ADCY1,ADCYAP1R1,ADD2,AFAP1L2,AGTR2,AKR1C3,ALPL,ALX4,ANGPTL7,ANO4,APLP1,APOBEC2,ART3,ASPM,ATP2A1,BCL11B,BIK,BIRC5,BUB1,BUB1B,CACNA1H,CACNB4,CASP1,CASQ1,CCDC146,CCDC33,CD7,CDC25C,CELA1,CELSR3,CENPE,CENPF,CFB,CHIT1,CHL1,CKAP2L,CKM,CLDN10,CLEC2L,CLSTN2,CNN2,CNTFR,CNTN4,CNTN5,COL11A1,COL24A1,COL4A3,COL4A4,CPN2,CPNE5,CRP,CYP2F1,DCLK3,DES,DIO3,DLGAP5,DLK1,DLX5,DLX6,DN…	261
Cancer,Endocrine System Disorders,Organismal Injury and Abnormalities	endocrine cancer	Endocrine cancer	3.48e-15		ACTA1,ACTA2,ACTG2,ADAM12,ADAMTS16,ADAMTS17,ADAMTS18,ADAMTSL2,ADCY1,ADCYAP1R1,ADD2,AFAP1L2,AKR1C3,ALDH1A1,ALX4,ANKLE1,ANO4,APLP1,ARHGDIG,ARHGEF39,ASPM,ATP2A1,B3GNT3,B4GALNT1,BAALC,BCL11B,BIK,BIRC5,BUB1,BUB1B,CACNA1H,CACNB4,CASP1,CASQ1,CASQ2,CBLN1,CBS/CBSL,CCDC106,CCDC146,CCDC3,CCDC33,CCNB2,CCND1,CD200,CD7,CDCA2,CDCA3,CDH26,CDK1,CDK15,CELA1,CELSR3,CENPE,CENPF,CFB,CHIT1,CHL1,CHP2,CHST3,CKAP2L,CKM,CL…	338
Cancer,Organismal Injury and Abnormalities	neck neoplasm	Neck neoplasm	3.51e-15		ACTA1,ACTA2,ACTG2,ADAM12,ADAMTS16,ADAMTS17,ADAMTS18,ADAMTSL2,ADCY1,ADCYAP1R1,ADD2,AFAP1L2,AKR1C3,ALDH1A1,ALX4,ANKLE1,ANO4,APLP1,ARHGDIG,ARHGEF39,ASPM,ATP2A1,B3GNT3,B4GALNT1,BAALC,BCL11B,BIK,BIRC5,BUB1,BUB1B,CACNA1H,CACNB4,CASP1,CASQ1,CASQ2,CBLN1,CBS/CBSL,CCDC106,CCDC146,CCDC3,CCDC33,CCNB2,CCND1,CD200,CD7,CDCA2,CDCA3,CDH26,CDK1,CDK15,CELA1,CELSR3,CENPE,CENPF,CFB,CHIT1,CHL1,CHP2,CHST3,CKAP2L,CKM,CL…	340
Cancer,Endocrine System Disorders,Organismal Injury and Abnormalities	thyroid cancer	Thyroid cancer	3.66e-15		ACTA1,ACTA2,ACTG2,ADAM12,ADAMTS16,ADAMTS17,ADAMTS18,ADAMTSL2,ADCY1,ADCYAP1R1,ADD2,AFAP1L2,AKR1C3,ALDH1A1,ALX4,ANKLE1,ANO4,APLP1,ARHGDIG,ARHGEF39,ASPM,ATP2A1,B3GNT3,B4GALNT1,BAALC,BCL11B,BIK,BIRC5,BUB1,BUB1B,CACNA1H,CACNB4,CASP1,CASQ1,CASQ2,CBLN1,CBS/CBSL,CCDC106,CCDC146,CCDC3,CCDC33,CCNB2,CCND1,CD200,CD7,CDCA2,CDCA3,CDH26,CDK1,CDK15,CELA1,CELSR3,CENPE,CENPF,CFB,CHIT1,CHL1,CHP2,CHST3,CKAP2L,CKM,CL…	337
Cancer,Organismal Injury and Abnormalities	head and neck carcinoma	Head and neck carcinoma	5.16e-15		ACTA1,ACTA2,ACTG2,ADAM12,ADAMTS16,ADAMTS17,ADAMTS18,ADAMTSL2,ADCY1,ADCYAP1R1,ADD2,AFAP1L2,AKR1C3,ALDH1A1,ALX4,ANKLE1,ANO4,APLP1,ARHGDIG,ARHGEF39,ASPM,ATP2A1,B3GNT3,B4GALNT1,BAALC,BCL11B,BIK,BIRC5,BUB1,BUB1B,CACNA1H,CACNB4,CASP1,CASQ1,CASQ2,CBLN1,CBS/CBSL,CCDC106,CCDC146,CCDC3,CCDC33,CCNB1,CCNB2,CCND1,CD200,CD7,CDCA2,CDCA3,CDH26,CDK1,CDK15,CELA1,CELSR3,CENPE,CENPF,CFB,CHIT1,CHL1,CHP2,CHST3,CKAP2L,…	349
Cancer,Endocrine System Disorders,Organismal Injury and Abnormalities	endocrine carcinoma	Endocrine carcinoma	5.98e-15		ACTA1,ACTA2,ACTG2,ADAM12,ADAMTS16,ADAMTS17,ADAMTS18,ADAMTSL2,ADCY1,ADCYAP1R1,ADD2,AFAP1L2,AKR1C3,ALDH1A1,ALX4,ANKLE1,ANO4,APLP1,ARHGDIG,ARHGEF39,ASPM,ATP2A1,B3GNT3,B4GALNT1,BAALC,BCL11B,BIK,BIRC5,BUB1,BUB1B,CACNA1H,CACNB4,CASP1,CASQ1,CASQ2,CBLN1,CBS/CBSL,CCDC106,CCDC146,CCDC3,CCDC33,CCNB2,CCND1,CD200,CD7,CDCA2,CDCA3,CDH26,CDK1,CDK15,CELA1,CELSR3,CENPE,CENPF,CFB,CHIT1,CHL1,CHP2,CHST3,CKAP2L,CKM,CL…	337
Cancer,Endocrine System Disorders,Organismal Injury and Abnormalities	epithelial thyroid cancer	Thyroid carcinoma	6.76e-15		ACTA1,ACTA2,ACTG2,ADAM12,ADAMTS16,ADAMTS17,ADAMTS18,ADAMTSL2,ADCY1,ADCYAP1R1,ADD2,AFAP1L2,AKR1C3,ALDH1A1,ALX4,ANKLE1,ANO4,APLP1,ARHGDIG,ARHGEF39,ASPM,ATP2A1,B3GNT3,B4GALNT1,BAALC,BCL11B,BIK,BIRC5,BUB1,BUB1B,CACNA1H,CACNB4,CASP1,CASQ1,CASQ2,CBLN1,CBS/CBSL,CCDC106,CCDC146,CCDC3,CCDC33,CCNB2,CCND1,CD200,CD7,CDCA2,CDCA3,CDH26,CDK1,CDK15,CELA1,CELSR3,CENPE,CENPF,CFB,CHIT1,CHL1,CHP2,CHST3,CKAP2L,CKM,CL…	336
Cancer,Organismal Injury and Abnormalities,Reproductive System Disease	uterine serous papillary cancer	Uterine serous papillary cancer	2.42e-14		ACTG2,ALDH1A1,B3GNT3,BIK,BUB1,BUB1B,CBS/CBSL,CCL21,CCNA2,CCNB1,CCNB2,CENPA,CFB,DES,DKK1,EDNRA,EDNRB,EPHB2,FOXD1,KDR,MEF2C,MYLK,PLK1,PTGER3,SPC25,TACR2,TK1,TOP2A,TPX2,UBE2C	30
Cancer,Gastrointestinal Disease,Organismal Injury and Abnormalities	colorectal cancer	Colorectal cancer	6.94e-14		ACTA1,ACTA2,ADAM12,ADAMTS16,ADAMTS18,ADD2,AFAP1L2,AGTR2,AKR1C3,ALDH1A1,ALPL,ALX4,APLP1,ARG1,ART3,ATP2A1,AURKB,B3GNT3,B4GALNT1,BCL11B,BIRC5,BUB1,BUB1B,CACNA1H,CACNB4,CASP1,CBS/CBSL,CCDC146,CCDC3,CCNA2,CCNB2,CCND1,CD7,CDC25C,CDCA8,CDK15,CELSR3,CENPA,CENPE,CENPF,CEP55,CFB,CHIT1,CHST3,CNTFR,CNTN4,CNTN5,COL11A1,COL24A1,COL4A3,COL4A4,CRP,CRYAA/CRYAA2,DES,DKK1,DLGAP5,DLX6,DPP10,DUSP4,ECE2,EDNRB,ELMO1,EP…	225
Cancer,Organismal Injury and Abnormalities	abdominal adenocarcinoma	Abdominal adenocarcinoma	8.02e-14		ACTA1,ACTA2,ACTG2,ADAM12,ADAMTS16,ADAMTS17,ADAMTS18,ADAMTSL2,ADCY1,ADCYAP1R1,ADD2,ADH1C,AFAP1L2,AGTR2,ALDH1A1,ALPL,ALX4,ANGPTL7,ANKLE1,ANO4,APLP1,ARG1,ARHGDIG,ART3,ASPM,ATP2A1,AURKB,B3GNT3,B4GALNT1,BAALC,BCL11B,BIK,BIRC5,BUB1,BUB1B,CACNA1H,CACNB4,CAPNS2,CASP1,CASQ1,CASQ2,CBS/CBSL,CCDC106,CCDC146,CCDC3,CCDC33,CCL21,CCNA2,CCNB1,CCNB2,CCND1,CD7,CDC25C,CDCA2,CDH26,CDK1,CDK15,CELA1,CELSR3,CENPA,CENPE,…	363
Organismal Development	morphology	Morphology of head	9.77e-14		ADCY1,AGTR2,ALDH1A1,ALPL,ALX4,ASPM,B4GALNT1,BCL11B,CBLN1,CBS/CBSL,CCND1,CELSR3,CHL1,CKAP2L,COL4A3,CRYAA/CRYAA2,CXCR4,CYP26B1,DHRS3,DIO3,DKK1,DLK1,DLX5,ECE2,EDNRA,EDNRB,EPHB2,FST,GLI1,HSD11B1,IGF2,INHBA,IRX6,KCNJ2,KCNN4,KCNQ1,KIF14,KRT12,LRIG3,MLC1,MSTN,NCAM1,NCAM2,NDST3,NGFR,NLGN3,NPPC,NRTN,NTRK3,POU3F3,PPP1R3C,PRKG2,PROK2,PTCH1,RARB,ROBO2,RTN4R,RUNX2,SATB2,SEMA3A,SLC24A4,SLITRK6,SNCB,SOST,SOX4,S…	76
Organismal Development,Organismal Injury and Abnormalities	abnormal morphology	Abnormal morphology of head	2.12e-13		ADCY1,AGTR2,ALDH1A1,ALPL,ALX4,ASPM,B4GALNT1,BCL11B,CBLN1,CBS/CBSL,CCND1,CELSR3,CHL1,CKAP2L,COL4A3,CRYAA/CRYAA2,CXCR4,CYP26B1,DHRS3,DIO3,DKK1,DLK1,DLX5,ECE2,EDNRA,EDNRB,EPHB2,FST,GLI1,HSD11B1,IGF2,INHBA,KCNJ2,KCNQ1,KIF14,KRT12,LRIG3,MLC1,MSTN,NCAM1,NCAM2,NDST3,NGFR,NRTN,NTRK3,POU3F3,PPP1R3C,PRKG2,PROK2,PTCH1,RARB,ROBO2,RTN4R,RUNX2,SATB2,SEMA3A,SLC24A4,SLITRK6,SNCB,SOX4,SPAG17,SPP1,ST8SIA2,STC1,STM…	70
Cancer,Gastrointestinal Disease,Organismal Injury and Abnormalities	large intestine carcinoma	Large intestine carcinoma	3.99e-13		ACTA1,ACTA2,ACTG2,ADAM12,ADAMTS16,ADAMTS17,ADAMTS18,ADAMTSL2,ADCY1,ADCYAP1R1,ADD2,AFAP1L2,AGTR2,ALDH1A1,ALPL,ALX4,ANGPTL7,ANKLE1,ANO4,APLP1,ARG1,ARHGDIG,ART3,ASPM,ATP2A1,AURKB,B3GNT3,B4GALNT1,BCL11B,BIRC5,BUB1,BUB1B,CACNA1H,CACNB4,CAPNS2,CASP1,CBS/CBSL,CCDC106,CCDC146,CCDC3,CCDC33,CCNA2,CCNB1,CCNB2,CCND1,CD7,CDC25C,CDCA2,CDH26,CDK1,CDK15,CELA1,CELSR3,CENPE,CENPF,CEP55,CFB,CHIT1,CHL1,CHP2,CHST3,CK…	325
Cancer,Gastrointestinal Disease,Organismal Injury and Abnormalities	gastrointestinal carcinoma	Gastrointestinal carcinoma	1.66e-12		ACTA1,ACTA2,ACTG2,ADAM12,ADAMTS16,ADAMTS17,ADAMTS18,ADAMTSL2,ADCY1,ADCYAP1R1,ADD2,AFAP1L2,AGTR2,ALDH1A1,ALPL,ALX4,ANGPTL7,ANKLE1,ANO4,APLP1,ARG1,ARHGDIG,ART3,ASPM,ATP2A1,AURKB,B3GNT3,B4GALNT1,BAALC,BCL11B,BIRC5,BUB1,BUB1B,CACNA1H,CACNB4,CAPNS2,CASP1,CBS/CBSL,CCDC106,CCDC146,CCDC3,CCDC33,CCNA2,CCNB1,CCNB2,CCND1,CD7,CDC25C,CDCA2,CDH26,CDK1,CDK15,CELA1,CELSR3,CENPE,CENPF,CEP55,CFB,CHIT1,CHL1,CHP2,CH…	335
Cancer,Gastrointestinal Disease,Organismal Injury and Abnormalities	malignant neoplasm of large intestine	Malignant neoplasm of large intestine	1.75e-12		ACTA1,ACTA2,ACTG2,ADAM12,ADAMTS16,ADAMTS17,ADAMTS18,ADAMTSL2,ADCY1,ADCYAP1R1,ADD2,AFAP1L2,AGTR2,AKR1C3,ALDH1A1,ALPL,ALX4,ANGPTL7,ANKLE1,ANO4,APLP1,ARG1,ARHGDIG,ART3,ASPM,ATP2A1,AURKB,B3GNT3,B4GALNT1,BCL11B,BIRC5,BUB1,BUB1B,CACNA1H,CACNB4,CAPNS2,CASP1,CBS/CBSL,CCDC106,CCDC146,CCDC3,CCDC33,CCNA2,CCNB1,CCNB2,CCND1,CD7,CDC25C,CDCA2,CDCA8,CDH26,CDK1,CDK15,CELA1,CELSR3,CENPA,CENPE,CENPF,CEP55,CFB,CHIT1…	334
Cell Cycle	mitosis	Mitosis of cervical cancer cell lines	1.99e-12		BIRC5,BUB1,CCNB1,CCNB2,CDC25C,CDCA8,CDK1,CENPE,DLGAP5,KIF22,KIF4A,NEK2,NUF2,PLK1,RACGAP1,SPAG5,SPC25,TOP2A,TPX2	19
Cancer,Gastrointestinal Disease,Organismal Injury and Abnormalities	large intestine adenocarcinoma	Large intestine adenocarcinoma	2.46e-12		ACTA1,ACTA2,ACTG2,ADAM12,ADAMTS16,ADAMTS17,ADAMTS18,ADAMTSL2,ADCY1,ADCYAP1R1,ADD2,AFAP1L2,AGTR2,ALDH1A1,ALPL,ALX4,ANGPTL7,ANKLE1,ANO4,APLP1,ARG1,ARHGDIG,ART3,ASPM,ATP2A1,AURKB,B3GNT3,B4GALNT1,BCL11B,BIRC5,BUB1,BUB1B,CACNA1H,CACNB4,CAPNS2,CASP1,CBS/CBSL,CCDC106,CCDC146,CCDC3,CCDC33,CCNB1,CCNB2,CCND1,CD7,CDC25C,CDCA2,CDH26,CDK1,CDK15,CELA1,CELSR3,CENPE,CENPF,CEP55,CFB,CHIT1,CHL1,CHP2,CHST3,CKAP2L,C…	321
Nervous System Development and Function	morphology	Morphology of nervous system	2.49e-12		ADCY1,ADCYAP1R1,AGTR2,ALPL,ASPM,B4GALNT1,CBLN1,CBS/CBSL,CCND1,CD200,CELSR3,CHL1,CNTFR,CNTN4,CRHR1,CXCR4,DKK1,DLX5,DNER,EDNRA,EPHB2,FOXO6,FST,GFRA2,GLI1,GRIA1,HSD11B1,IGF2,IRX6,KCNQ1,KIF14,KIF15,KIF23,KIF26A,MLC1,NCAM1,NCAM2,NDST3,NGFR,NLGN3,NPAS4,NRTN,NTRK3,OXTR,PAK6,PALLD,POU3F3,PPP1R3C,PRMT8,PROK2,PRX,PTCH1,RARB,RET,ROBO2,RTN4R,SDC3,SEMA3A,SLC18A2,SLITRK6,SNCB,SNCG,SOX4,SPAG17,SPP1,ST8SIA2,STC1…	71
Organismal Development	morphology	Morphology of body cavity	4.64e-12		ACTG2,ADAM12,ADAMTS18,ADD2,ADH1C,Agtr1b,AGTR2,ALPL,ARG1,ATP2A1,B4GALNT1,BCL11B,BIK,BIRC5,BUB1,CACNA1H,CACNB4,CASQ2,CBS/CBSL,CCDC3,CCNA2,CCNB2,CCND1,CELSR3,CHST3,CKM,COX4I2,CRHR1,CXCR4,DES,DHRS3,DIO3,DKK1,DLK1,ECE2,EDNRA,EDNRB,EPHB2,FANCC,FHOD3,FST,GCNT1,GCNT4,GLI1,HCK,HSD11B1,HSPB2,HTR2A,IGF2,IGFBP3,IL7,INHBA,KCNN4,KCNQ1,KIF26A,KIT,LFNG,LRIG3,MB,MEF2C,MMP11,MMP9,MSTN,MYL9,MYLK,NGFR,NLRC5,NTRK3,PA…	96
Cancer,Gastrointestinal Disease,Organismal Injury and Abnormalities	colon tumor	Colon tumor	6.13e-12		ACTA1,ADAM12,ADAMTS16,ADAMTS18,ADD2,AFAP1L2,AGTR2,ALPL,ALX4,APLP1,ART3,ATP2A1,AURKB,B3GNT3,B4GALNT1,BCL11B,BIRC5,BUB1B,CACNA1H,CACNB4,CBS/CBSL,CCDC146,CCDC3,CCNA2,CCNB2,CCND1,CD7,CDC25C,CDCA8,CDK15,CELSR3,CENPA,CENPE,CENPF,CEP55,CFB,CHIT1,CHST3,CNTN4,CNTN5,COL11A1,COL24A1,COL4A3,COL4A4,CRP,CRYAA/CRYAA2,DES,DLGAP5,DLX6,DPP10,ECE2,EDNRB,ELMO1,EPCAM,EPHB2,FAM155A,FAM155B,FAM163A,FAM174B,FAM83G,FANCA…	200
Cancer,Gastrointestinal Disease,Organismal Injury and Abnormalities	gastrointestinal adenocarcinoma	Gastrointestinal adenocarcinoma	6.23e-12		ACTA1,ACTA2,ACTG2,ADAM12,ADAMTS16,ADAMTS17,ADAMTS18,ADAMTSL2,ADCY1,ADCYAP1R1,ADD2,AFAP1L2,AGTR2,ALDH1A1,ALPL,ALX4,ANGPTL7,ANKLE1,ANO4,APLP1,ARG1,ARHGDIG,ART3,ASPM,ATP2A1,AURKB,B3GNT3,B4GALNT1,BAALC,BCL11B,BIRC5,BUB1,BUB1B,CACNA1H,CACNB4,CAPNS2,CASP1,CBS/CBSL,CCDC106,CCDC146,CCDC3,CCDC33,CCNB1,CCNB2,CCND1,CD7,CDC25C,CDCA2,CDH26,CDK1,CDK15,CELA1,CELSR3,CENPE,CENPF,CEP55,CFB,CHIT1,CHL1,CHP2,CHST3,CK…	325
Cancer,Organismal Injury and Abnormalities,Reproductive System Disease	female genital tract serous carcinoma	Female genital tract serous carcinoma	6.45e-12		ACTG2,ALDH1A1,B3GNT3,BIK,BUB1,BUB1B,CBS/CBSL,CCL21,CCNA2,CCNB1,CCNB2,CENPA,CFB,COL11A1,DES,DKK1,EDNRA,EDNRB,EPCAM,EPHB2,FOXD1,GLI1,HSD11B1,KDR,KIT,MEF2C,MYLK,PLK1,PRX,PTGER3,RACGAP1,SATB2,SPC25,SPP1,TACR2,TK1,TOP2A,TPX2,UBE2C	39
Cancer,Gastrointestinal Disease,Organismal Injury and Abnormalities	colorectal carcinomagenesis	Colorectal carcinoma	9.83e-12		ACTA1,ADAMTS16,ADAMTS18,ADD2,AFAP1L2,AGTR2,ALDH1A1,ALPL,ALX4,APLP1,ART3,ATP2A1,AURKB,B3GNT3,B4GALNT1,BCL11B,BIRC5,BUB1B,CACNA1H,CACNB4,CASP1,CBS/CBSL,CCDC146,CCDC3,CCNA2,CCND1,CD7,CDC25C,CDK15,CELSR3,CENPE,CENPF,CEP55,CFB,CHIT1,CHST3,CNTN4,CNTN5,COL11A1,COL24A1,COL4A3,COL4A4,CRYAA/CRYAA2,DES,DLX6,DPP10,DUSP4,ECE2,EDNRB,ELMO1,EPCAM,EPHB2,FAM155A,FAM155B,FAM163A,FAM174B,FAM83G,FANCA,FBLIM1,FBN2,FGD…	198
Cell Cycle	mitosis	Arrest in mitosis	1.16e-11		AURKB,BIRC5,BUB1,BUB1B,CCNB1,CCNB2,CDK1,CENPE,KIF22,KIF4A,KNTC1,NUF2,PLK1,RACGAP1,SPAG5,SPC25,TPX2	17
Cell Cycle	mitosis	Arrest in mitosis of tumor cell lines	1.28e-11		BIRC5,BUB1,BUB1B,CCNB1,CCNB2,CDK1,CENPE,KIF22,KIF4A,NUF2,PLK1,RACGAP1,SPAG5,SPC25,TPX2	15
Cancer,Gastrointestinal Disease,Organismal Injury and Abnormalities	colon cancer	Colon cancer	1.71e-11		ACTA1,ADAM12,ADAMTS16,ADAMTS18,ADD2,AFAP1L2,AGTR2,ALPL,ALX4,APLP1,ART3,ATP2A1,AURKB,B3GNT3,B4GALNT1,BCL11B,BIRC5,BUB1B,CACNA1H,CACNB4,CBS/CBSL,CCDC146,CCDC3,CCNA2,CCNB2,CCND1,CD7,CDC25C,CDCA8,CDK15,CELSR3,CENPA,CENPE,CENPF,CEP55,CFB,CHIT1,CHST3,CNTN4,CNTN5,COL11A1,COL24A1,COL4A3,COL4A4,CRP,CRYAA/CRYAA2,DES,DLGAP5,DLX6,DPP10,ECE2,EDNRB,ELMO1,EPCAM,EPHB2,FAM155A,FAM155B,FAM163A,FAM174B,FAM83G,FANCA…	197
Cancer,Organismal Injury and Abnormalities	squamous-cell carcinoma	Squamous-cell carcinoma	1.88e-11		ACTA2,ADAM12,ADAMTS17,ADAMTS18,ADCY1,APOBEC2,ATP2A1,BCL11B,BIRC5,BUB1B,CCND1,CD7,CDCA2,CDH26,CELA1,CELSR3,CENPF,CFB,CHIT1,CHL1,CKM,CNN2,CNTN4,CNTN5,COL11A1,COL24A1,COL4A4,COX4I2,COX6A2,CPN2,CTSH,CYP26B1,CYP2F1,DES,DLGAP5,DLX6,DPP10,DUSP4,ECE2,ECT2,EFHC2,EGFL6,ELMO1,EPCAM,F5,FAM155A,FAM163A,FAM189A1,FAM83G,FANCA,FBN2,FGD3,FGD6,FSD1,FST,GALNT9,GCNT1,GLI1,GRIK3,HHIP,IGF2,IGF2BP2,IGFBP3,IL27RA,INHBA,…	157
Cancer,Organismal Injury and Abnormalities,Reproductive System Disease	genital tract cancer	Genital tract cancer	2.45e-11		ACTG2,ADAMTS16,ADAMTS18,ADCY1,ADCYAP1R1,ADD2,AFAP1L2,AGTR2,AKR1C3,ALDH1A1,ALPL,ANO4,ASPM,ATP2A1,AURKB,B3GNT3,B4GALNT1,BCL11B,BIK,BIRC5,BUB1,BUB1B,CACNA1H,CASP1,CASQ1,CASQ2,CBS/CBSL,CCDC146,CCDC3,CCDC33,CCL21,CCNA2,CCNB1,CCNB2,CCND1,CDC25C,CDK1,CDK15,CELSR3,CENPA,CENPE,CENPF,CENPM,CEP55,CFB,CHL1,CKM,CLSTN2,CNTFR,CNTN4,CNTN5,COL11A1,COL24A1,COL4A4,CPNE5,CRP,CTSH,CXCR4,CYP2F1,DAPL1,DES,DIO3,DKK1,DLK…	252
Nervous System Development and Function,Neurological Disease	abnormal morphology	Abnormal morphology of nervous system	3.54e-11		ADCY1,AGTR2,ALPL,ASPM,B4GALNT1,CBLN1,CBS/CBSL,CCND1,CD200,CELSR3,CHL1,CNTFR,CNTN4,CXCR4,DKK1,DLX5,DNER,EDNRA,EPHB2,FOXO6,FST,GFRA2,GLI1,GRIA1,HSD11B1,IGF2,KCNQ1,KIF14,KIF26A,MLC1,NCAM1,NCAM2,NDST3,NGFR,NPAS4,NRTN,NTRK3,PAK6,POU3F3,PPP1R3C,PRMT8,PROK2,PRX,PTCH1,RARB,RET,ROBO2,RTN4R,SEMA3A,SLC18A2,SLITRK6,SNCB,SOX4,SPAG17,SPP1,ST8SIA2,STC1,STMN1,SYTL4,TLX1,UHRF1	61
Nutritional Disease	nondiabetic obesity	Nondiabetic obesity	4.21e-11		AURKB,CCNA2,CCNB1,CDK1,CENPA,NEK2,PLK1	7
Cancer,Organismal Injury and Abnormalities	malignant neoplasm of aerodigestive tract	Malignant neoplasm of aerodigestive tract	1.01e-10		ADAM12,ADAMTS16,ADAMTS17,ADCY1,AKR1C3,BAALC,BIRC5,BUB1B,CACNA1H,CCDC33,CCL21,CCNB1,CCND1,CD7,CDCA2,CDH26,CELSR3,CENPF,CNTN4,CNTN5,COL11A1,COL4A4,COX4I2,CTSH,CXCR4,CYP26B1,DLGAP5,DLX6,EFHC2,EGFL6,ELMO1,EPCAM,EPHB2,F5,FAM155A,FAM189A1,FAM83G,FBN2,FGD3,FGD6,GLI1,GPR68,GRIA1,IGF2,IGFBP3,INHBA,IQGAP3,IRX6,KCNJ2,KDR,KIF1A,KIF26A,KIT,KNTC1,KRT12,LSAMP,MEF2C,MELK,MEX3A,MKI67,MMP11,MMP9,MPP7,MSTN,NCAM1,NC…	115
Cell Cycle	mitosis	Arrest in mitosis of cervical cancer cell lines	2.31e-10		BIRC5,BUB1,CCNB1,CCNB2,CENPE,KIF22,KIF4A,NUF2,PLK1,RACGAP1,SPAG5,SPC25,TPX2	13
Cancer,Organismal Injury and Abnormalities	upper aerodigestive tract carcinoma	Upper aerodigestive tract carcinoma	2.4e-10		ADAM12,ADAMTS16,ADAMTS17,ADCY1,AKR1C3,BAALC,BIRC5,BUB1B,CACNA1H,CCDC33,CCNB1,CCND1,CD7,CDCA2,CDH26,CELSR3,CENPF,CNTN4,CNTN5,COL11A1,COL4A4,COX4I2,CTSH,CXCR4,CYP26B1,DLGAP5,DLX6,EFHC2,EGFL6,ELMO1,EPCAM,EPHB2,F5,FAM155A,FAM189A1,FAM83G,FBN2,FGD3,FGD6,GLI1,GPR68,GRIA1,IGF2,IGFBP3,INHBA,IQGAP3,IRX6,KCNJ2,KDR,KIF1A,KIF26A,KIT,KNTC1,KRT12,LSAMP,MEF2C,MELK,MEX3A,MKI67,MMP11,MMP9,MPP7,MSTN,NCAM1,NCAM2,NH…	112
Organismal Development	abnormal morphology	Abnormal morphology of body cavity	3.26e-10		ACTG2,ADAM12,ADAMTS18,ADD2,Agtr1b,AGTR2,ALPL,ARG1,ATP2A1,BCL11B,BIK,BIRC5,CACNA1H,CACNB4,CASQ2,CBS/CBSL,CCNB2,CCND1,CELSR3,CHST3,CKM,COX4I2,CRHR1,CXCR4,DES,DHRS3,DLK1,ECE2,EDNRA,EDNRB,EPHB2,FANCC,FHOD3,GCNT1,GCNT4,GLI1,HCK,HSD11B1,HSPB2,HTR2A,IGF2,IGFBP3,IL7,INHBA,KCNN4,KCNQ1,KIF26A,KIT,LFNG,LRIG3,MB,MEF2C,MMP11,MMP9,MYL9,MYLK,NGFR,NLRC5,NTRK3,PAWR,PDE9A,PTGIR,RARB,RET,RSPO3,RUNX2,SCNN1B,SEMA3A,S…	84
Organismal Development,Organismal Injury and Abnormalities	abnormal morphology	Abnormal morphology of thoracic cavity	3.84e-10		ACTG2,ADAM12,ADAMTS18,Agtr1b,AGTR2,ALPL,ATP2A1,BCL11B,BIRC5,CACNA1H,CACNB4,CASQ2,CCNB2,CCND1,CELSR3,CKM,COX4I2,CRHR1,CXCR4,DES,DHRS3,ECE2,EDNRA,FHOD3,GLI1,HCK,HSD11B1,HSPB2,HTR2A,IGF2,IL7,INHBA,KCNN4,KCNQ1,LFNG,LRIG3,MB,MEF2C,MMP11,MMP9,MYL9,NTRK3,PDE9A,PTGIR,RARB,RET,RSPO3,RUNX2,SCNN1B,SEMA3A,SHOX2,SOX4,TBX4,TCAP,TGFBI,TK1,TLL1,TNFSF11,TOP2A,TRIM63,TRPS1	61
Cancer,Organismal Injury and Abnormalities	pelvic cancer	Pelvic cancer	5.73e-10		ACTG2,ADAMTS16,ADAMTS18,ADCY1,ADCYAP1R1,ADD2,AFAP1L2,AGTR2,AKR1C3,ALDH1A1,ALPL,ANO4,ASPM,ATP2A1,AURKB,B3GNT3,B4GALNT1,BCL11B,BIK,BIRC5,BUB1,BUB1B,CACNA1H,CASP1,CASQ1,CASQ2,CBS/CBSL,CCDC146,CCDC3,CCDC33,CCL21,CCNA2,CCNB1,CCNB2,CCND1,CDC25C,CDK1,CDK15,CELSR3,CENPA,CENPE,CENPF,CENPM,CEP55,CFB,CHIT1,CHL1,CKM,CLSTN2,CNTFR,CNTN4,CNTN5,COL11A1,COL24A1,COL4A4,CPNE5,CRP,CTSH,CXCR4,CYP2F1,DAPL1,DES,DIO3,DK…	260
Cancer,Gastrointestinal Disease,Organismal Injury and Abnormalities	colon carcinoma	Colon carcinoma	5.87e-10		ACTA1,ADAMTS16,ADAMTS18,ADD2,AFAP1L2,AGTR2,ALPL,ALX4,APLP1,ART3,ATP2A1,AURKB,B3GNT3,B4GALNT1,BCL11B,BIRC5,BUB1B,CACNA1H,CACNB4,CBS/CBSL,CCDC146,CCDC3,CCNA2,CCND1,CD7,CDC25C,CDK15,CELSR3,CENPE,CENPF,CEP55,CFB,CHIT1,CHST3,CNTN4,CNTN5,COL11A1,COL24A1,COL4A3,COL4A4,CRYAA/CRYAA2,DES,DLX6,DPP10,ECE2,EDNRB,ELMO1,EPCAM,EPHB2,FAM155A,FAM155B,FAM163A,FAM174B,FAM83G,FANCA,FBLIM1,FBN2,FGD3,FHOD3,GALNT9,GCNT1…	185
Cancer,Organismal Injury and Abnormalities,Reproductive System Disease	female genital tract cancer	Female genital tract cancer	7.73e-10		ACTG2,ADAMTS16,ADAMTS18,ADCY1,ADCYAP1R1,ADD2,AFAP1L2,AGTR2,ALDH1A1,ANO4,ASPM,ATP2A1,AURKB,B3GNT3,BIK,BIRC5,BUB1,BUB1B,CACNA1H,CASQ1,CBS/CBSL,CCDC146,CCDC33,CCL21,CCNA2,CCNB1,CCNB2,CCND1,CDC25C,CDK1,CDK15,CELSR3,CENPA,CENPE,CENPF,CEP55,CFB,CHL1,CNTN4,CNTN5,COL11A1,COL24A1,COL4A4,CRP,CTSH,CXCR4,CYP2F1,DAPL1,DES,DIO3,DKK1,DLK1,DLX6,DNER,DPP10,DUSP4,ECE2,ECT2,EDNRA,EDNRB,EFHC2,ELMO1,EPCAM,EPHB2,F5,FA…	185
Cancer,Gastrointestinal Disease,Organismal Injury and Abnormalities	colorectal adenocarcinoma	Colorectal adenocarcinoma	1.17e-09		ACTA1,ADAMTS16,ADAMTS18,ADD2,AFAP1L2,AGTR2,ALDH1A1,ALPL,ALX4,APLP1,ART3,ATP2A1,AURKB,B3GNT3,B4GALNT1,BCL11B,BIRC5,BUB1B,CACNA1H,CACNB4,CASP1,CBS/CBSL,CCDC146,CCDC3,CD7,CDC25C,CDK15,CELSR3,CENPE,CENPF,CEP55,CFB,CHIT1,CHST3,CNTN4,CNTN5,COL11A1,COL24A1,COL4A3,COL4A4,CRYAA/CRYAA2,DES,DLX6,DPP10,ECE2,EDNRB,ELMO1,EPCAM,EPHB2,FAM155A,FAM155B,FAM163A,FAM174B,FAM83G,FANCA,FBLIM1,FBN2,FGD3,FHOD3,GALNT9,GCN…	187
Cancer,Organismal Injury and Abnormalities	genitourinary adenocarcinoma	Genitourinary adenocarcinoma	1.44e-09		ACTG2,ADAMTS16,ADAMTS18,ADCY1,ADCYAP1R1,ADD2,AFAP1L2,AGTR2,ALDH1A1,ANO4,ASPM,ATP2A1,AURKB,B3GNT3,B4GALNT1,BCL11B,BIK,BIRC5,BUB1,BUB1B,CACNA1H,CASP1,CASQ1,CASQ2,CBS/CBSL,CCDC146,CCDC33,CCL21,CCNA2,CCNB1,CCNB2,CCND1,CDK15,CELSR3,CENPA,CENPE,CENPF,CENPM,CEP55,CFB,CHL1,CKM,CLSTN2,CNTN4,CNTN5,COL11A1,COL24A1,COL4A4,CPNE5,CRP,CYP2F1,DES,DIO3,DKK1,DLX6,DNER,DPP10,ECE2,ECT2,EDNRA,EDNRB,EFHC2,ELMO1,EPCAM,…	230
Cancer,Organismal Injury and Abnormalities,Reproductive System Disease	uterine cancer	Uterine cancer	2.41e-09		ACTG2,ADAMTS16,ADAMTS18,ADCY1,AFAP1L2,AGTR2,ALDH1A1,ANO4,ASPM,ATP2A1,B3GNT3,BIK,BIRC5,BUB1,BUB1B,CACNA1H,CASQ1,CBS/CBSL,CCDC146,CCL21,CCNA2,CCNB1,CCNB2,CCND1,CELSR3,CENPA,CENPE,CENPF,CEP55,CFB,CHL1,CNTN4,CNTN5,CRP,CTSH,CYP2F1,DAPL1,DES,DIO3,DKK1,DLK1,DLX6,DNER,DPP10,ECE2,ECT2,EDNRA,EDNRB,EFHC2,ELMO1,EPHB2,F5,FAM155B,FAM83G,FBN2,FGD6,FHOD3,FOXD1,GLI1,GRIA1,GSG1L,HAL,HHIP,HTR2A,IGF2,KANK4,KCNS2,KDR…	149
Organismal Injury and Abnormalities,Reproductive System Disease	abnormal growth	Abnormal growth in endometrium	2.56e-09		ACTG2,ADAMTS16,ADAMTS18,ADCY1,AFAP1L2,AGTR2,ALDH1A1,ANO4,ASPM,ATP2A1,B3GNT3,BIK,BUB1,BUB1B,CACNA1H,CASQ1,CBS/CBSL,CCDC146,CCL21,CCNA2,CCNB1,CCNB2,CCND1,CELSR3,CENPA,CENPE,CENPF,CEP55,CFB,CHL1,CNTN4,CNTN5,CRP,CYP2F1,DAPL1,DES,DIO3,DKK1,DLK1,DLX6,DNER,DPP10,ECE2,ECT2,EDNRA,EDNRB,EFHC2,ELMO1,EPCAM,EPHB2,F5,FAM155B,FBN2,FGD6,FHOD3,FOXD1,GLI1,GRIA1,GSG1L,HAL,HHIP,HTR2A,IGF2,KANK4,KCNS2,KDR,KIAA1324L,K…	142
Cancer,Organismal Injury and Abnormalities,Reproductive System Disease	endometrial cancer	Endometrial cancer	2.74e-09		ACTG2,ADAMTS16,ADAMTS18,ADCY1,AFAP1L2,AGTR2,ALDH1A1,ANO4,ASPM,ATP2A1,B3GNT3,BIK,BUB1,BUB1B,CACNA1H,CASQ1,CBS/CBSL,CCDC146,CCL21,CCNA2,CCNB1,CCNB2,CCND1,CELSR3,CENPA,CENPE,CENPF,CEP55,CFB,CHL1,CNTN4,CNTN5,CRP,CYP2F1,DAPL1,DES,DIO3,DKK1,DLK1,DLX6,DNER,DPP10,ECE2,ECT2,EDNRA,EDNRB,EFHC2,ELMO1,EPHB2,F5,FAM155B,FBN2,FGD6,FHOD3,FOXD1,GLI1,GRIA1,GSG1L,HAL,HHIP,HTR2A,IGF2,KANK4,KCNS2,KDR,KIAA1324L,KIAA175…	141
Organismal Injury and Abnormalities,Reproductive System Disease	abnormality of endometrium	Abnormality of endometrium	2.89e-09		ACTG2,ADAMTS16,ADAMTS18,ADCY1,AFAP1L2,AGTR2,ALDH1A1,ANO4,ASPM,ATP2A1,B3GNT3,BIK,BUB1,BUB1B,CACNA1H,CASQ1,CBS/CBSL,CCDC146,CCL21,CCNA2,CCNB1,CCNB2,CCND1,CELSR3,CENPA,CENPE,CENPF,CEP55,CFB,CHL1,CNTN4,CNTN5,CRP,CYP2F1,DAPL1,DES,DIO3,DKK1,DLK1,DLX6,DNER,DPP10,ECE2,ECT2,EDNRA,EDNRB,EFHC2,ELMO1,EPCAM,EPHB2,F5,FAM155B,FBN2,FGD6,FHOD3,FOXD1,GLI1,GRIA1,GSG1L,HAL,HHIP,HTR2A,IGF2,KANK4,KCNS2,KDR,KIAA1324L,K…	142
Cancer,Organismal Injury and Abnormalities,Reproductive System Disease	female genital neoplasm	Female genital neoplasm	4.21e-09		ACTG2,ADAM12,ADAMTS16,ADAMTS18,ADCY1,ADCYAP1R1,ADD2,AFAP1L2,AGTR2,ALDH1A1,ANO4,ASPM,ATP2A1,AURKB,B3GNT3,BIK,BIRC5,BUB1,BUB1B,CACNA1H,CASQ1,CBS/CBSL,CCDC146,CCDC33,CCL21,CCNA2,CCNB1,CCNB2,CCND1,CDC25C,CDK1,CDK15,CELSR3,CENPA,CENPE,CENPF,CEP55,CFB,CHL1,CNTN4,CNTN5,COL11A1,COL24A1,COL4A4,CRP,CTSH,CXCR4,CYP2F1,DAPL1,DES,DIO3,DKK1,DLK1,DLX6,DNER,DPP10,DUSP4,ECE2,ECT2,EDNRA,EDNRB,EFHC2,ELMO1,EPCAM,EPHB…	187
Cancer,Organismal Injury and Abnormalities	genitourinary carcinoma	Genitourinary carcinoma	4.81e-09		ACTG2,ADAMTS16,ADAMTS18,ADCY1,ADCYAP1R1,ADD2,AFAP1L2,AGTR2,ALDH1A1,ANO4,ASPM,ATP2A1,AURKB,B3GNT3,B4GALNT1,BCL11B,BIK,BIRC5,BUB1,BUB1B,CACNA1H,CASP1,CASQ1,CASQ2,CBS/CBSL,CCDC146,CCDC3,CCDC33,CCL21,CCNA2,CCNB1,CCNB2,CCND1,CDC25C,CDK15,CELSR3,CENPA,CENPE,CENPF,CENPM,CEP55,CFB,CHIT1,CHL1,CKM,CLSTN2,CNTN4,CNTN5,COL11A1,COL24A1,COL4A4,CPNE5,CRP,CTSH,CYP2F1,DAPL1,DES,DIO3,DKK1,DLK1,DLX6,DNER,DPP10,ECE2,…	251
Cancer,Organismal Injury and Abnormalities,Reproductive System Disease	tumorigenesis	Tumorigenesis of reproductive tract	6.49e-09		ACTG2,ADAM12,ADAMTS16,ADAMTS18,ADCY1,ADCYAP1R1,ADD2,AFAP1L2,AGTR2,ALDH1A1,ANO4,ASPM,ATP2A1,AURKB,B3GNT3,BIK,BIRC5,BUB1,BUB1B,CACNA1H,CASQ1,CBS/CBSL,CCDC146,CCDC33,CCL21,CCNA2,CCNB1,CCNB2,CCND1,CDK1,CDK15,CELSR3,CENPA,CENPE,CENPF,CEP55,CFB,CHL1,CNTN4,CNTN5,COL11A1,COL24A1,COL4A4,CRP,CTSH,CXCR4,CYP2F1,DAPL1,DES,DIO3,DKK1,DLK1,DLX6,DNER,DPP10,DUSP4,ECE2,ECT2,EDNRA,EDNRB,EFHC2,ELMO1,EPCAM,EPHB2,F5,FA…	186
Organismal Injury and Abnormalities	hypertrophy	Hypertrophy	8.13e-09		ACTG2,Agtr1b,AGTR2,BIRC5,CACNA1H,CASQ2,CKM,COX4I2,DES,EDNRA,FST,HCK,HSD11B1,HSPB2,HTR2A,IL7,INHBA,KCNQ1,MB,MEF2C,MMP9,MSTN,MYL9,NPPC,PDE9A,PRKG2,PTGIR,RARB,RSPO3,RUNX2,SCNN1B,SEMA3A,SNCG,SOST,STC1,TCAP,TRIM63,TSHR	38
Cancer,Organismal Injury and Abnormalities,Reproductive System Disease	uterine tumor	Uterine tumor	8.27e-09		ACTG2,ADAM12,ADAMTS16,ADAMTS18,ADCY1,AFAP1L2,AGTR2,ALDH1A1,ANO4,ASPM,ATP2A1,AURKB,B3GNT3,BIK,BIRC5,BUB1,BUB1B,CACNA1H,CASQ1,CBS/CBSL,CCDC146,CCL21,CCNA2,CCNB1,CCNB2,CCND1,CELSR3,CENPA,CENPE,CENPF,CEP55,CFB,CHL1,CNTN4,CNTN5,CRP,CTSH,CYP2F1,DAPL1,DES,DIO3,DKK1,DLK1,DLX6,DNER,DPP10,ECE2,ECT2,EDNRA,EDNRB,EFHC2,ELMO1,EPHB2,F5,FAM155B,FAM83G,FBN2,FGD6,FHOD3,FOXD1,GLI1,GRIA1,GSG1L,HAL,HHIP,HTR2A,IGF2,KA…	152
Nervous System Development and Function	morphology	Morphology of central nervous system	1.09e-08		ADCY1,AGTR2,ASPM,B4GALNT1,CBLN1,CBS/CBSL,CCND1,CELSR3,CHL1,CXCR4,DKK1,DLX5,EPHB2,GFRA2,GLI1,GRIA1,HSD11B1,IRX6,KIF14,MLC1,NCAM1,NCAM2,NDST3,NGFR,NLGN3,NRTN,NTRK3,OXTR,PALLD,POU3F3,PPP1R3C,PROK2,PTCH1,ROBO2,RTN4R,SDC3,SEMA3A,SNCB,SPAG17,SPP1,ST8SIA2,STMN1,SYTL4,TLX1	44
Cancer,Gastrointestinal Disease,Organismal Injury and Abnormalities	colon adenocarcinoma	Colon adenocarcinoma	1.12e-08		ACTA1,ADAMTS16,ADAMTS18,ADD2,AFAP1L2,AGTR2,ALPL,ALX4,APLP1,ART3,ATP2A1,AURKB,B3GNT3,B4GALNT1,BCL11B,BIRC5,BUB1B,CACNA1H,CACNB4,CBS/CBSL,CCDC146,CCDC3,CD7,CDC25C,CDK15,CELSR3,CENPE,CENPF,CEP55,CFB,CHIT1,CHST3,CNTN4,CNTN5,COL11A1,COL24A1,COL4A3,COL4A4,CRYAA/CRYAA2,DES,DLX6,DPP10,ECE2,EDNRB,ELMO1,EPCAM,EPHB2,FAM155A,FAM155B,FAM163A,FAM174B,FAM83G,FANCA,FBLIM1,FBN2,FGD3,FHOD3,GALNT9,GCNT1,GCNT4,GLI1,…	178
Cancer,Organismal Injury and Abnormalities,Reproductive System Disease	development	Development of genital tumor	1.15e-08		ACTG2,ADAM12,ADAMTS16,ADAMTS18,ADCY1,ADCYAP1R1,ADD2,AFAP1L2,AGTR2,ALDH1A1,ANO4,ASPM,ATP2A1,AURKB,B3GNT3,BIK,BIRC5,BUB1,BUB1B,CACNA1H,CASQ1,CBS/CBSL,CCDC146,CCDC33,CCL21,CCNA2,CCNB1,CCNB2,CCND1,CDK15,CELSR3,CENPA,CENPE,CENPF,CEP55,CFB,CHL1,CNTN4,CNTN5,COL11A1,COL24A1,COL4A4,CRP,CTSH,CYP2F1,DAPL1,DES,DIO3,DKK1,DLK1,DLX6,DNER,DPP10,ECE2,ECT2,EDNRA,EDNRB,EFHC2,ELMO1,EPCAM,EPHB2,F5,FAM155B,FAM83G,FANC…	180
Cancer,Organismal Injury and Abnormalities,Reproductive System Disease	female genital tract adenocarcinoma	Female genital tract adenocarcinoma	1.24e-08		ACTG2,ADAMTS16,ADCY1,ADCYAP1R1,ADD2,AFAP1L2,AGTR2,ALDH1A1,ANO4,ASPM,ATP2A1,AURKB,B3GNT3,BIK,BUB1,BUB1B,CACNA1H,CASQ1,CBS/CBSL,CCDC146,CCDC33,CCL21,CCNA2,CCNB1,CCNB2,CCND1,CDK15,CELSR3,CENPA,CENPE,CENPF,CEP55,CFB,CHL1,CNTN4,CNTN5,COL11A1,COL24A1,COL4A4,CRP,CYP2F1,DES,DIO3,DKK1,DLX6,DNER,DPP10,ECE2,ECT2,EDNRA,EDNRB,EFHC2,ELMO1,EPCAM,EPHB2,F5,FAM155B,FANCA,FBN2,FGD3,FHOD3,FOXD1,FOXO6,GLI1,GRIA1,GSG1…	157
Cancer,Gastrointestinal Disease,Organismal Injury and Abnormalities	upper gastrointestinal tract cancer	Upper gastrointestinal tract cancer	1.42e-08		ADAM12,ADAMTS16,ADAMTS17,ADAMTS18,ALX4,B4GALNT1,BAALC,BIRC5,BUB1B,CACNA1H,CASP1,CBS/CBSL,CCDC33,CCL21,CCNB1,CCND1,CD7,CDCA2,CDH26,CENPF,CLSTN2,CNTN4,COL11A1,COL4A4,COX4I2,CRHR1,CTSH,CXCR4,CYP26B1,DKK1,DLGAP5,DLX6,ECE2,EDNRB,EGFL6,ELMO1,EPCAM,EPHB2,F5,FAM155A,FAM83G,FBN2,FGD3,FGD6,GFRA2,GLI1,GPR68,GRIA1,HHIP,HS6ST2,IGF2,IGFBP3,INHBA,INMT,IQGAP3,IRX6,KCNF1,KCNS2,KDR,KIF15,KIF1A,KIT,KNTC1,KRT12,KRT2…	134
Organ Morphology,Skeletal and Muscular System Development and Function	morphology	Morphology of skeletal muscle	1.51e-08		ACTA1,ADAM12,APOBEC2,ATP2A1,CKM,DES,DLX5,FST,HSD11B1,IGFBP3,INHBA,MB,MMP9,MSTN,MYH1,MYLPF,NGFR,OSTN,SPP1,STC1,TRIM63	21
Cancer,Gastrointestinal Disease,Organismal Injury and Abnormalities	upper gastrointestinal carcinoma	Upper gastrointestinal carcinoma	2.13e-08		ADAM12,ADAMTS16,ADAMTS17,ADAMTS18,ALX4,B4GALNT1,BAALC,BIRC5,BUB1B,CACNA1H,CASP1,CBS/CBSL,CCDC33,CCNB1,CCND1,CD7,CDCA2,CDH26,CENPF,CLSTN2,CNTN4,COL11A1,COL4A4,COX4I2,CRHR1,CTSH,CXCR4,CYP26B1,DLGAP5,DLX6,ECE2,EDNRB,EGFL6,ELMO1,EPCAM,EPHB2,F5,FAM155A,FAM83G,FBN2,FGD3,FGD6,GFRA2,GLI1,GPR68,GRIA1,HS6ST2,IGF2,IGFBP3,INHBA,INMT,IQGAP3,IRX6,KCNF1,KCNS2,KDR,KIF15,KIF1A,KIT,KNTC1,KRT12,KRT25,LSAMP,MEF2C,ME…	129
Organismal Development,Skeletal and Muscular System Development and Function	morphology	Morphology of hindlimb	3.15e-08		APOBEC2,CYP26B1,DKK1,FST,HSD11B1,IGFBP3,INHBA,MB,MMP9,MSTN,SATB2,SPP1,TRIM63	13
Cardiovascular System Development and Function	morphology	Morphology of cardiovascular system	3.48e-08		ACTA2,ACTG2,ADAM12,ADH1C,Agtr1b,AGTR2,BIRC5,CACNA1H,CACNB4,CASQ2,CBS/CBSL,CCNA2,CCND1,CKM,COL4A3,CXCR4,DES,DHRS3,DIO3,DLX5,ECE2,EDNRA,EDNRB,FHOD3,HCK,HSPB2,HTR2A,IGF2,INHBA,KCNN4,KCNQ1,LRIG3,MB,MEF2C,MMP11,MMP9,MSTN,MYL9,NGFR,NTRK3,PDE9A,PLA2G7,PPP1R3C,PTGIR,RARB,RET,RSPO3,SCNN1B,SEMA3A,SHOX2,SOX4,SPP1,TBX4,TCAP,TLL1,TOP2A,TRIM63	57
Cardiovascular System Development and Function,Organ Morphology,Organismal Development	morphology	Morphology of heart	3.91e-08		ACTG2,ADAM12,ADH1C,Agtr1b,AGTR2,BIRC5,CACNA1H,CACNB4,CASQ2,CCNA2,CCND1,CKM,CXCR4,DES,DHRS3,DIO3,ECE2,EDNRA,FHOD3,HCK,HSPB2,HTR2A,IGF2,INHBA,KCNN4,KCNQ1,LRIG3,MB,MEF2C,MMP11,MMP9,MSTN,MYL9,NTRK3,PDE9A,PPP1R3C,PTGIR,RARB,RET,RSPO3,SCNN1B,SEMA3A,SHOX2,SOX4,SPP1,TBX4,TCAP,TLL1,TOP2A,TRIM63	50
Connective Tissue Development and Function,Skeletal and Muscular System Development and Function,Tissue Development	morphology	Morphology of bone	5.41e-08		AGTR2,ALPL,ALX4,CCND1,CD200,DKK1,DLK1,DLX5,EDNRA,EPHB2,FBLIM1,FBN2,FST,HCK,IGF2,IL7,INHBA,KCNQ1,LFNG,LRIG3,MMP13,MMP9,MSTN,NDST3,NPPC,OXTR,POU3F3,PRKG2,PTCH1,RARB,RUNX2,SATB2,SEMA3A,SOST,SOX4,SPP1,STC1,TNFSF11,TRPS1,TSHR,WISP1	41
Cell Morphology,Cellular Assembly and Organization,DNA Replication, Recombination, and Repair	morphology	Morphology of mitotic spindle	5.81e-08		BIRC5,BUB1,CCND1,CDK1,KIF20A,KIF22,PLK1,RACGAP1,TPX2	9
Cancer,Organismal Injury and Abnormalities	head and neck squamous cell cancer	Head and neck squamous cell carcinoma	5.89e-08		ACTA2,ADAM12,ADAMTS17,ADAMTS18,ADCY1,BCL11B,BIRC5,BUB1B,CCND1,CD7,CDCA2,CDH26,CELA1,CELSR3,CENPF,CFB,CHIT1,CNN2,CNTN4,CNTN5,COL11A1,COL4A4,COX4I2,CTSH,CYP26B1,CYP2F1,DES,DLGAP5,DLX6,EFHC2,EGFL6,F5,FAM155A,FAM163A,FAM189A1,FAM83G,FANCA,FBN2,FGD3,FGD6,FSD1,FST,IGFBP3,INHBA,IQGAP3,KCNF1,KCNJ2,KDR,KIF14,KIF23,KIF26A,KIT,KLHL30,KNTC1,MEF2C,MEGF6,MELK,MEX3A,MKI67,MMP13,MPP7,MSTN,MTSS1L,NCAM1,NCAM2,NHS,…	112
Cell Cycle,Cell Morphology,Cellular Assembly and Organization,DNA Replication, Recombination, and Repair	length	Length of mitotic spindle	6.31e-08		BIRC5,CDK1,KIF22,PLK1,TPX2	5
Connective Tissue Development and Function,Connective Tissue Disorders,Organismal Injury and Abnormalities,Skeletal and Muscular Disorders,Skeletal and Muscular System Development and Function,Tissue Development	abnormal morphology	Abnormal morphology of bone	7.15e-08		AGTR2,ALPL,ALX4,CCND1,DKK1,DLX5,EDNRA,EPHB2,FBLIM1,FST,HCK,IGF2,IL7,INHBA,KCNQ1,LFNG,LRIG3,MMP13,MMP9,MSTN,NDST3,NPPC,POU3F3,PRKG2,PTCH1,RARB,RUNX2,SATB2,SEMA3A,SOST,SOX4,SPP1,TNFSF11,TRPS1	34
Digestive System Development and Function	morphology	Morphology of digestive system	9.88e-08		AGTR2,ALPL,ARG1,BCL11B,BUB1,CBS/CBSL,CCDC3,CCND1,DIO3,DKK1,DLK1,DLX5,EDNRA,EDNRB,EPHB2,FANCC,FST,GCNT1,GCNT4,GLI1,HTR2A,IGF2,IGFBP3,IL7,INHBA,KCNN4,KCNQ1,KIF26A,KIT,MMP9,MSTN,NGFR,NRTN,PTGER3,RARB,RET,RUNX2,SATB2,SLC24A4,SOAT2,SPP1,SYTL4,TGFBI,TK1,TNFSF11,TRIM63,TRPS1	47
Connective Tissue Development and Function,Connective Tissue Disorders,Organ Morphology,Organismal Development,Organismal Injury and Abnormalities,Skeletal and Muscular Disorders,Skeletal and Muscular System Development and Function,Tissue Development	abnormal morphology	Abnormal morphology of temporal bone	1.43e-07		ALX4,DLX5,EDNRA,EPHB2,KCNQ1,LRIG3,POU3F3,RARB,RUNX2,SATB2	10
Nervous System Development and Function,Tissue Morphology	morphology	Morphology of nervous tissue	1.48e-07		ADCYAP1R1,B4GALNT1,CBLN1,CELSR3,CHL1,CNTFR,CRHR1,DLX5,EPHB2,FOXO6,FST,GFRA2,GLI1,GRIA1,IGF2,KCNQ1,KIF15,KIF23,KIF26A,MLC1,NCAM1,NGFR,NLGN3,NPAS4,NRTN,NTRK3,OXTR,PAK6,POU3F3,PPP1R3C,PRMT8,RET,ROBO2,RTN4R,SEMA3A,SLC18A2,SLITRK6,SNCB,SNCG,SOX4,ST8SIA2,STC1,TLX1	43
Cellular Movement,Reproductive System Development and Function	ejection	Ejection of first polar body	1.57e-07		CCNB1,CDK1,ECT2,PLK1	4
Cancer,Organismal Injury and Abnormalities,Reproductive System Disease	invasive breast cancer	Invasive breast cancer	1.59e-07		ACTA2,ADAMTS18,BIRC5,BUB1B,CENPF,IGF2,KDR,KIF14,KIF23,LRRC15,MEF2C,MKI67,MMP13,MMP9,MYL9,MYLK,NTRK3,OBSCN,PALLD,RACGAP1,RAD54L,RET,SPP1,TACR2,TAGLN,TOP2A	26
Cancer,Organismal Injury and Abnormalities	cancer	Invasive cancer	1.6e-07		ACTA2,ADAMTS18,BIRC5,BUB1B,CCND1,CENPF,EPCAM,IGF2,KDR,KIF14,KIF23,KIT,LRRC15,MEF2C,MKI67,MMP13,MMP9,MYL9,MYLK,NLGN3,NTRK3,OBSCN,PALLD,RACGAP1,RAD54L,RET,RUNX2,SOX4,SPP1,TACR2,TAGLN,TOP2A	32
Connective Tissue Development and Function,Organismal Development,Skeletal and Muscular System Development and Function,Tissue Development	morphology	Morphology of skull	1.81e-07		ALPL,ALX4,CCND1,DKK1,DLX5,EDNRA,EPHB2,INHBA,KCNQ1,LRIG3,MSTN,NDST3,NPPC,POU3F3,PRKG2,RARB,RUNX2,SATB2,SOST,SOX4,TNFSF11	21
Nervous System Development and Function,Neurological Disease,Organ Morphology,Organismal Development,Organismal Injury and Abnormalities	abnormal morphology	Abnormal morphology of forebrain	1.81e-07		ADCY1,AGTR2,ASPM,CELSR3,CHL1,DKK1,DLX5,GLI1,NCAM1,NCAM2,NDST3,POU3F3,PROK2,PTCH1,ROBO2,RTN4R,SEMA3A,SNCB,SPAG17,SPP1,ST8SIA2	21
Connective Tissue Development and Function,Organismal Development,Skeletal and Muscular System Development and Function,Tissue Development	morphology	Morphology of cranium	1.85e-07		ALX4,DKK1,DLX5,EDNRA,EPHB2,KCNQ1,LRIG3,MSTN,NPPC,POU3F3,PRKG2,RARB,RUNX2,SATB2,SOX4,TNFSF11	16
Cancer,Organismal Injury and Abnormalities,Reproductive System Disease	invasive breast carcinoma	Invasive breast carcinoma	1.89e-07		ACTA2,ADAMTS18,BIRC5,BUB1B,CENPF,IGF2,KDR,KIF14,KIF23,LRRC15,MEF2C,MKI67,MMP13,MMP9,MYL9,MYLK,OBSCN,PALLD,RACGAP1,RAD54L,RET,SPP1,TACR2,TAGLN,TOP2A	25
Organismal Development,Skeletal and Muscular System Development and Function	morphology	Morphology of limb	1.89e-07		ALX4,APOBEC2,CBS/CBSL,CYP26B1,DKK1,FBN2,FST,GLI1,HSD11B1,IGF2,IGFBP3,INHBA,MB,MMP13,MMP9,MSTN,NPPC,PRKG2,RUNX2,SATB2,SEMA3A,SOST,SPP1,TNFSF11,TRIM63	25
Cancer,Organismal Injury and Abnormalities,Reproductive System Disease	prostate cancer	Prostate cancer	2.17e-07		ADAMTS16,ADAMTS18,ADCY1,ADD2,AFAP1L2,AKR1C3,ALPL,ANO4,ASPM,B4GALNT1,BCL11B,BIRC5,BUB1B,CACNA1H,CASP1,CASQ2,CBS/CBSL,CCDC3,CCDC33,CCNB1,CCND1,CDC25C,CELSR3,CENPF,CENPM,CFB,CHL1,CKM,CLSTN2,CNTFR,CNTN4,CNTN5,COL11A1,COL24A1,COL4A4,CPNE5,CRP,CXCR4,DNER,DPP10,EDNRA,EDNRB,EPHB2,F5,FAM163A,FAM174B,FAM83G,FANCA,FANCC,FBN2,FGD6,FHOD3,GCNT1,GLI1,GPR68,GRIA1,GRIK3,HHIP,IGF2,IGFBP3,IL7,INMT,KANK4,KCNC4,KCNF1…	155
Nervous System Development and Function,Neurological Disease	abnormal morphology	Abnormal morphology of central nervous system	2.67e-07		ADCY1,AGTR2,ASPM,B4GALNT1,CBLN1,CBS/CBSL,CCND1,CELSR3,CHL1,CXCR4,DKK1,DLX5,EPHB2,GLI1,GRIA1,HSD11B1,KIF14,MLC1,NCAM1,NCAM2,NDST3,NGFR,POU3F3,PPP1R3C,PROK2,PTCH1,ROBO2,RTN4R,SEMA3A,SNCB,SPAG17,SPP1,ST8SIA2,STMN1,SYTL4,TLX1	36
Cardiovascular Disease,Cardiovascular System Development and Function	abnormal morphology	Abnormal morphology of cardiovascular system	2.69e-07		ACTA2,ACTG2,ADAM12,Agtr1b,AGTR2,BIRC5,CACNA1H,CACNB4,CASQ2,CBS/CBSL,CCND1,CKM,COL4A3,CXCR4,DES,DHRS3,DLX5,ECE2,EDNRA,EDNRB,FHOD3,HCK,HSPB2,HTR2A,IGF2,INHBA,KCNN4,KCNQ1,LRIG3,MB,MEF2C,MMP11,MMP9,MYL9,NGFR,NTRK3,PDE9A,PTGIR,RARB,RET,RSPO3,SCNN1B,SEMA3A,SHOX2,SOX4,SPP1,TBX4,TCAP,TLL1,TOP2A,TRIM63	51
Respiratory Disease,Respiratory System Development and Function	abnormal morphology	Abnormal morphology of respiratory system	2.81e-07		ADAMTS18,ALDH1A1,ATP2A1,CACNA1H,CBS/CBSL,CELSR3,CHL1,COX4I2,CRHR1,DKK1,DLX5,FST,GLI1,HSD11B1,LFNG,MMP9,RARB,RUNX2,SATB2,SOX4,TGFBI,TK1,TNFSF11,TRIM63,TRPS1	25
Nervous System Development and Function,Neurological Disease,Organ Morphology,Organismal Development,Organismal Injury and Abnormalities	abnormal morphology	Abnormal morphology of telencephalon	2.89e-07		AGTR2,ASPM,CELSR3,CHL1,DKK1,DLX5,GLI1,NCAM1,NCAM2,POU3F3,PROK2,ROBO2,RTN4R,SEMA3A,SNCB,SPAG17,SPP1,ST8SIA2	18
Cell Cycle	mitosis	Delay in mitosis of cervical cancer cell lines	3.12e-07		CCNB1,CDC25C,CDK1,CENPE,DLGAP5,PLK1,TOP2A	7
Nervous System Development and Function,Organ Morphology,Organismal Development	morphology	Morphology of telencephalon	3.76e-07		AGTR2,ASPM,CELSR3,CHL1,DKK1,DLX5,GLI1,NCAM1,NCAM2,NRTN,POU3F3,PROK2,ROBO2,RTN4R,SEMA3A,SNCB,SPAG17,SPP1,ST8SIA2	19
Organ Development,Organ Morphology,Organismal Development,Skeletal and Muscular System Development and Function	mass	Mass of quadriceps femoris	4.15e-07		FST,HSD11B1,IGFBP3,INHBA,MSTN,TRIM63	6
Cell Morphology,Cellular Movement,Nervous System Development and Function	innervation	Innervation of neurons	4.24e-07		CBLN1,DLX5,DNER,EPHB2,GFRA2,NGFR,NRTN,NTRK3,SEMA3A,SEZ6L,SLITRK6,TLX1	12
Cardiovascular Disease,Cardiovascular System Development and Function,Organ Morphology,Organismal Development,Organismal Injury and Abnormalities	abnormal morphology	Abnormal morphology of heart ventricle	5.86e-07		ADAM12,AGTR2,CASQ2,CCND1,CKM,CXCR4,DES,DHRS3,ECE2,IGF2,KCNN4,LRIG3,MEF2C,MMP9,NTRK3,PDE9A,SEMA3A,SOX4,TLL1	19
Nervous System Development and Function,Organ Morphology,Organismal Development	morphology	Morphology of forebrain	6.26e-07		ADCY1,AGTR2,ASPM,CELSR3,CHL1,DKK1,DLX5,GLI1,NCAM1,NCAM2,NDST3,NRTN,POU3F3,PROK2,PTCH1,ROBO2,RTN4R,SEMA3A,SNCB,SPAG17,SPP1,ST8SIA2	22
Nervous System Development and Function,Neurological Disease,Organ Morphology,Organismal Development,Organismal Injury and Abnormalities	abnormal morphology	Abnormal morphology of brain	6.36e-07		ADCY1,AGTR2,ASPM,B4GALNT1,CBLN1,CCND1,CELSR3,CHL1,CXCR4,DKK1,DLX5,EPHB2,GLI1,HSD11B1,KIF14,MLC1,NCAM1,NCAM2,NDST3,NGFR,POU3F3,PPP1R3C,PROK2,PTCH1,ROBO2,RTN4R,SEMA3A,SNCB,SPAG17,SPP1,ST8SIA2,STMN1,SYTL4	33
Cancer,Organismal Injury and Abnormalities,Respiratory Disease	non-small cell lung cancer	Non-small cell lung carcinoma	6.45e-07		ACTA2,ADAM12,ADCYAP1R1,ADH1C,AURKB,BIRC5,BUB1B,CBLN1,CCDC3,CCNA2,CCNB1,CCNB2,CCND1,CDCA2,CDCA8,CDH26,CDK1,CENPF,CLDN10,CNTN5,COL11A1,COL24A1,CRP,DLK1,DLX6,ECT2,EPCAM,FBN2,FHOD3,GLI1,HCK,HS6ST2,IGF2BP2,IGFBP3,INHBA,KANK4,KDR,KIF14,KIF15,KIF20A,KIF23,KIT,LRIG3,LRRN3,LRTM1,MKI67,MMP13,MMP9,MPP7,MYH1,MYL9,NAV2,NCAM1,NTNG1,NTRK3,PRC1,PRX,PTCH1,RACGAP1,RAD54L,RARB,RET,RIN3,ROBO2,SAMD3,SATB2,SHCBP1,SLIT…	82
Organismal Development,Skeletal and Muscular System Development and Function	mass	Mass of hindlimb muscle	8.01e-07		APOBEC2,FST,HSD11B1,IGFBP3,INHBA,MMP9,MSTN,SPP1,TRIM63	9
Cancer,Organismal Injury and Abnormalities	carcinoma	Invasive carcinoma	8.58e-07		ACTA2,ADAMTS18,BIRC5,BUB1B,CENPF,IGF2,KDR,KIF14,KIF23,KIT,LRRC15,MEF2C,MKI67,MMP13,MMP9,MYL9,MYLK,OBSCN,PALLD,RACGAP1,RAD54L,RET,RUNX2,SOX4,SPP1,TACR2,TAGLN,TOP2A	28
Skeletal and Muscular System Development and Function	morphology	Morphology of muscle	8.73e-07		ACTA1,ADAM12,AGTR2,ALPL,APOBEC2,ATP2A1,CACNA1H,CASQ2,CKM,CXCR4,DES,DLX5,EDNRA,FST,HSD11B1,HTR2A,IGFBP3,IL7,INHBA,MB,MEF2C,MMP9,MSTN,MYH1,MYL9,MYLPF,NGFR,OSTN,PDE9A,SOX4,SPP1,STC1,TCAP,TLL2,TRIM63,TSHR	36
Cancer,Organismal Injury and Abnormalities,Respiratory Disease	lung adenocarcinoma	Lung adenocarcinoma	8.76e-07		ACTA2,ADCYAP1R1,ADH1C,BUB1B,CBLN1,CCDC3,CCNA2,CCNB1,CCNB2,CCND1,CDCA2,CDH26,CDK1,CENPF,CLDN10,COL11A1,COL24A1,DLK1,DLX6,ECT2,EPCAM,FBN2,FHOD3,GLI1,HCK,HS6ST2,INHBA,KANK4,KDR,KIF14,KIF15,KIF23,KIT,LRIG3,LRRN3,LRTM1,MKI67,MMP13,MMP9,MPP7,MYH1,MYL9,NAV2,NCAM1,NTNG1,NTRK3,PRC1,PRX,RACGAP1,RAD54L,RET,RIN3,ROBO2,SATB2,SHCBP1,SLITRK1,SPAG17,SPP1,TGFBI,TK1,TMEM132E,TNN,TOP2A,TPX2,TSHR,UBE2C	66
Organismal Injury and Abnormalities,Reproductive System Disease	endometriosis	Endometriosis	9.55e-07		ACTA2,APLP1,BIRC5,BUB1B,CASP1,CCL21,CCNA2,CDK1,CTSH,CXCR4,DKK1,FST,INHBA,KDR,KIF20A,KIT,MMP11,MMP9,PBK,PTGER3,ROBO2,SEMA3G,SLC18A2,SLC6A7,SPP1,STC1,TGFBI,TK1,TOP2A	29
Connective Tissue Disorders,Organismal Injury and Abnormalities,Skeletal and Muscular Disorders,Skeletal and Muscular System Development and Function	abnormal morphology	Abnormal morphology of skeleton	9.66e-07		ALPL,ALX4,CYP26B1,DHRS3,DLX5,ECE2,EDNRA,FST,IGF2,LFNG,MMP13,MMP9,MSTN,NPPC,PRKG2,PTCH1,RARB,RUNX2,SEMA3A,SOST,SOX4,TNFSF11,TRPS1	23
Cancer,Organismal Injury and Abnormalities,Reproductive System Disease	breast or ovarian cancer	Breast or ovarian cancer	9.8e-07		ACTA2,ADAM12,ADAMTS18,ADCY1,ADCYAP1R1,ADD2,AKR1C3,ALDH1A1,ALPL,ASPM,ATP2A1,AURKB,B4GALNT1,BCL11B,BIRC5,BUB1,BUB1B,CACNA1H,CBS/CBSL,CCDC33,CCL21,CCNB1,CCNB2,CCND1,CDK1,CDK15,CELSR3,CENPE,CENPF,CFB,CHL1,CKM,CLSTN2,CNN2,COL11A1,COL24A1,COL4A4,CRP,CXCR4,DKK1,DUSP4,ECT2,EFHC2,EGFL6,EPCAM,FAM174B,FANCA,FANCC,FBN2,FGD3,FHOD3,FOXO6,GLI1,HCK,HS6ST2,HSD11B1,IGF2,IGFBP3,IL27RA,INHBA,KCNK2,KDR,KIAA1324L,KIAA…	146
Organ Morphology,Organismal Injury and Abnormalities,Skeletal and Muscular Disorders,Skeletal and Muscular System Development and Function	abnormal morphology	Abnormal morphology of skeletal muscle	1.03e-06		ACTA1,ADAM12,APOBEC2,ATP2A1,DES,DLX5,FST,HSD11B1,MB,MSTN,MYH1,MYLPF,NGFR,OSTN	14
Cancer,Organismal Injury and Abnormalities,Reproductive System Disease	prostatic carcinoma	Prostatic carcinoma	1.03e-06		ADAMTS16,ADAMTS18,ADCY1,ADD2,AFAP1L2,ANO4,ASPM,B4GALNT1,BCL11B,BIRC5,BUB1B,CACNA1H,CASP1,CASQ2,CBS/CBSL,CCDC3,CCDC33,CCNB1,CCND1,CELSR3,CENPF,CENPM,CHL1,CKM,CLSTN2,CNTN4,CNTN5,COL11A1,COL24A1,COL4A4,CPNE5,DNER,DPP10,EDNRB,F5,FAM163A,FAM174B,FAM83G,FANCC,FBN2,FGD6,FHOD3,GCNT1,GLI1,GPR68,GRIA1,GRIK3,HHIP,IGF2,IGFBP3,IL7,KANK4,KCNC4,KCNF1,KCNH3,KCNJ2,KCNK2,KCNQ1,KDR,KIAA1549L,KIAA1755,KIF14,KIF15,KI…	136
Skeletal and Muscular Disorders	abnormality	Abnormality of lower limb	1.16e-06		ALX4,APOBEC2,BUB1B,CRHR1,CYP26B1,DKK1,FST,MB,MMP13,MMP9,MSTN,NPPC,PRKG2,RUNX2,SATB2,SOST,SPP1,TNFSF11	18
Cardiovascular Disease,Cardiovascular System Development and Function,Organ Morphology,Organismal Development,Organismal Injury and Abnormalities	abnormal morphology	Abnormal morphology of heart	1.32e-06		ACTG2,ADAM12,Agtr1b,AGTR2,BIRC5,CACNA1H,CACNB4,CASQ2,CCND1,CKM,CXCR4,DES,DHRS3,ECE2,EDNRA,FHOD3,HCK,HSPB2,HTR2A,IGF2,INHBA,KCNN4,KCNQ1,LRIG3,MB,MEF2C,MMP11,MMP9,MYL9,NTRK3,PDE9A,PTGIR,RARB,RET,RSPO3,SCNN1B,SEMA3A,SHOX2,SOX4,TBX4,TCAP,TLL1,TOP2A,TRIM63	44
Cell Morphology,Nervous System Development and Function	innervation	Innervation of tissue	1.36e-06		CBLN1,DLX5,DNER,EPHB2,GFRA2,NGFR,NRTN,NTRK3,ROBO2,SEMA3A,SEZ6L,SLITRK6,TLX1	13
Cell Morphology,Nervous System Development and Function,Tissue Morphology	morphology	Morphology of neurons	1.45e-06		ADCYAP1R1,B4GALNT1,CBLN1,CHL1,CNTFR,CRHR1,DLX5,EPHB2,FOXO6,FST,GFRA2,GLI1,GRIA1,IGF2,KCNQ1,KIF15,KIF23,KIF26A,NCAM1,NGFR,NLGN3,NPAS4,NRTN,NTRK3,PAK6,POU3F3,PPP1R3C,PRMT8,RET,ROBO2,RTN4R,SEMA3A,SLC18A2,SLITRK6,SNCB,SNCG,SOX4,ST8SIA2,STC1,TLX1	40
Connective Tissue Development and Function,Connective Tissue Disorders,Organismal Development,Organismal Injury and Abnormalities,Skeletal and Muscular Disorders,Skeletal and Muscular System Development and Function,Tissue Development	abnormal morphology	Abnormal morphology of skull	1.51e-06		ALPL,ALX4,CCND1,DKK1,DLX5,EDNRA,EPHB2,INHBA,KCNQ1,LRIG3,MSTN,NDST3,POU3F3,PRKG2,RARB,RUNX2,SATB2,SOX4,TNFSF11	19
Organ Development,Skeletal and Muscular System Development and Function	function	Function of skeletal muscle	1.56e-06		APOBEC2,ATP2A1,CKM,FST,HSD11B1,IGFBP3,INHBA,KCNJ2,MMP9,MSTN,MYH1,SPP1,STC1,TRIM63	14
Cellular Assembly and Organization,Cellular Function and Maintenance	organization	Organization of mitotic spindle	1.62e-06		ASPM,AURKB,CCNB1,CENPE,FSD1,PSRC1,SPAG5,SPC25,STMN1,TPX2	10
Cell Morphology,Cellular Assembly and Organization	morphology	Morphology of cytoskeleton	1.75e-06		BIRC5,BUB1,CCND1,CDK1,CYP26B1,ECT2,KIF18B,KIF20A,KIF22,KIF4A,MNS1,PALLD,PLK1,RACGAP1,TPX2	15
Digestive System Development and Function,Organismal Development	morphology	Morphology of mouth	1.88e-06		ALPL,BCL11B,CCND1,DLX5,EDNRA,FST,IGF2,INHBA,KCNN4,NGFR,SATB2,SLC24A4,SPP1,TK1,TRPS1	15
Cardiovascular System Development and Function,Organ Morphology,Organismal Development	morphology	Morphology of heart ventricle	1.95e-06		ADAM12,AGTR2,BIRC5,CASQ2,CCND1,CKM,CXCR4,DES,DHRS3,DIO3,ECE2,IGF2,INHBA,KCNN4,LRIG3,MB,MEF2C,MMP9,MYL9,NTRK3,PDE9A,PTGIR,SEMA3A,SOX4,TLL1	25
Cancer,Organismal Injury and Abnormalities,Reproductive System Disease	prostatic adenocarcinoma	Prostatic adenocarcinoma	2e-06		ADAMTS16,ADAMTS18,ADCY1,ADD2,AFAP1L2,ANO4,ASPM,B4GALNT1,BCL11B,BIRC5,BUB1B,CACNA1H,CASP1,CASQ2,CBS/CBSL,CCDC33,CCNB1,CCND1,CELSR3,CENPF,CENPM,CHL1,CKM,CLSTN2,CNTN4,CNTN5,COL11A1,COL24A1,COL4A4,CPNE5,DNER,DPP10,EDNRB,F5,FAM163A,FAM83G,FANCC,FBN2,FGD6,FHOD3,GCNT1,GLI1,GRIA1,GRIK3,HHIP,IGF2,IGFBP3,IL7,KANK4,KCNC4,KCNF1,KCNH3,KCNJ2,KCNK2,KCNQ1,KDR,KIAA1549L,KIAA1755,KIF14,KIF15,KIF18B,KIF1A,KIF23,KIF…	130
Cancer,Organismal Injury and Abnormalities	upper aero-digestive squamous cell carcinoma	Upper aero-digestive squamous cell carcinoma	2.04e-06		ADAM12,ADAMTS17,ADCY1,BIRC5,CD7,CDCA2,CDH26,CELSR3,CENPF,CNTN4,CNTN5,COL11A1,COL4A4,COX4I2,CTSH,CYP26B1,DLGAP5,DLX6,EFHC2,EGFL6,F5,FAM155A,FAM189A1,FAM83G,FBN2,FGD3,FGD6,GLI1,IGF2,IGFBP3,INHBA,IQGAP3,KCNJ2,KDR,KIF26A,KNTC1,MEF2C,MELK,MEX3A,MMP9,MPP7,MSTN,NCAM1,NCAM2,NHS,NLRC5,NPAS4,NTNG1,NTRK3,PCDH10,PDE9A,PHLDB2,PIF1,PTCH1,PTPRO,RARB,RET,ROBO2,RUNX2,SATB2,SCNN1B,SEMA3A,SERPINB7,SLAIN1,SLC24A4,SL…	81
Organismal Injury and Abnormalities	visceromegaly	Visceromegaly	2.22e-06		ACTG2,ADD2,Agtr1b,AGTR2,ARG1,BIK,BIRC5,CACNA1H,CACNB4,CASQ2,CBS/CBSL,CCND1,CKM,DES,DLK1,EDNRA,EDNRB,FHOD3,HCK,HSD11B1,HSPB2,HTR2A,IL7,INHBA,KCNN4,KCNQ1,KIT,MB,MEF2C,MMP11,MMP9,MYL9,NLRC5,NTRK3,PAWR,PDE9A,PTGIR,RARB,RUNX2,SCNN1B,SEMA3A,TCAP,TGFBI,TOP2A,TRIM63	45
Cell Cycle,Cell Morphology,Cellular Assembly and Organization,DNA Replication, Recombination, and Repair	morphology	Morphology of chromosomes	2.24e-06		AURKB,BIRC5,CENPE,KIF22,KIF4A,NCAPG,PSRC1,RAD54L,SPC25,STMN1,TGFBI	11
Cell Cycle,Cell Morphology,Cellular Assembly and Organization,DNA Replication, Recombination, and Repair	abnormal morphology	Abnormal morphology of chromosomes	2.37e-06		AURKB,BIRC5,CENPE,KIF22,KIF4A,PSRC1,RAD54L,SPC25,STMN1,TGFBI	10
Cancer,Organismal Injury and Abnormalities,Respiratory Disease	carcinoma	Lung carcinoma	2.45e-06		ACTA2,ADAM12,ADCYAP1R1,ADH1C,AURKB,BIRC5,BUB1B,CBLN1,CCDC3,CCNA2,CCNB1,CCNB2,CCND1,CDCA2,CDCA8,CDH26,CDK1,CENPF,CLDN10,CNTN5,COL11A1,COL24A1,CRP,CXCR4,DKK1,DLK1,DLX6,ECT2,EPCAM,FAM83G,FBN2,FGD3,FHOD3,GALNT9,GLI1,HCK,HS6ST2,IGF2,IGF2BP2,IGFBP3,INHBA,KANK4,KDR,KIF14,KIF15,KIF20A,KIF23,KIF26A,KIT,LRIG3,LRRN3,LRTM1,MKI67,MMP13,MMP9,MPP7,MYH1,MYL9,NAV2,NCAM1,NMB,NTNG1,NTRK3,PRC1,PRX,PTCH1,RACGAP1,RAD5…	93
Nervous System Development and Function,Organ Morphology,Organismal Development	morphology	Morphology of brain	2.69e-06		ADCY1,AGTR2,ASPM,B4GALNT1,CBLN1,CCND1,CELSR3,CHL1,CXCR4,DKK1,DLX5,EPHB2,GLI1,HSD11B1,IRX6,KIF14,MLC1,NCAM1,NCAM2,NDST3,NGFR,NLGN3,NRTN,POU3F3,PPP1R3C,PROK2,PTCH1,ROBO2,RTN4R,SEMA3A,SNCB,SPAG17,SPP1,ST8SIA2,STMN1,SYTL4	36
Connective Tissue Development and Function,Connective Tissue Disorders,Organismal Development,Organismal Injury and Abnormalities,Skeletal and Muscular Disorders,Skeletal and Muscular System Development and Function,Tissue Development	abnormal morphology	Abnormal morphology of cranium	2.71e-06		ALX4,DKK1,DLX5,EDNRA,EPHB2,KCNQ1,LRIG3,MSTN,POU3F3,PRKG2,RARB,RUNX2,SATB2,SOX4	14
Embryonic Development,Organismal Development,Skeletal and Muscular System Development and Function	morphogenesis	Morphogenesis of embryonic limb	2.77e-06		ALX4,CYP26B1,DKK1,DLX5,DLX6,FBN2,PTCH1,RARB,RUNX2,SHOX2,TBX4	11
Skeletal and Muscular System Development and Function	morphology	Morphology of skeleton	2.9e-06		ALPL,ALX4,CYP26B1,DHRS3,DLX5,ECE2,EDNRA,FST,HHIP,IGF2,LFNG,MMP13,MMP9,MSTN,NPPC,PRKG2,PTCH1,RARB,RUNX2,SEMA3A,SOST,SOX4,TNFSF11,TRPS1	24
Skeletal and Muscular Disorders,Skeletal and Muscular System Development and Function	abnormal morphology	Abnormal morphology of muscle	3.57e-06		ACTA1,ADAM12,AGTR2,ALPL,APOBEC2,ATP2A1,CACNA1H,CASQ2,CXCR4,DES,DLX5,EDNRA,FST,HSD11B1,HTR2A,INHBA,MB,MSTN,MYH1,MYLPF,NGFR,OSTN,SOX4,TRIM63	24
Cancer,Organismal Injury and Abnormalities	serous adenocarcinoma	Serous adenocarcinoma	3.87e-06		ACTG2,ADCY1,ALDH1A1,B3GNT3,BIK,BUB1,BUB1B,CBS/CBSL,CCL21,CCNA2,CCNB1,CCNB2,CDK15,CELSR3,CENPA,CFB,COL11A1,DES,DKK1,EDNRA,EDNRB,EPCAM,EPHB2,FANCA,FOXD1,GLI1,HSD11B1,KDR,KIF23,KIT,KNTC1,LRRN1,MEF2C,MYLK,NLGN3,NTRK3,PLK1,POF1B,PRX,PTGER3,RACGAP1,RAD54B,SATB2,SPAG17,SPC25,SPP1,TACR2,TK1,TOP2A,TPX2,UBE2C	51
Skeletal and Muscular System Development and Function	mass	Mass of muscle	4.01e-06		APOBEC2,CKM,FST,HSD11B1,IGFBP3,INHBA,MMP9,MSTN,MYH1,SPP1,TLL2,TRIM63	12
Cell Morphology,Cellular Assembly and Organization	abnormal morphology	Abnormal morphology of Nucleus	4.01e-06		AURKB,BIRC5,CDK1,CENPE,KIF22,KIF4A,PSRC1,RAD54L,SPC25,STMN1,TGFBI,TTYH1	12
Cancer,Organismal Injury and Abnormalities,Reproductive System Disease	breast cancer	Breast cancer	4.06e-06		ACTA2,ADAM12,ADAMTS18,AKR1C3,ALDH1A1,ALPL,ATP2A1,B4GALNT1,BCL11B,BIRC5,BUB1B,CACNA1H,CBS/CBSL,CCL21,CCNB1,CCND1,CDK1,CENPF,CKM,CLSTN2,CNN2,COL11A1,COL24A1,CXCR4,DKK1,DUSP4,ECT2,EFHC2,EGFL6,FAM174B,FANCC,FBN2,FHOD3,GLI1,HCK,IGF2,IGFBP3,IL27RA,KCNK2,KDR,KIAA1324L,KIF14,KIF20A,KIF22,KIF23,KIF26B,KIT,KRT82,LRRC15,MB,MEF2C,MELK,MKI67,MMP11,MMP13,MMP9,MYL9,MYLK,NEK2,NGFR,NLGN3,NPAS4,NTRK3,OBSCN,PADI2,P…	104
Cell Cycle	M phase	Delay in initiation of M phase	4.08e-06		BIRC5,BUB1B,CCNB1,ECT2,PLK1,RACGAP1,TOP2A	7
Digestive System Development and Function,Gastrointestinal Disease	abnormal morphology	Abnormal morphology of digestive system	4.35e-06		AGTR2,ALPL,ARG1,BCL11B,CBS/CBSL,CCND1,DLK1,DLX5,EDNRA,EDNRB,EPHB2,FST,GCNT1,GCNT4,GLI1,HTR2A,IGFBP3,IL7,INHBA,KCNQ1,KIF26A,MMP9,NGFR,NRTN,RARB,RET,RUNX2,SATB2,SLC24A4,SOAT2,SPP1,SYTL4,TGFBI,TK1,TNFSF11,TRIM63,TRPS1	37
Dental Disease,Digestive System Development and Function,Gastrointestinal Disease,Organismal Development,Organismal Injury and Abnormalities	abnormal morphology	Abnormal morphology of tooth	5.41e-06		ALPL,BCL11B,CCND1,DLX5,FST,INHBA,NGFR,SATB2,SLC24A4,SPP1	10
Cell Cycle	prometaphase	Prometaphase	6.09e-06		BIRC5,BUB1B,ECT2,NUF2,RACGAP1,SPDL1	6
Cancer,Organismal Injury and Abnormalities	chondrosarcoma	Chondrosarcoma	6.12e-06		GLI1,HHIP,KDR,KIT,PTCH1,RET,RUNX2,TOP2A	8
Cardiovascular Disease,Organismal Injury and Abnormalities	abnormality	Abnormality of heart ventricle	6.28e-06		ADAM12,AGTR2,BIRC5,CASQ2,CCND1,CKM,CXCR4,DES,DHRS3,DIO3,ECE2,EDNRA,GRIA1,IGF2,KCNN4,KDR,LRIG3,MB,MEF2C,MMP9,NTRK3,PDE9A,PTGIR,RUNX2,SEMA3A,SOX4,SPP1,TLL1	28
Cancer,Neurological Disease,Organismal Injury and Abnormalities	central nervous system cancer	Central nervous system cancer	6.74e-06		ADAM12,ALDH1A1,B3GNT3,BIRC5,CCL21,CCND1,CD200,CKM,COL4A3,DES,ECT2,ELMO1,EPCAM,EPHB2,FAM174B,GLI1,IGF2,IGFBP3,IL7,KDR,KIT,MKI67,MMP9,NCAM1,NMB,OBSCN,PALLD,PRX,PTCH1,RARB,RET,SAMD3,SEMA3A,SPOCK3,SPP1,TGFBI,TNN,TOP2A,UBE2C	39
Organ Development,Organ Morphology,Skeletal and Muscular System Development and Function	mass	Mass of skeletal muscle	6.83e-06		APOBEC2,CKM,FST,HSD11B1,IGFBP3,INHBA,MMP9,MSTN,MYH1,SPP1,TRIM63	11
Gastrointestinal Disease	hypoperistalsis	Hypoperistalsis	7.91e-06		ACTG2,GFRA2,MYLK,NRTN,RET	5
Cell Morphology,Nervous System Development and Function,Neurological Disease,Tissue Morphology	abnormal morphology	Abnormal morphology of parasympathetic postganglionic fiber	7.91e-06		GFRA2,NRTN,RET	3
Cancer,Organismal Injury and Abnormalities,Respiratory Disease	upper airway cancer	Upper airway cancer	7.96e-06		ADCY1,AKR1C3,BUB1B,CCNB1,CDH26,CELSR3,CENPF,CNTN4,CNTN5,COL11A1,COL4A4,CXCR4,CYP26B1,EFHC2,EPCAM,F5,FAM155A,FAM189A1,FBN2,KCNJ2,KDR,KIF1A,KIF26A,KIT,MKI67,MMP9,MPP7,NCAM1,NHS,NLRC5,NRG2,PDE9A,RET,ROBO2,SCNN1B,SEMA3A,SLC24A4,SLITRK4,SPAG17,SPP1,SV2C,TCERG1L,TLL1,TOP2A,TPX2,TRPV2,TSPAN2	47
Cancer,Hematological Disease,Organismal Injury and Abnormalities	bone marrow cancer	Bone marrow cancer	8.81e-06		ADAM12,ADAMTS17,ADCY1,ADCYAP1R1,AGTR2,ANO4,APLP1,ARHGEF39,AURKB,B3GNT3,B4GALNT1,BAALC,BCL11B,BIRC5,BUB1B,CACNA1H,CACNB4,CCNA2,CCND1,CD200,CD7,CDCA2,CDK1,CELSR3,CENPF,CHIT1,CHL1,CKAP2L,CNTN5,COL4A3,COL4A4,CRHR1,CRP,CXCR4,DES,EPCAM,EPHA8,EPHB2,FAM83G,FGD3,FGD6,FHOD3,GALNT9,GSTA3,HCK,INMT,KCNQ1,KDR,KIF1A,KIF26A,KIT,LFNG,LRIG3,MEF2C,MELK,MKI67,MMP9,MYL9,NCAM1,NEK2,NLRC5,NTRK3,OBSCN,PADI2,PLK1,PRX,PSR…	84
Auditory and Vestibular System Development and Function,Organ Morphology,Organismal Development	morphology	Morphology of ear	8.88e-06		COL4A3,DLX5,ECE2,EDNRA,EPHB2,FST,KCNQ1,LRIG3,NTRK3,POU3F3,RARB,SLITRK6,SOX4,STRC,TSHR	15
Cancer,Hematological Disease,Immunological Disease,Organismal Injury and Abnormalities	myeloid leukemia	Myeloid leukemia	8.95e-06		ADAM12,ADCY1,ADCYAP1R1,AGTR2,ANO4,APLP1,ARHGEF39,AURKB,B3GNT3,B4GALNT1,BAALC,BCL11B,BIRC5,BUB1B,CACNA1H,CACNB4,CCNA2,CCND1,CD200,CD7,CDCA2,CDK1,CELSR3,CENPF,CHIT1,CHL1,CKAP2L,CNTN5,COL4A4,CRHR1,CRP,DES,EPCAM,EPHA8,EPHB2,FAM83G,FGD3,FGD6,FHOD3,GALNT9,GSTA3,HCK,INMT,KCNQ1,KDR,KIF1A,KIF26A,KIT,LFNG,LRIG3,MEF2C,MELK,MKI67,MMP9,NCAM1,NEK2,NLRC5,NTRK3,OBSCN,PADI2,PLK1,PRX,PSRC1,RAD54B,RARB,RET,ROBO2,SA…	79
Cancer,Gastrointestinal Disease,Organismal Injury and Abnormalities	esophageal cancer	Esophageal cancer	9.67e-06		ADAMTS16,BAALC,CACNA1H,CCDC33,CCND1,CENPF,COL11A1,COL4A4,DLX6,ELMO1,EPHB2,F5,FBN2,GLI1,GPR68,GRIA1,IGF2,IRX6,KDR,KRT12,LSAMP,MKI67,MMP9,NGFR,OAS2,PPP1R3C,PRMT8,PTCH1,PTGIR,RARB,SHC4,SLC24A4,SPP1,TDO2,TLL1,TNN,TOP2A,ZFP57	38
Cell Morphology,Nervous System Development and Function,Neurological Disease,Tissue Morphology	abnormal morphology	Abnormal morphology of sensory neurons	9.87e-06		CHL1,DLX5,FST,KCNQ1,NGFR,NTRK3,RET,SLITRK6,SOX4,STC1,TLX1	11
Cell Cycle	prometaphase	Delay in initiation of prometaphase	1.03e-05		BIRC5,BUB1B,ECT2,RACGAP1	4
Cell Morphology	enlargement	Enlargement of cells	1.08e-05		AGTR2,ARG1,CACNA1H,CASP1,CENPA,CRHR1,EDNRA,FST,HCK,IL7,INHBA,MEF2C,MMP9,MSTN,MYLK,NPPC,PDE9A,PRKG2,RSPO3,RUNX2,SNCG,STC1,TCAP,TRIM63,TSHR	25
Cardiovascular Disease	aneurysm	Aneurysm	1.08e-05		ACTA2,CBS/CBSL,COL11A1,EDNRA,FBN2,KDR,MMP11,MMP13,MMP9,MYLK,SPP1	11
Embryonic Development,Organ Development,Organ Morphology,Organismal Development,Organismal Injury and Abnormalities,Respiratory Disease,Respiratory System Development and Function,Tissue Development	abnormal morphology	Abnormal morphology of lung	1.09e-05		ADAMTS18,ATP2A1,CELSR3,COX4I2,CRHR1,GLI1,HSD11B1,LFNG,MMP9,RARB,SOX4,TGFBI,TK1,TNFSF11,TRIM63,TRPS1	16
Digestive System Development and Function,Gastrointestinal Disease,Organismal Development,Organismal Injury and Abnormalities	abnormal morphology	Abnormal morphology of mouth	1.2e-05		ALPL,BCL11B,CCND1,DLX5,EDNRA,FST,INHBA,NGFR,SATB2,SLC24A4,SPP1,TK1,TRPS1	13
Organismal Development,Renal and Urological System Development and Function	morphogenesis	Morphogenesis of urinary tract	1.27e-05		AGTR2,GCNT1,GCNT4,MMP9,RET,SOX4	6
Cancer,Organismal Injury and Abnormalities	squamous-cell carcinoma	Malignant squamous-cell carcinoma	1.27e-05		ATP2A1,CCND1,CKM,COX6A2,MYLPF,TNNC2,TNNI2	7
Organismal Development,Skeletal and Muscular Disorders,Skeletal and Muscular System Development and Function	abnormal morphology	Abnormal morphology of hindlimb	1.27e-05		APOBEC2,CYP26B1,DKK1,FST,MB,MSTN,SATB2	7
Cancer,Hematological Disease,Immunological Disease,Organismal Injury and Abnormalities	acute myeloid leukemia	Acute myeloid leukemia	1.31e-05		ADAM12,ADCY1,ADCYAP1R1,AGTR2,ANO4,APLP1,ARHGEF39,AURKB,B3GNT3,B4GALNT1,BAALC,BCL11B,BIRC5,BUB1B,CACNA1H,CACNB4,CCNA2,CCND1,CD200,CD7,CDCA2,CDK1,CELSR3,CENPF,CHIT1,CHL1,CKAP2L,CNTN5,COL4A4,CRHR1,CRP,DES,EPCAM,EPHA8,EPHB2,FAM83G,FGD3,FGD6,FHOD3,GALNT9,GSTA3,INMT,KCNQ1,KDR,KIF1A,KIF26A,KIT,LFNG,LRIG3,MEF2C,MELK,MKI67,MMP9,NCAM1,NEK2,NLRC5,NTRK3,OBSCN,PADI2,PLK1,PRX,PSRC1,RAD54B,RARB,RET,ROBO2,SAPCD2…	77
Cancer,Endocrine System Disorders,Gastrointestinal Disease,Organismal Injury and Abnormalities	pancreatic cancer	Pancreatic cancer	1.33e-05		ADAM12,ADAMTS17,ADAMTS18,ADCY1,ADCYAP1R1,AFAP1L2,ALPL,B4GALNT1,BAALC,BIRC5,CACNA1H,CAPNS2,CASP1,CASQ1,CCDC146,CCND1,CD7,CDH26,CELA1,CELSR3,CENPE,CENPF,CHL1,CKM,CLSTN2,CNTN5,CPN2,CRHR1,CRP,DCLK3,DKK1,DNER,DPP10,DUSP4,EPHB2,F5,FANCC,FBN2,FGD6,FSD1,GLI1,GRIK3,GSTA3,HAL,HCK,HHIP,HS6ST2,HTR2A,IGFBP3,KANK4,KCNQ1,KDR,KIAA1549L,KIF26B,KIT,KLHL30,KRT71,KRTDAP,LFNG,MKI67,MMP11,MMP9,MNS1,NAV2,NDST3,NGFR,NTN…	102
Cancer,Hematological Disease,Organismal Injury and Abnormalities	malignant myeloid neoplasm	Malignant myeloid neoplasm	1.43e-05		ADAM12,ADAMTS17,ADCY1,ADCYAP1R1,AGTR2,ANO4,APLP1,ARHGEF39,AURKB,B3GNT3,B4GALNT1,BAALC,BCL11B,BIRC5,BUB1B,CACNA1H,CACNB4,CCNA2,CCND1,CD200,CD7,CDCA2,CDK1,CELSR3,CENPF,CHIT1,CHL1,CKAP2L,CNTN5,COL4A3,COL4A4,CRHR1,CRP,CXCR4,DES,EPCAM,EPHA8,EPHB2,FAM83G,FGD3,FGD6,FHOD3,GALNT9,GSTA3,INMT,KCNQ1,KDR,KIF1A,KIF26A,KIT,LFNG,LRIG3,MEF2C,MELK,MKI67,MMP9,MYL9,NCAM1,NEK2,NLRC5,NTRK3,OBSCN,PADI2,PLK1,PRX,PSRC1,R…	82
Cancer,Dermatological Diseases and Conditions,Organismal Injury and Abnormalities	non-melanoma skin cancer	Non-melanoma skin cancer	1.43e-05		ADAM12,ADAMTS18,APOBEC2,CHL1,CNTN5,COL11A1,COL24A1,CPN2,DPP10,DUSP4,EFHC2,ELMO1,F5,FBN2,GALNT9,GCNT1,GRIK3,HHIP,IL27RA,IRX6,KDR,KIAA1755,KIF26B,KIT,MEF2C,MLC1,MMP11,MYH1,MYLK,NCAM2,NTRK3,OBSCN,PRMT8,PTGIR,PTPRO,RET,ROBO2,SATB2,SLC44A5,SPOCK3,SV2C,TLL2,TMEM132E,TMEM8A,TOP2A	45
Embryonic Development,Nervous System Development and Function,Organ Development,Organismal Development,Tissue Development	formation	Formation of forebrain	1.56e-05		ADCYAP1R1,APLP1,CHST3,CXCR4,DKK1,DLX5,EPHB2,FOXD1,IRX6,KIF14,NCAM1,POU3F3,PTCH1,RARB,ROBO2,RTN4R,SEMA3A,ST8SIA2,TDO2	19
Auditory Disease,Organismal Injury and Abnormalities	abnormality	Abnormality of ear	1.61e-05		COL4A3,DLX5,ECE2,EDNRA,EDNRB,EPHB2,KCNQ1,LRIG3,NGFR,NTRK3,POU3F3,RARB,RET,SLITRK6,SOX4,STRC	16
Cell Morphology,Nervous System Development and Function,Neurological Disease,Tissue Morphology	abnormal morphology	Abnormal morphology of neurons	1.78e-05		B4GALNT1,CBLN1,CHL1,CNTFR,DLX5,EPHB2,FOXO6,FST,GFRA2,GLI1,GRIA1,IGF2,KCNQ1,KIF26A,NCAM1,NGFR,NPAS4,NRTN,NTRK3,PAK6,POU3F3,PPP1R3C,PRMT8,RET,ROBO2,SEMA3A,SLC18A2,SLITRK6,SOX4,ST8SIA2,STC1,TLX1	32
Connective Tissue Disorders,Organismal Injury and Abnormalities	Dupuytren contracture	Dupuytren contracture	1.82e-05		ADAMTS16,ADAMTS18,COL11A1,COL24A1,COL4A3,COL4A4,FST,MMP11,MMP13	9
Cancer,Hematological Disease,Immunological Disease,Organismal Injury and Abnormalities	acute leukemia	Acute leukemia	1.94e-05		ADAM12,ADCY1,ADCYAP1R1,AGTR2,ANO4,APLP1,ARHGEF39,AURKB,B3GNT3,B4GALNT1,BAALC,BCL11B,BIRC5,BUB1B,CACNA1H,CACNB4,CCNA2,CCND1,CD200,CD7,CDCA2,CDK1,CELSR3,CENPF,CHIT1,CHL1,CKAP2L,CNTN5,COL4A4,CRHR1,CRP,DES,ELMO1,EPCAM,EPHA8,EPHB2,FAM83G,FANCA,FGD3,FGD6,FHOD3,GALNT9,GSTA3,HCK,INMT,KCNQ1,KDR,KIF1A,KIF26A,KIT,LFNG,LRIG3,MEF2C,MELK,MKI67,MMP9,NCAM1,NEK2,NLRC5,NTRK3,OBSCN,PADI2,PLK1,PRX,PSRC1,RAD54B,RARB,…	81
Cell Morphology,Cellular Assembly and Organization	morphology	Morphology of nucleus	1.99e-05		AURKB,BIRC5,CDK1,CENPE,FANCC,KIF22,KIF4A,NCAPG,PIF1,PSRC1,RAD54L,RET,SPC25,STMN1,TGFBI,TTYH1	16
Cellular Movement,Nervous System Development and Function	guidance	Guidance of axons	1.99e-05		CELSR3,CHL1,CNTN4,CXCR4,DLX5,EPHA8,EPHB2,FOXD1,GFRA2,NCAM1,NGFR,NRTN,PTPRO,RET,ROBO2,SEMA3A	16
Cancer,Gastrointestinal Disease,Organismal Injury and Abnormalities	rectum cancer	Rectum cancer	2.02e-05		ALDH1A1,BUB1B,CACNA1H,CASP1,CENPF,CRP,DLX6,DPP10,EPCAM,GPR68,KDR,KIF14,KIF23,KIT,MKI67,MMP13,MYL9,NCAM2,NLRC5,PAWR,PDE9A,PRKG2,PTCH1,RAD54L,RET,RIN3,ROBO2,RUNX2,SEMA3A,SMCO3,TLX1,TOP2A,TROAP	33
Organismal Injury and Abnormalities,Reproductive System Disease	benign pelvic disease	Benign pelvic disease	2.09e-05		ACTA2,ADAM12,ALDH1A1,APLP1,AURKB,BIRC5,BUB1B,CASP1,CCL21,CCNA2,CDK1,CTSH,CXCR4,DKK1,EDNRB,FST,IGF2,INHBA,KDR,KIF20A,KIT,MMP11,MMP9,PBK,PTGER3,ROBO2,SEMA3G,SLC18A2,SLC6A7,SOX4,SPP1,STC1,TGFBI,TK1,TOP2A	35
Cancer,Organismal Injury and Abnormalities	transitional cell epithelial cancer	Transitional-cell carcinoma	2.13e-05		BIRC5,BUB1B,CCND1,CENPF,CHIT1,DLX6,EPCAM,KDR,KIF14,KIF23,KIT,MKI67,MMP13,MYL9,NLRC5,NTRK3,PRX,PTCH1,RACGAP1,RAD54L,RET,TOP2A	22
Cell Cycle	G2/M phase transition	Arrest in G2/M phase transition	2.16e-05		CCNA2,CCNB1,CCND1,CDC25C,CDK1,DUSP4,FANCC,IGF2	8
Cardiovascular Disease,Cardiovascular System Development and Function,Organ Morphology,Organismal Development,Organismal Injury and Abnormalities	abnormal morphology	Abnormal morphology of heart septum	2.26e-05		AGTR2,CASQ2,CCND1,CXCR4,DHRS3,IGF2,MMP9,NTRK3,SOX4	9
Gastrointestinal Disease,Organismal Injury and Abnormalities	benign oral disorder	Benign oral disorder	2.28e-05		ACTA1,ALX4,CBS/CBSL,CCL21,CCND1,CKAP2L,CLDN10,CRP,CXCR4,EDNRB,EPHB2,GPR68,IGF2,IL7,KCNJ2,KCNQ1,LRRC15,MB,MKI67,MMP9,MSTN,NDST3,NHS,PTCH1,SATB2,SLC24A4,SPP1,TOP2A	28
Neurological Disease,Organismal Injury and Abnormalities,Psychological Disorders	disorder of basal ganglia	Disorder of basal ganglia	2.4e-05		ADH1C,APLP1,ATP2A1,B4GALNT1,BCL11B,CASP1,CASQ1,CASQ2,CELSR3,COL4A3,CPNE5,CRP,CYP26B1,ELMO1,EPHB2,ETNPPL,GRIA1,HTR2A,KCNK2,KCNQ1,KDR,LRRN1,MB,NRTN,PLA2G2E,Ptprv,RAD54L,RARB,RASGRP2,RET,SLC18A2,SNCB,SNCG,SPOCK3,SPP1,ST8SIA2,STMN1,SYTL4,TNNC2,TNNI2,TUBB2B,ZNF239,ZNF385B	43
Cancer,Dermatological Diseases and Conditions,Organismal Injury and Abnormalities	skin carcinoma	Skin carcinoma	2.42e-05		ADAM12,ADAMTS18,ADD2,APOBEC2,ASPM,BCL11B,CACNA1H,CHL1,CNTN4,CNTN5,COL11A1,COL24A1,COL4A4,CPN2,DCLK3,DPP10,DUSP4,EFHC2,ELMO1,F5,FBN2,GALNT9,GCNT1,GLI1,GRIK3,HHIP,HTR2A,IL27RA,IRX6,KDR,KIAA1755,KIF26B,KIF4A,MEF2C,MLC1,MMP11,MYH1,MYLK,NCAM1,NCAM2,NLRC5,NTRK3,OAS2,OBSCN,PCDH10,PRMT8,PTCH1,PTGIR,PTPRO,RARB,ROBO2,SATB2,SERPINB7,SLC44A5,SPAG5,SPOCK3,SV2C,TLL2,TMEM132E,TMEM8A,TOP2A,TSHR,ZNF385B	63
Ophthalmic Disease,Organismal Injury and Abnormalities	eyelids open at birth	Eyelids open at birth	2.45e-05		ADAM12,ALX4,BCL11B,CYP26B1,DHRS3,INHBA,SOX4	7
Organismal Development,Skeletal and Muscular Disorders,Skeletal and Muscular System Development and Function	abnormal morphology	Abnormal morphology of limb	2.52e-05		ALX4,APOBEC2,CBS/CBSL,CYP26B1,DKK1,FBN2,FST,GLI1,MB,MMP13,MMP9,MSTN,NPPC,PRKG2,RUNX2,SATB2,SOST,TNFSF11	18
Cell Cycle,Cell Morphology,Cellular Assembly and Organization,DNA Replication, Recombination, and Repair	misalignment	Misalignment of chromosomes	2.96e-05		AURKB,BIRC5,CENPE,KIF4A,PSRC1,SPC25	6
Cell Cycle	mitosis	Mitosis of lymphatic system cells	3e-05		AURKB,IL7,PLK1,TSLP	4
Auditory Disease,Cellular Compromise,Neurological Disease,Organismal Injury and Abnormalities	neurodegeneration	Neurodegeneration of ear cells	3.12e-05		EDNRB,NTRK3,RET	3
Cell Morphology,Cellular Movement,Connective Tissue Development and Function,Skeletal and Muscular System Development and Function	cell spreading	Cell spreading of osteoclasts	3.12e-05		SPP1,TNFSF11,ZAP70	3
Cancer,Hematological Disease,Immunological Disease,Organismal Injury and Abnormalities	acute myeloid leukemia with t(8;21)	Acute myeloid leukemia with t(8;21)	3.12e-05		CD7,KIT,NCAM1	3
Hematological System Development and Function,Lymphoid Tissue Structure and Development,Tissue Morphology	quantity	Quantity of lymphoid tissue-inducing cells	3.12e-05		IL7,KIT,TSLP	3
Connective Tissue Development and Function,Connective Tissue Disorders,Organismal Injury and Abnormalities,Skeletal and Muscular Disorders,Skeletal and Muscular System Development and Function,Tissue Development	abnormal morphology	Abnormal morphology of trabecular bone	3.18e-05		ALPL,FBLIM1,HCK,MMP13,MMP9,RUNX2,SATB2,SOST,SPP1,TNFSF11	10
Cancer,Dermatological Diseases and Conditions,Organismal Injury and Abnormalities	papilloma	Benign papilloma	3.3e-05		ATP2A1,CKM,COX6A2,MYH1,MYLPF,TNNC2,TNNI2	7
Cardiovascular Disease,Cardiovascular System Development and Function,Organ Morphology,Organismal Development,Organismal Injury and Abnormalities	hypertrophy	Hypertrophy of heart	3.45e-05		ACTG2,Agtr1b,AGTR2,BIRC5,CACNA1H,CASQ2,CKM,DES,EDNRA,HCK,HSPB2,HTR2A,INHBA,KCNQ1,MB,MEF2C,MMP9,MYL9,PDE9A,PTGIR,SCNN1B,SEMA3A,TCAP,TRIM63	24
Cancer,Organismal Injury and Abnormalities,Renal and Urological Disease	urothelial transitional cell carcinoma	Urothelial transitional cell carcinoma	3.69e-05		BIRC5,BUB1B,CCND1,CENPF,CHIT1,DLX6,EPCAM,KDR,KIF14,KIF23,KIT,MKI67,MMP13,MYL9,NLRC5,NTRK3,PRX,RACGAP1,RAD54L,RET,TOP2A	21
Cancer,Gastrointestinal Disease,Organismal Injury and Abnormalities	esophageal carcinoma	Esophageal carcinoma	3.7e-05		ADAMTS16,BAALC,CACNA1H,CCDC33,CCND1,CENPF,COL11A1,COL4A4,DLX6,ELMO1,EPHB2,F5,FBN2,GLI1,GPR68,GRIA1,IGF2,IRX6,KDR,KRT12,LSAMP,MMP9,OAS2,PPP1R3C,PRMT8,PTCH1,PTGIR,RARB,SHC4,SLC24A4,SPP1,TDO2,TLL1,TNN,TOP2A	35
Embryonic Development,Organ Development,Organ Morphology,Organismal Development,Renal and Urological System Development and Function,Tissue Development	morphogenesis	Morphogenesis of kidney	3.76e-05		AGTR2,GCNT1,GCNT4,MMP9,SOX4	5
Cell Cycle	metaphase/anaphase transition	Metaphase/anaphase transition	3.76e-05		BUB1B,CCNB1,CENPE,MYL9,PLK1	5
Cancer,Gastrointestinal Disease,Organismal Injury and Abnormalities	esophageal adenocarcinoma	Esophageal adenocarcinoma	3.77e-05		ADAMTS16,BAALC,CCDC33,CCND1,CENPF,COL11A1,ELMO1,EPHB2,F5,FBN2,GLI1,GPR68,GRIA1,IRX6,KDR,KRT12,LSAMP,OAS2,PPP1R3C,PRMT8,PTGIR,SHC4,SLC24A4,SPP1,TDO2,TLL1,TNN,TOP2A	28
Organismal Development,Organismal Injury and Abnormalities	abnormal morphology	Abnormal morphology of abdomen	3.86e-05		ACTG2,ADD2,AGTR2,ALPL,ARG1,BIK,CBS/CBSL,CCND1,CELSR3,CHST3,CRHR1,DLK1,EDNRB,EPHB2,FANCC,GCNT1,GCNT4,HCK,HSD11B1,HTR2A,IGFBP3,IL7,KCNN4,KCNQ1,KIF26A,KIT,LFNG,MMP9,MSTN,MYLK,NGFR,NLRC5,PAWR,PTGIR,RARB,RUNX2,SOAT2,SOX4,SPP1,SYTL4,TGFBI,TK1,TLX1,TNFSF11,TRIM63,ZAP70	46
Cardiovascular Disease,Organismal Injury and Abnormalities,Respiratory Disease	pulmonary hypertensive arterial disease	Pulmonary hypertensive arterial disease	3.95e-05		BIRC5,EDNRA,EDNRB,KDR,KIT,PTGIR,RET,TBX4	8
Cellular Assembly and Organization	formation	Formation of microtubule bundles	4.3e-05		KIF20A,PLK1,PRC1,PSRC1,Tpm2,TRIM46	6
Cancer,Hematological Disease,Immunological Disease,Organismal Injury and Abnormalities	leukemia	Leukemia	4.31e-05		ADAM12,ADAMTS16,ADCY1,ADCYAP1R1,ADD2,AGTR2,ALDH1A1,ANO4,APLP1,ARHGEF39,AURKB,B3GNT3,B4GALNT1,BAALC,BCL11B,BIRC5,BUB1B,CACNA1H,CACNB4,CCNA2,CCND1,CD200,CD7,CDCA2,CDK1,CELSR3,CENPF,CHIT1,CHL1,CKAP2L,CNTN5,COL4A4,CRHR1,CRP,DES,DNER,ELMO1,EPCAM,EPHA8,EPHB2,FAM83G,FANCA,FGD3,FGD6,FHOD3,FSD1,GALNT9,GLI1,GSTA3,HCK,IL7,INMT,KCNQ1,KCNS2,KDR,KIF1A,KIF26A,KIT,LFNG,LRIG3,MEF2C,MELK,MKI67,MMP9,NCAM1,NEK2,NLRC…	93
Organ Morphology,Organismal Development,Organismal Injury and Abnormalities,Respiratory Disease,Respiratory System Development and Function	abnormal morphology	Abnormal morphology of nose	4.43e-05		ALDH1A1,CHL1,DKK1,DLX5,FST,RARB,RUNX2,SATB2	8
Cardiovascular Disease,Organismal Injury and Abnormalities	aortic aneurysm	Aortic aneurysm	4.56e-05		ACTA2,COL11A1,FBN2,KDR,MMP11,MMP13,MMP9,MYLK,SPP1	9
Cancer,Gastrointestinal Disease,Organismal Injury and Abnormalities	secondary neoplasm of digestive system	Secondary neoplasm of digestive system	4.76e-05		ACTA2,AKR1C3,ARG1,AURKB,CCND1,CD200,CXCR4,DKK1,DLGAP5,DUSP4,FBN2,FST,KCNJ2,KCNK2,KDR,KIF20A,KIT,MMP9,NCAPG,PBK,RET,TOP2A	22
Cancer,Organismal Injury and Abnormalities,Renal and Urological Disease	cancer	Bladder cancer	4.76e-05		ADAMTS16,BIRC5,BUB1B,CCND1,CDC25C,CELSR3,CENPF,CHIT1,CRP,DLX6,ECE2,EMID1,EPCAM,F5,FAM83G,FANCA,FBN2,FGD3,GPR68,IGF2,IGFBP3,KCNC4,KCNF1,KCNK2,KDR,KIF14,KIF23,KIT,MKI67,MLC1,MMP11,MMP13,MMP9,MYL9,NLRC5,NPAS4,NTNG1,OAS2,OBSCN,PCDH10,PLK1,PPP1R3C,PRC1,PRX,PTCH1,RACGAP1,RAD54L,RARB,RET,SEZ6L,SLC9A5,SLFN13,SNCG,SPAG17,SPC25,SPP1,TOP2A,UBE2C,VAT1L	59
Cancer,Gastrointestinal Disease,Organismal Injury and Abnormalities	gastroesophageal cancer	Gastroesophageal cancer	4.76e-05		ADAM12,ADAMTS16,ADAMTS18,ALX4,B4GALNT1,BAALC,BIRC5,CACNA1H,CASP1,CBS/CBSL,CCDC33,CCND1,CD7,CDH26,CENPF,CLSTN2,COL11A1,COL4A4,CRHR1,DKK1,DLX6,ECE2,EDNRB,ELMO1,EPCAM,EPHB2,F5,FBN2,GFRA2,GLI1,GPR68,GRIA1,HHIP,HS6ST2,IGF2,INMT,IRX6,KCNF1,KCNS2,KDR,KIF15,KIF1A,KIT,KRT12,KRT25,LSAMP,MEGF6,MKI67,MMP9,MYL9,NCAM1,NGFR,NLGN3,OAS2,OBSCN,PCDH10,PPP1R3C,PRMT8,PTCH1,PTGIR,RARB,SCNN1B,SEMA3A,SERPINB7,SHC4,SLC24…	84
Cancer,Organismal Injury and Abnormalities,Reproductive System Disease	endometrial carcinoma	Endometrial carcinoma	4.88e-05		ADAMTS16,ADAMTS18,ADCY1,AFAP1L2,AGTR2,ANO4,ASPM,ATP2A1,BUB1,BUB1B,CACNA1H,CASQ1,CCDC146,CCND1,CELSR3,CENPE,CENPF,CEP55,CHL1,CNTN4,CNTN5,CRP,CYP2F1,DAPL1,DIO3,DLK1,DLX6,DNER,DPP10,ECE2,ECT2,EFHC2,ELMO1,EPHB2,F5,FAM155B,FBN2,FGD6,FHOD3,GLI1,GRIA1,GSG1L,HAL,HHIP,HTR2A,IGF2,KANK4,KCNS2,KDR,KIAA1324L,KIAA1755,KIF14,KIF15,KIF1A,KIF20A,KIF23,KIF26A,KIF4A,KIT,KRT25,LRRN1,LRRN3,LSAMP,MKI67,MPP7,MYL9,MYLK,…	117
Cardiovascular Disease,Organismal Injury and Abnormalities	embolus	Embolus	5.03e-05		CKM,EDNRA,EDNRB,F5,MB,PTGER3,PTGIR	7
Cancer,Organismal Injury and Abnormalities,Reproductive System Disease	uterine carcinoma	Uterine carcinoma	5.32e-05		ADAMTS16,ADAMTS18,ADCY1,AFAP1L2,AGTR2,ANO4,ASPM,ATP2A1,BIRC5,BUB1,BUB1B,CACNA1H,CASQ1,CCDC146,CCND1,CELSR3,CENPE,CENPF,CEP55,CHL1,CNTN4,CNTN5,CRP,CTSH,CYP2F1,DAPL1,DIO3,DLK1,DLX6,DNER,DPP10,ECE2,ECT2,EFHC2,ELMO1,EPHB2,F5,FAM155B,FAM83G,FBN2,FGD6,FHOD3,GLI1,GRIA1,GSG1L,HAL,HHIP,HTR2A,IGF2,KANK4,KCNS2,KDR,KIAA1324L,KIAA1755,KIF14,KIF15,KIF1A,KIF20A,KIF23,KIF26A,KIF4A,KIT,KRT25,LRRN1,LRRN3,LSAMP,MKI…	123
Embryonic Development,Organismal Development	morphogenesis	Morphogenesis of embryo	5.75e-05		ADAMTS16,ALX4,CYP26B1,DHRS3,DKK1,DLX5,DLX6,FBN2,FOXD1,IRX6,MEF2C,PTCH1,RARB,RET,RUNX2,SHOX2,TBX4,Tcf7	18
Cancer,Organismal Injury and Abnormalities,Reproductive System Disease	carcinoma	Breast carcinoma	6.02e-05		ACTA2,ADAMTS18,AKR1C3,ATP2A1,B4GALNT1,BCL11B,BIRC5,BUB1B,CACNA1H,CBS/CBSL,CCNB1,CCND1,CDK1,CENPF,CLSTN2,CNN2,COL11A1,COL24A1,DUSP4,ECT2,EFHC2,EGFL6,FAM174B,FANCC,FBN2,FHOD3,IGF2,IGFBP3,IL27RA,KCNK2,KDR,KIAA1324L,KIF14,KIF22,KIF23,KIF26B,KIT,KRT82,LRRC15,MEF2C,MKI67,MMP13,MMP9,MYL9,MYLK,NLGN3,NPAS4,NTRK3,OBSCN,PADI2,PALLD,PCDH10,PLEKHG4,POF1B,PRX,RACGAP1,RAD54L,RET,ROBO2,SLC24A4,SLC40A1,SLITRK6,SP…	76
Developmental Disorder,Hereditary Disorder,Organismal Injury and Abnormalities,Renal and Urological Disease	familial congenital anomalies of the kidney and urinary tract	Familial congenital anomalies of the kidney and urinary tract	6.03e-05		ACTA2,AGTR2,BIK,CCL21,CCNA2,CCNB1,CCND1,FST,IGF2,KIF14,MELK,MMP9,NLGN3,PALLD,PPP1R3C,RET,SPNS2,SPP1,TAGLN	19
Nervous System Development and Function	development	Development of autonomic nervous system	6.09e-05		EDNRB,KIF26A,NRTN,RET,SEMA3A,SOX4	6
Cancer,Gastrointestinal Disease,Organismal Injury and Abnormalities	rectal adenocarcinoma	Rectal adenocarcinoma	6.14e-05		ALDH1A1,BUB1B,CACNA1H,CASP1,CENPF,DLX6,DPP10,GPR68,KDR,KIF14,KIF23,KIT,MKI67,MMP13,MYL9,NCAM2,NLRC5,PAWR,PDE9A,PRKG2,PTCH1,RAD54L,RET,RIN3,ROBO2,RUNX2,SEMA3A,SMCO3,TLX1,TOP2A,TROAP	31
Cell Cycle	M phase	Arrest in M phase	6.55e-05		CCNB1,CYP26B1,ECT2,NUF2,PLK1,SPDL1,UBE2C	7
Cancer,Organismal Injury and Abnormalities,Reproductive System Disease	breast or ovarian carcinoma	Breast or ovarian carcinoma	6.63e-05		ACTA2,ADAMTS18,ADCY1,ADCYAP1R1,ADD2,AKR1C3,ALDH1A1,ASPM,ATP2A1,AURKB,B4GALNT1,BCL11B,BIRC5,BUB1,BUB1B,CACNA1H,CBS/CBSL,CCDC33,CCNB1,CCND1,CDK1,CDK15,CELSR3,CENPF,CHL1,CLSTN2,CNN2,COL11A1,COL24A1,COL4A4,DUSP4,ECT2,EFHC2,EGFL6,EPCAM,FAM174B,FANCA,FANCC,FBN2,FGD3,FHOD3,FOXO6,GLI1,HS6ST2,HSD11B1,IGF2,IGFBP3,IL27RA,INHBA,KCNK2,KDR,KIAA1324L,KIAA1549L,KIAA1755,KIF14,KIF22,KIF23,KIF26B,KIT,KNTC1,KRT82,L…	116
Auditory and Vestibular System Development and Function,Auditory Disease,Organ Morphology,Organismal Development,Organismal Injury and Abnormalities	abnormal morphology	Abnormal morphology of ear	6.69e-05		COL4A3,DLX5,ECE2,EDNRA,EPHB2,KCNQ1,LRIG3,NTRK3,POU3F3,RARB,SLITRK6,SOX4,STRC	13
Cardiovascular System Development and Function	morphology	Morphology of vasculature	6.82e-05		ACTA2,Agtr1b,AGTR2,CACNA1H,CBS/CBSL,COL4A3,CXCR4,DLK1,DLX5,EDNRA,EDNRB,KDR,LFNG,MEF2C,MMP9,NGFR,NTRK3,PLA2G7,RARB,SHOX2,SOX4,SPP1,TBX4,TLL1,TNFRSF21	25
Organ Development,Organ Morphology,Organismal Development,Skeletal and Muscular System Development and Function	mass	Mass of anterior tibial muscle	6.84e-05		APOBEC2,HSD11B1,MMP9,MSTN	4
Cancer,Endocrine System Disorders,Organismal Injury and Abnormalities	insular thyroid cancer	Insular thyroid carcinoma	6.84e-05		KDR,KIT,RET,TSHR	4
Cancer,Organismal Injury and Abnormalities,Renal and Urological Disease	transitional cell bladder cancer	Urothelial bladder carcinoma	7.14e-05		BIRC5,BUB1B,CCND1,CENPF,CHIT1,DLX6,EPCAM,KDR,KIF14,KIF23,KIT,MKI67,MMP13,MYL9,NLRC5,PRX,RACGAP1,RAD54L,RET,TOP2A	20
Neurological Disease	neurodegeneration	Neurodegeneration of peripheral nervous system	7.68e-05		EDNRB,NTRK3,RET	3
DNA Replication, Recombination, and Repair	elongation	Elongation of mitotic spindle	7.68e-05		KIF23,PRC1,SPC25	3
Cellular Assembly and Organization	binding	Binding of chromosomes	7.68e-05		AURKB,CENPE,KIF22	3
Cellular Function and Maintenance,Hematological System Development and Function,Inflammatory Response	presence	Presence of neutrophils	7.68e-05		ACKR2,HCK,KIT	3
Cardiovascular Disease,Hematological Disease,Organismal Injury and Abnormalities,Respiratory Disease	chronic thromboembolic pulmonary hypertension	Chronic thromboembolic pulmonary hypertension	7.68e-05		EDNRA,EDNRB,PTGIR	3
Cell Morphology,Nervous System Development and Function	morphology	Morphology of central nervous system cells	7.9e-05		B4GALNT1,CBS/CBSL,CHL1,DLX5,GFRA2,MLC1,NGFR,NRTN,NTRK3,PALLD,POU3F3,PPP1R3C,SEMA3A,ST8SIA2,SYTL4	15
Organismal Injury and Abnormalities,Renal and Urological Disease	cystic kidney disease	Cystic kidney disease	7.97e-05		ACTA2,Agtr1b,AGTR2,BIK,CCL21,CCNA2,CCNB1,CCND1,FST,IGF2,KIF14,MELK,MMP9,NLGN3,PALLD,PPP1R3C,ROBO2,SPNS2,SPP1,TAGLN	20
Developmental Disorder,Hereditary Disorder,Organismal Injury and Abnormalities,Renal and Urological Disease	polycystic kidney disease	Polycystic Kidney Disease	7.97e-05		ACTA2,AGTR2,BIK,CCL21,CCNA2,CCNB1,CCND1,FST,IGF2,KIF14,MELK,MMP9,NLGN3,PALLD,PPP1R3C,SPNS2,SPP1,TAGLN	18
Cancer,Hematological Disease,Immunological Disease,Organismal Injury and Abnormalities	mature B-cell neoplasm	Mature B-cell neoplasm	8.09e-05		ADAMTS16,ADD2,AFAP1L2,ALDH1A1,ALPL,BCL11B,BIRC5,CCL21,CCNB1,CCNB2,CCND1,CD200,CDCA2,CDK1,CKAP2L,CNTFR,CNTN4,COL11A1,COL4A4,CRP,CXCR4,DCLK3,DKK1,DNER,DUSP4,ECE2,FBN2,FSD1,GLI1,GRIK3,IGF2,IGFBP3,IL7,INHBA,KCNS2,KDR,KIT,LRIG3,MKI67,MMP9,NCAM1,PAPLN,PCDH10,PDE9A,RAB25,RET,RIN3,RUNX2,SATB2,SHOX2,SHROOM3,SLC9A5,SPECC1,SPOCK3,SPP1,TLL2,TMEM8A,TNFRSF21,TNFSF11,TOP2A,ZAP70	61
Nervous System Development and Function,Neurological Disease,Organ Morphology,Organismal Development,Organismal Injury and Abnormalities	abnormal morphology	Abnormal morphology of olfactory bulb	8.43e-05		DLX5,NCAM1,NCAM2,POU3F3,PROK2,SEMA3A,ST8SIA2	7
Cellular Assembly and Organization,Nervous System Development and Function	fasciculation	Fasciculation of axons	8.44e-05		CELSR3,CNTN4,EPHB2,NCAM1,SEMA3A,TNFRSF21	6
Respiratory System Development and Function	morphology	Morphology of respiratory tract	8.55e-05		ADAMTS18,ALDH1A1,CACNA1H,CELSR3,CHL1,DKK1,DLX5,FST,HSD11B1,LFNG,MMP9,RARB,RUNX2,SATB2,TK1,TRPS1	16
Cell Morphology,Organismal Injury and Abnormalities	hypertrophy	Hypertrophy of cells	8.56e-05		AGTR2,CACNA1H,EDNRA,FST,HCK,IL7,INHBA,MEF2C,MMP9,MSTN,NPPC,PDE9A,PRKG2,RSPO3,RUNX2,SNCG,STC1,TCAP,TRIM63,TSHR	20
Cancer,Gastrointestinal Disease,Organismal Injury and Abnormalities	gastro-esophageal carcinoma	Gastro-esophageal carcinoma	8.82e-05		ADAMTS16,ADAMTS18,ALX4,B4GALNT1,BAALC,BIRC5,CACNA1H,CASP1,CBS/CBSL,CCDC33,CCND1,CD7,CDH26,CENPF,CLSTN2,COL11A1,COL4A4,CRHR1,DLX6,ECE2,EDNRB,ELMO1,EPHB2,F5,FBN2,GFRA2,GLI1,GPR68,GRIA1,HS6ST2,IGF2,INMT,IRX6,KCNF1,KCNS2,KDR,KIF15,KIF1A,KIT,KRT12,KRT25,LSAMP,MEGF6,MKI67,MMP9,MYL9,NCAM1,NGFR,NLGN3,OAS2,OBSCN,PCDH10,PPP1R3C,PRMT8,PTCH1,PTGIR,RARB,SCNN1B,SEMA3A,SERPINB7,SHC4,SLC24A4,SLITRK1,SLITRK6,SPP1…	78
Embryonic Development,Organ Development,Organismal Development,Tissue Development	development	Development of sensory organ	8.84e-05		ADAMTS18,ADCY1,ALDH1A1,CBS/CBSL,CCND1,COL11A1,COL4A3,CRYAA/CRYAA2,CYP26B1,DIO3,DLX5,DLX6,EPHB2,FOXD1,FST,HHIP,HS6ST2,IGF2,IRX6,KCNQ1,KDR,KRT12,LRIG3,NCAM1,NCAM2,NDST3,NGFR,NRTN,RARB,SLITRK6,SOX4,STC1,TSHR	33
Cancer,Organismal Injury and Abnormalities	primary tumor	Primary tumor	9.01e-05		ALPL,B3GNT3,BIRC5,CCL21,CCND1,DES,ECT2,EDNRB,ELMO1,EPCAM,GLI1,IGFBP3,KDR,KIT,MAPK12,NCAM1,NTRK3,PTCH1,RAB25,RACGAP1,RARB,RET,SAMD3,SPP1,TLX1,TOP2A	26
Cancer,Dermatological Diseases and Conditions,Organismal Injury and Abnormalities	squamous cell skin cancer	Skin squamous cell carcinoma	9.11e-05		ADAM12,ADAMTS18,APOBEC2,CHL1,CNTN5,COL11A1,COL24A1,CPN2,DPP10,DUSP4,EFHC2,ELMO1,F5,FBN2,GALNT9,GCNT1,GRIK3,HHIP,IL27RA,IRX6,KDR,KIAA1755,KIF26B,MEF2C,MLC1,MMP11,MYH1,MYLK,NCAM2,NTRK3,OBSCN,PRMT8,PTGIR,PTPRO,ROBO2,SATB2,SLC44A5,SPOCK3,SV2C,TLL2,TMEM132E,TMEM8A	42
Cardiovascular Disease,Cardiovascular System Development and Function,Organ Morphology,Organismal Development	mass	Mass of heart	9.32e-05		Agtr1b,AGTR2,CASQ2,CKM,IGF2,KCNN4,KCNQ1,MSTN,PDE9A,PPP1R3C,SPP1,TRIM63	12
Cellular Function and Maintenance	organization	Organization of cells	9.36e-05		CASQ1,CASQ2,FHOD3,IGF2,KDR,MMP13,MYLK,OBSCN,TCAP	9
Cell-To-Cell Signaling and Interaction,Cellular Assembly and Organization,Embryonic Development,Organ Development,Organismal Development,Skeletal and Muscular System Development and Function,Tissue Development	fusion	Fusion of myoblasts	9.52e-05		ADAM12,CACNA1H,CASP1,MSTN,NTN3,PTGIR,SOX4	7
Digestive System Development and Function,Gastrointestinal Disease,Organismal Development,Organismal Injury and Abnormalities	abnormal morphology	Abnormal morphology of palate	9.65e-05		EDNRA,FST,INHBA,SATB2,TRPS1	5
Embryonic Development,Organismal Development	morphogenesis	Morphogenesis of head	9.71e-05		ALDH1A1,CBS/CBSL,COL11A1,CRYAA/CRYAA2,CYP26B1,DKK1,DLX5,DLX6,EPHB2,FANCC,FOXD1,GLI1,IRX6,LRIG3,RARB,RUNX2,SLITRK6,TSHR	18
Cellular Assembly and Organization	attachment	Attachment of spindle fibers	9.73e-05		AURKB,BUB1B,CENPE,NUF2	4
Cancer,Organismal Injury and Abnormalities,Reproductive System Disease	HER2 negative hormone receptor negative breast cancer	HER2 negative hormone receptor negative breast cancer	9.91e-05		BIRC5,CCND1,CDK1,HCK,IGFBP3,KDR,KIT,MMP9,NGFR,NTRK3,RET,SPP1,TGFBI,TOP2A	14
Connective Tissue Disorders,Developmental Disorder,Hereditary Disorder,Organismal Injury and Abnormalities,Skeletal and Muscular Disorders	familial skeletal dysplasia	Familial skeletal dysplasia	0.0001		ADAMTSL2,ALPL,CHST3,COL11A1,EDNRA,FBN2,KIF22,MMP13,MMP9,RUNX2,SOST,SP7,SPAG17,TBX4,TNFSF11	15
Connective Tissue Development and Function,Skeletal and Muscular System Development and Function,Tissue Development	size	Size of bone	0.000102		AGTR2,ALPL,CD200,DKK1,DLK1,DLX5,FBLIM1,FBN2,IGF2,LRIG3,MMP13,MMP9,NPPC,OXTR,RUNX2,SATB2,SEMA3A,SOST,SPP1,TNFSF11	20
Cardiovascular System Development and Function,Embryonic Development,Organ Development,Organ Morphology,Organismal Development,Tissue Development	morphology	Morphology of ventricular septum	0.000103		AGTR2,CASQ2,CCND1,CXCR4,DHRS3,MMP9,NTRK3,SOX4	8
Nervous System Development and Function,Organ Morphology,Organismal Development	morphology	Morphology of spinal cord	0.000103		GFRA2,GRIA1,KIF14,NGFR,NTRK3,ROBO2,SDC3,TLX1	8
Embryonic Development,Nervous System Development and Function,Organ Development,Organismal Development,Tissue Development	formation	Formation of telencephalon	0.000104		ADCYAP1R1,CHST3,CXCR4,DLX5,EPHB2,KIF14,POU3F3,PTCH1,RARB,ROBO2,RTN4R,SEMA3A,TDO2	13
Cancer,Connective Tissue Disorders,Organismal Injury and Abnormalities	connective tissue cancer	Connective tissue cancer	0.000105		ACTA2,ALPL,CNN2,CNTN5,FBN2,GLI1,IGF2,IGFBP3,KDR,KIT,MMP9,PTCH1,RET,RUNX2,SPP1,TAGLN,TNFSF11,TOP2A	18
Gastrointestinal Disease,Organismal Injury and Abnormalities	megacolon	Megacolon	0.000107		CNTN5,EDNRB,KDR,KIF26A,NAV2,PTCH1,RET	7

## Sheet: ActHPV_WtHPV
IPA output for Act/HPV vs wt/HPV (FDR<0.05, Log2R>1):
Categories	Function	Diseases or Functions Annotation	p-Value	Activation z-score	Molecules	# Molecules
Cell Cycle,Cellular Movement	cytokinesis	Cytokinesis	5.6e-08	3.218	AURKB,BIRC5,CCNB1,CDC20,CEP55,CIT,CKAP2,ECT2,Fmnl1,FSD1,HMMR,KIF14,KIF20A,KIF23,KIF4A,KIFC1,MLXIPL,MYL9,NEK2,PLK1,PRC1,RAB11FIP4,RACGAP1,TNFSF11,TOP2A,UBE2C,VAV3	27
Cell Cycle	M phase	M phase	6.02e-09	3.004	AURKB,BIRC5,BUB1B,CCNB1,CDC20,CDK1,CENPE,CEP55,CIT,CKAP2,CYP26B1,ECT2,Fmnl1,FSD1,HMMR,KIF14,KIF20A,KIF23,KIF4A,KIFC1,MLXIPL,MYL9,NEK2,NUF2,PLK1,PRC1,RAB11FIP4,RACGAP1,SPDL1,TNFSF11,TOP2A,TRIP13,UBE2C,VAV3	34
Cell Death and Survival	survival	Cell survival	2.33e-07	2.899	ACKR3,ADCY1,ADCYAP1R1,AFAP1L2,APOE,AURKB,BCL11B,BCL6,BCL6B,BIRC5,BMP2,BMP4,BMP6,BRCA1,BUB1B,CACNB3,CADM1,CARD10,CASP1,CCNA2,CCNB1,CCND1,CD200,CD27,CD7,CDCA7L,CDK1,CDKN2A,CEACAM1,CENPA,CHEK2,CHP2,CNTFR,COL18A1,COL4A3,CXCR4,DGKB,DKK1,DLK1,DLX2,EN1,EPHB2,EXO1,FANCA,FANCC,FGF9,FLT3LG,GALNT3,GAS6,GFRA2,GFRA4,GLI1,HCK,HLX,HOXC6,HPSE,ID4,IGF2,IGFBP3,IL27RA,IL6R,IL7,KDR,KIF15,KIF1A,KIFC1,KIT,LAT2,LEPR,LM…	129
Cell Cycle	M phase	M phase of tumor cell lines	2.63e-07	2.896	AURKB,BIRC5,CEP55,ECT2,KIF14,KIF20A,KIF23,KIF4A,KIFC1,MLXIPL,NEK2,NUF2,PLK1,RACGAP1,SPDL1,TOP2A,TRIP13,VAV3	18
Cell Cycle,Cellular Movement	cytokinesis	Cytokinesis of tumor cell lines	4.21e-07	2.896	AURKB,BIRC5,CEP55,ECT2,KIF14,KIF20A,KIF23,KIF4A,KIFC1,MLXIPL,NEK2,RACGAP1,TOP2A,VAV3	14
Cell Death and Survival	cell viability	Cell viability	8.58e-07	2.591	ACKR3,ADCY1,ADCYAP1R1,AFAP1L2,APOE,AURKB,BCL11B,BCL6,BCL6B,BIRC5,BMP2,BMP4,BMP6,BRCA1,BUB1B,CACNB3,CADM1,CARD10,CASP1,CCNA2,CCNB1,CCND1,CD200,CD27,CD7,CDK1,CDKN2A,CEACAM1,CENPA,CHEK2,CHP2,COL4A3,CXCR4,DGKB,DKK1,DLK1,DLX2,EN1,EPHB2,EXO1,FANCA,FANCC,FGF9,FLT3LG,GALNT3,GAS6,GFRA2,GFRA4,GLI1,HCK,HOXC6,HPSE,ID4,IGF2,IGFBP3,IL27RA,IL6R,IL7,KDR,KIF15,KIF1A,KIFC1,KIT,LAT2,LEPR,LMNB1,MAP3K15,MAPK12,MCM2,M…	121
Cell Cycle	M phase	M phase of cervical cancer cell lines	2.09e-06	2.547	CEP55,ECT2,KIF14,KIF20A,KIF23,KIF4A,KIFC1,MLXIPL,NUF2,PLK1,RACGAP1,SPDL1,TOP2A,VAV3	14
Cancer,Organismal Injury and Abnormalities	abdominal carcinoma	Abdominal carcinoma	2.32e-20	2.196	AATK,ABCA7,ABCC4,ACKR3,ACOT7,ACTA1,ACTA2,ACTG2,ADAM12,ADAMTS12,ADAMTS16,ADAMTS17,ADAMTS18,ADAMTS9,ADAMTSL2,ADAMTSL3,ADCY1,ADCY2,ADCYAP1R1,ADD2,ADH1C,ADRA1B,AFAP1L2,AFF3,AGTR2,AJAP1,AJUBA,ALDH1A1,ALDH1A2,ALDH3A1,ALPL,ALX4,AMHR2,AMPH,ANGPTL7,ANKLE1,ANO4,AOX1,APC2,APLP1,APOE,ARAP2,ARG1,ARHGAP22,ARHGDIG,ARHGEF19,ARMC2,ART3,ASB2,ASB5,ASPM,ATP2A1,AURKB,AXIN2,B3GNT3,B4GALNT1,BAALC,BAIAP3,BCL11B,BCL6,BCL…	687
Cancer,Hematological Disease,Organismal Injury and Abnormalities	bone marrow neoplasm	Bone marrow neoplasm	2.62e-06	2.138	ADAM12,ADAMTS12,ADAMTS17,ADAMTS9,ADCY1,ADCYAP1R1,ADRA1B,AFF3,AGTR2,ANO4,AOX1,APLP1,AURKB,AXIN2,B3GNT3,B4GALNT1,BAALC,BCL11B,BIRC5,BMP2,BMP6,BRCA1,BUB1B,CACNA1H,CACNB4,CADM1,CCNA2,CCND1,CD200,CD7,CDCA2,CDH11,CDK1,CDKN2A,CDKN2B,CELSR3,CENPF,CHEK2,CKAP2L,COL4A3,COL4A4,CRP,CWH43,CXCR4,CYP7B1,DES,DGKB,DISP1,E2F8,EGFLAM,ENPP2,EPCAM,EPHA8,EPHB2,FGD3,FGD6,FHOD3,GABRA4,GALNT9,GDF5,GPC4,GPRIN1,GSN,GSTA3,GU…	143
Cellular Development,Cellular Growth and Proliferation	cell proliferation	Cell proliferation of tumor cell lines	8.69e-09	2.129	ACKR3,ADAM12,ADRA1B,AJUBA,ALDH1A1,ARG1,ASIC2,AURKB,BCL6,BIRC5,BMP2,BMP4,BMP6,BRCA1,BUB1,CARD10,CASP1,CCNA2,CCNB1,CCNB2,CCND1,CDCA2,CDCA8,CDH11,CDH17,CDK1,CDKN2A,CDKN2B,CEACAM1,CENPA,CENPE,CHEK2,CHP2,CNN2,COL18A1,COL4A3,CXCR4,CYP19A1,DEPDC1,DKK1,DLGAP5,DLK1,DLX2,DSG2,DTL,DUSP4,E2F8,ECT2,EPCAM,FANCA,FANCC,FBXO2,FGF9,FLT3LG,FOXC1,FST,G0S2,GALNT10,GAS6,GLI1,GRIA1,HCK,HEYL,HMMR,HOXC6,HPSE,HSD11B1,IGF2…	151
Cell-To-Cell Signaling and Interaction,Molecular Transport,Small Molecule Biochemistry	secretion	Secretion of neurotransmitter	1.4e-06	2.121	AGTR2,BAIAP3,EDN3,HTR2A,KCNC4,LIN7A,MEF2C,NGFR,NRTN,NRXN1,NRXN2,PPFIA3,PRKCB,PTGER3,PTGS1,PTK2B,RET,SLC18A2,SLC5A7,SNCG,STXBP6,SYK	22
Cardiovascular System Development and Function,Organismal Development	vasculogenesis	Vasculogenesis	1.31e-10	2.046	AGTR2,ALDH1A2,APOE,ARG1,ARHGAP22,BCL6B,BIRC5,BMP2,BMP4,BMP6,CASP1,CBS/CBSL,CDKN2A,CDKN2B,CEACAM1,CFB,COL18A1,COL4A3,CXCR4,DKK1,DLK1,ECT2,EDNRB,EGFL6,ENPP2,EPHB2,EPHX2,FGF9,FOXC1,GAS6,GLI1,GSN,HEY2,HEYL,HLX,HPSE,HRH1,HS6ST2,HTR2A,IGF2,IGFBP3,IL12A,IL6R,INHBA,INPP4B,ITGA4,KCNJ2,KDR,KIT,LEPR,LMO2,MB,MDK,MEF2C,MMP3,NDP,NELL1,NGFR,NPPC,NRG2,PIK3CG,PLA2G7,PTCH1,PTGER2,PTGER3,PTGIR,PTK2B,ROBO1,ROBO2,RUN…	87
Cellular Movement	cell movement	Cell movement of myeloid cells	1.06e-06	1.995	ACKR2,APOE,ARG1,BCL6,CASP1,CCL25,CCND1,CEACAM1,CFB,CNN2,COL4A3,CRP,CXCR4,CYP19A1,CYTL1,EDN3,EDNRB,EPHX2,FLT3LG,FOXO6,GAS6,GCNT1,GSN,HCK,IGFBP3,IL27RA,IL6R,INHBA,ITGA4,KDR,KIT,LMNB1,MAPK12,MDK,MMP8,MSTN,MYLK,NT5E,PIK3CG,PLA2G5,PLA2G7,PRKCB,PTGER3,PTGIR,PTK2B,PTPRO,RSPO3,S100A4,SEMA3A,SERPINA3,STC1,SYK,TNFRSF21,TNFSF11,TRPV2,TSHR,TSLP,VAV3	58
Gene Expression	transcription	Transcription of RNA	5.87e-07	1.995	ACTA2,AFAP1L2,AFF3,AGTR2,AJUBA,ALX4,AMPH,APOE,ASCL2,ASPM,AURKB,BCL11B,BCL6,BCL6B,BHLHE22,BIRC5,BMP2,BMP4,BMP6,BRCA1,CASP1,CCNA2,CCND1,CDK1,CDKN2A,CDKN2B,CENPF,CHEK2,CHP2,CKAP2,CXCR4,CYTL1,DEPDC1,DKK1,DLX2,DLX5,DUSP26,DUSP4,E2F8,ECT2,EDNRB,EN1,EPCAM,ETV4,FGF9,FLT3LG,FOXC1,FOXD1,FOXD2,FOXO6,FST,GAS6,GLI1,HEY2,HEYL,HOXA2,HOXB4,HOXC4,HOXC5,HOXC6,HOXC8,HOXD3,HPSE,ID4,IGF2,IL6R,INHBA,IRX1,IRX2,IRX6,KIT…	149
Cancer,Gastrointestinal Disease,Hepatic System Disease,Organismal Injury and Abnormalities	hepatobiliary system cancer	Hepatobiliary system cancer	2.6e-11	1.978	AATK,ABCA7,ABCC4,ACKR3,ACOT7,ACTG2,ADAM12,ADAMTS16,ADAMTS17,ADAMTS18,ADAMTSL3,ADCY1,ADCY2,ADH1C,AFF3,AJAP1,ALDH1A1,ALPL,AMPH,ANO4,AOX1,APC2,APOE,ARAP2,ARG1,ARHGAP22,ARHGDIG,ASB2,ASPM,AURKB,AXIN2,BAALC,BCL6,BIRC5,BMP6,BRCA1,BUB1,BUB1B,C10orf71,C1QL3,C21orf62,CA4,CACNA2D3,CACNB2,CACNB4,CADM3,CCDC81,CCNA2,CCNB1,CCNB2,CCND1,CCR9,CD200,CDC20,CDCA3,CDCA8,CDH11,CDH17,CDH24,CDH26,CDKN2A,CDKN2B,CEACAM1,CE…	342
Cardiovascular System Development and Function,Organismal Development	angiogenesis	Angiogenesis	1.34e-12	1.977	ADAM12,ADAMTS12,Agtr1b,AGTR2,ALDH1A2,APOE,ARG1,ARHGAP22,BCL6B,BIRC5,BMP2,BMP4,BMP6,BRCA1,CASP1,CBS/CBSL,CCBE1,CCND1,CDKN2A,CDKN2B,CEACAM1,CFB,COL18A1,COL4A3,CTSH,CXCR4,CYSLTR1,DKK1,DLK1,E2F8,ECT2,EDNRB,EGFL6,ENPP2,EPHB2,EPHX2,FGF9,FOXC1,GAS6,GLI1,GSN,HCK,HEY2,HEYL,HLX,HOXD3,HPSE,HRH1,HS6ST2,HTR2A,IGF2,IGFBP3,IL12A,IL6R,INHBA,INPP4B,IRX1,ISM1,ITGA4,KCNJ2,KDR,KIT,LEPR,LMO2,MB,MDK,MEF2C,MMP3,MMP8,ND…	107
Cellular Assembly and Organization,DNA Replication, Recombination, and Repair	alignment	Alignment of chromosomes	6.28e-10	1.929	BIRC5,CCNA2,CENPE,DLGAP5,KIF14,KIF20A,KIF22,KIF2C,KIFC1,NCAPG,PLK1,TTK	12
Cardiovascular System Development and Function	development	Development of vasculature	2.52e-15	1.925	ACKR3,ACTA2,ADAM12,ADAMTS12,ADRA1B,Agtr1b,AGTR2,ALDH1A2,APOE,ARG1,ARHGAP22,BCL6B,BIRC5,BMP2,BMP4,BMP6,BRCA1,CACNA1H,CACNB3,CASP1,CBS/CBSL,CCBE1,CCND1,CDKN2A,CDKN2B,CEACAM1,CFB,COL18A1,COL4A3,CTSH,CXCR4,CYSLTR1,DKK1,DLK1,DLX2,DLX5,E2F8,ECT2,EDNRB,EGFL6,ENPP2,EPHB2,EPHX2,FBN2,FGF9,FOXC1,GAS6,GLI1,GSN,HCK,HEY2,HEYL,HLX,HOXA2,HOXD3,HPSE,HRH1,HS6ST2,HTR2A,IGF2,IGFBP3,IL12A,IL6R,INHBA,INPP4B,IRX1,ISM1,…	125
Cellular Assembly and Organization,DNA Replication, Recombination, and Repair	chromosomal congression	Chromosomal congression of chromosomes	1.23e-07	1.912	AURKB,CENPE,KIF14,KIF22,KIF2C,KIFC1,PLK1	7
Tissue Development	formation	Formation of gland	4.43e-07	1.911	BMP4,BRCA1,CCND1,CDKN2A,CDKN2B,CYP19A1,DSG2,Eda,EN1,GLI1,GSN,HEYL,HOXC6,HPSE,HSD11B1,ID4,IGF2,LBH,LEPR,MDK,MMP3,MSX1,PAX1,PTCH1,PTGER2,RSPO3,RUNX2,RXFP1,SIM2,TGFA,TNFSF11	31
Embryonic Development,Organ Development,Organismal Development,Reproductive System Development and Function,Tissue Development	formation	Formation of mammary gland	6.25e-07	1.911	BMP4,BRCA1,CCND1,CDKN2A,CDKN2B,CYP19A1,DSG2,Eda,EN1,GLI1,GSN,HEYL,HOXC6,HPSE,ID4,IGF2,LBH,LEPR,MMP3,MSX1,PTCH1,PTGER2,RUNX2,RXFP1,SIM2,TGFA,TNFSF11	27
Cancer,Gastrointestinal Disease,Hepatic System Disease,Organismal Injury and Abnormalities	liver tumor	Liver tumor	4.27e-11	1.907	AATK,ABCA7,ABCC4,ACKR3,ACOT7,ACTA1,ACTG2,ADAM12,ADAMTS16,ADAMTS17,ADAMTS18,ADAMTSL3,ADCY1,ADCY2,AFF3,AJAP1,ALDH1A1,ALPL,AMPH,ANGPTL7,ANO4,AOX1,APC2,APLP1,APOE,ARAP2,ARG1,ARHGAP22,ARHGDIG,ASB2,ASPM,AURKB,AXIN2,BAALC,BCL6,BIRC5,BMP2,BMP6,BRCA1,BUB1,BUB1B,C10orf71,C1QL3,C21orf62,CA4,CACNA2D3,CACNB2,CACNB4,CADM1,CADM3,CCDC81,CCNA2,CCNB1,CCNB2,CCND1,CCR9,CD200,CDC20,CDCA2,CDCA3,CDCA7L,CDCA8,CDH11,CDH1…	370
Cancer,Organismal Injury and Abnormalities	abdominal cancer	Abdominal cancer	6.99e-19	1.906	AATK,ABCA7,ABCC4,ACKR3,ACOT7,ACTA1,ACTA2,ACTG2,ADAM12,ADAMTS12,ADAMTS16,ADAMTS17,ADAMTS18,ADAMTS9,ADAMTSL2,ADAMTSL3,ADCY1,ADCY2,ADCYAP1R1,ADD2,ADH1C,ADRA1B,AFAP1L2,AFF3,AGTR2,AJAP1,AJUBA,ALDH1A1,ALDH1A2,ALDH3A1,ALPL,ALX4,AMHR2,AMPH,ANGPTL7,ANKLE1,ANO4,AOX1,APC2,APLP1,APOE,ARAP2,ARG1,ARHGAP22,ARHGDIG,ARHGEF19,ARMC2,ART3,ASB2,ASB5,ASCL2,ASIC2,ASPM,ATP2A1,AURKB,AXIN2,B3GNT3,B4GALNT1,BAALC,BAIAP3,BCL…	699
Cellular Movement,Nervous System Development and Function	migration	Migration of neurons	1.88e-06	1.861	ADCYAP1R1,ASPM,BMP4,CELSR3,CXCR4,DLX2,EDNRB,EPHB2,GAS6,KIT,LMNB1,MAFB,MATN2,MDK,MEF2C,NGFR,NR1D1,NTF4,NTRK3,POU3F3,RET,ROBO1,SATB2,SDC3,SEMA3A,ST8SIA2,STMN1,TNN,TRIM46,TUBB2B	30
Cellular Movement,Hematological System Development and Function,Immune Cell Trafficking,Inflammatory Response	cell movement	Cell movement of phagocytes	3.22e-07	1.849	ABCC4,ACKR2,APOE,ARG1,ASB2,BCL6,CASP1,CCL25,CCND1,CEACAM1,CFB,CNN2,COL4A3,CRP,CXCL13,CXCR4,CYP19A1,CYTL1,EDN3,EDNRB,EPHX2,FLT3LG,FOXO6,GAS6,GCNT1,GSN,HCK,HPSE,HRH1,IL6R,IL7,INHBA,ITGA4,KDR,KIT,LMNB1,MAPK12,MDK,MMP8,MSTN,MYLK,NT5E,PIK3CG,PLA2G7,PRKCB,PTGER3,PTK2B,PTPRO,RSPO3,S100A4,SEMA3A,SERPINA3,STC1,SYK,TNFRSF21,TNFSF11,TRPV2,TSHR,TSLP,VAV3	60
Tissue Development	development	Development of epithelial tissue	6.08e-09	1.839	AGTR2,ALDH1A2,APOE,ARG1,ARHGAP22,BCL11B,BMP2,BMP4,BMP6,CCND1,CDKN2A,CEACAM1,COL18A1,COL4A3,COL4A4,CXCR4,CYP19A1,DKK1,DLK1,DLX5,ECT2,EDNRB,EGFL6,ENPP2,EPHX2,FGF9,GAS6,GDF11,HEYL,HOXB4,HRH1,IGF2,INHBA,ITGA4,KCNJ2,KDR,KIT,KRT12,LEPR,LFNG,LHX2,MDK,MEF2C,NDP,NRG2,PALLD,PIK3CG,PTGIR,PTK2B,RAB25,RUNX2,SEMA3A,SEMA5A,SERPINA3,SPRY4,STC1,TBX18,TBX4,TEAD4,TNFSF11,VCL	61
Cell-To-Cell Signaling and Interaction,Cellular Assembly and Organization,Cellular Development,Cellular Function and Maintenance,Cellular Growth and Proliferation,Nervous System Development and Function,Tissue Development	developmental process	Developmental process of synapse	7.26e-08	1.781	ADD2,ASIC2,CACNB4,CADM1,CBLN1,CLSTN2,CYP19A1,EPHB2,GRIA1,KIF1A,LRRC4B,LRRN1,LRTM1,MAFB,MEF2C,NCAM1,NLGN3,NPAS4,NRG2,NRXN1,NRXN2,NTF4,NTRK3,SEZ6L,SHANK1,SLC5A7,SLITRK1,SLITRK2,SLITRK4,SLITRK6,TNC	31
Cancer,Gastrointestinal Disease,Organismal Injury and Abnormalities	digestive system cancer	Digestive system cancer	4.14e-20	1.779	AATK,ABCA7,ABCC4,ACKR3,ACOT7,ACTA1,ACTA2,ACTG2,ADAM12,ADAMTS12,ADAMTS16,ADAMTS17,ADAMTS18,ADAMTS9,ADAMTSL2,ADAMTSL3,ADCY1,ADCY2,ADCYAP1R1,ADD2,ADH1C,ADRA1B,AFAP1L2,AFF3,AGTR2,AJAP1,AJUBA,ALDH1A1,ALDH1A2,ALDH3A1,ALPL,ALX4,AMHR2,AMPH,ANGPTL7,ANKLE1,ANO4,AOX1,APC2,APLP1,APOE,ARAP2,ARG1,ARHGAP22,ARHGDIG,ARMC2,ART3,ASB2,ASB5,ASPM,ATP2A1,AURKB,AXIN2,B3GNT3,B4GALNT1,BAALC,BAIAP3,BCL11B,BCL6,BCL6B,BHLHE2…	671
Cancer,Gastrointestinal Disease,Hepatic System Disease,Organismal Injury and Abnormalities	cancer	Liver cancer	2.29e-11	1.77	AATK,ABCA7,ABCC4,ACKR3,ACOT7,ACTG2,ADAM12,ADAMTS16,ADAMTS17,ADAMTS18,ADAMTSL3,ADCY1,ADCY2,AFF3,AJAP1,ALDH1A1,ALPL,AMPH,ANO4,AOX1,APC2,APOE,ARAP2,ARG1,ARHGAP22,ARHGDIG,ASB2,ASPM,AURKB,AXIN2,BAALC,BCL6,BIRC5,BMP6,BRCA1,BUB1,BUB1B,C10orf71,C1QL3,C21orf62,CA4,CACNA2D3,CACNB2,CACNB4,CADM3,CCDC81,CCNA2,CCNB1,CCNB2,CCND1,CCR9,CD200,CDC20,CDCA3,CDCA8,CDH11,CDH17,CDH24,CDH26,CDKN2A,CDKN2B,CEACAM1,CENPA,CE…	328
Embryonic Development,Organismal Development	development	Development of body trunk	1.48e-19	1.737	Acan,ACKR3,ADAMTS18,ADRA1B,AGTR2,ALDH1A1,ALDH1A2,AMHR2,APOE,ATP2A1,BCL11B,BIRC5,BMP2,BMP4,BRCA1,CACNB4,CADM1,CASQ1,CASQ2,CBS/CBSL,CCBE1,CCL25,CCNA2,CCNB2,CCND1,CCR9,CD83,CDH11,CDH17,CDKN2A,CDKN2B,CELSR3,COL11A1,COX4I2,CTSH,CXCR4,CYP19A1,DHRS3,DISP1,DKK1,DSG2,ECE2,Eda,EDNRB,EN1,ENKUR,FANCA,FANCC,FGF9,FHOD3,Fmnl1,FOXC1,FST,GDF11,GLI1,GREB1L,GSN,HEY2,HEYL,HLX,HOXB4,HOXC4,HOXC5,HOXC6,HOXC8,HOXD3,HPSE…	135
Skeletal and Muscular System Development and Function	quantity	Quantity of bone	2.19e-06	1.729	AGTR2,ALX4,APOE,BMP2,CTHRC1,CYP19A1,DKK1,EN1,FBLIM1,FNDC5,FST,GDF11,HCK,HOXC4,HOXC5,HOXC6,HSD11B1,INPP4B,LFNG,LGR4,MSTN,PAX1,PIK3CG,PTCH1,RUNX2,SATB2,SOST,Tcf7,TMEM178A,TNFSF11,TRIM63	31
Nervous System Development and Function	development	Development of central nervous system	1.61e-09	1.716	AATK,ADCYAP1R1,AGTR2,ALDH1A2,APLP1,APOE,ASIC2,ASPM,BHLHE22,BMP2,BMP4,CBS/CBSL,CCND1,CCNF,CDCA7L,CDKN2A,CHST3,CIT,CXCR4,CYP19A1,DIO3,DKK1,DLX2,DLX5,DNER,EMX2,EN1,ENPP2,EPHA5,EPHB2,FANCC,FOXC1,FOXD1,GABRA4,GLI1,HEY2,ID4,IRX3,Irx5,IRX6,KIF14,KIF1A,LHX2,LMNB1,MDK,MSX1,NAV2,NCAM1,NGFR,NLGN3,NR1D1,NTF4,PLXNA3,POU3F3,PTCH1,ROBO1,ROBO2,RTN4R,S100A4,SATB2,SEMA3A,SEMA5A,SIM2,SMARCA1,SNCB,SOX11,SOX4,SPRY4,S…	73
Cancer,Hematological Disease,Organismal Injury and Abnormalities	myeloid neoplasm	Myeloid neoplasm	3.62e-06	1.709	ADAM12,ADAMTS12,ADAMTS17,ADAMTS9,ADCY1,ADCYAP1R1,ADRA1B,AFF3,AGTR2,ANO4,AOX1,APLP1,AURKB,AXIN2,B3GNT3,B4GALNT1,BAALC,BCL11B,BIRC5,BMP2,BMP6,BRCA1,BUB1B,CACNA1H,CACNB4,CADM1,CASP1,CCNA2,CCND1,CD200,CD7,CDCA2,CDH11,CDK1,CDKN2A,CDKN2B,CELSR3,CENPF,CHEK2,CKAP2L,COL4A3,COL4A4,CRP,CWH43,CXCR4,CYP7B1,DES,DGKB,DISP1,E2F8,EGFLAM,EPCAM,EPHA8,EPHB2,FGD3,FGD6,FHOD3,GABRA4,GALNT9,GDF5,GPC4,GPRIN1,GSN,GSTA3,GU…	143
Organismal Development	growth	Growth of organism	2.46e-08	1.66	ALX4,APLP1,APOE,ARG1,ASPM,BMP2,BMP4,BMP6,BRCA1,CBS/CBSL,CCNB2,CCND1,CDKN2A,CIT,COL18A1,DAGLB,DKK1,DLK1,Eda,EDN3,EMX2,EN1,ETNK2,FGF9,GALNT3,GFRA2,GLI1,GSN,HHIP,ID4,IGF2,IGFBP3,IL12A,IL27RA,INHBA,INSC,KDR,KIF26A,KIT,LEPR,LMNB1,LMO2,MELK,MSX1,MXD3,MYOC,NCAM1,NPPC,NRG2,NTRK3,PLAG1,PLK2,PRKCB,PRKG2,PRSS35,PTCH1,RET,RSPO3,RXRG,S100A4,SCX,SERPIND1,SHOX2,SLC18A2,SLITRK1,SLITRK6,SOX11,SOX4,ST8SIA2,STC1,TB…	83
Cardiovascular System Development and Function,Tissue Development	development	Development of endothelial tissue	2.01e-06	1.631	ALDH1A2,APOE,ARG1,ARHGAP22,BMP2,BMP4,BMP6,CDKN2A,CEACAM1,COL18A1,COL4A3,CXCR4,DKK1,DLK1,ECT2,EDNRB,EGFL6,ENPP2,EPHX2,GAS6,HEYL,HRH1,IGF2,INHBA,ITGA4,KCNJ2,KDR,KIT,MDK,MEF2C,NDP,NRG2,PIK3CG,PTGIR,PTK2B,RUNX2,SEMA3A,SEMA5A,SERPINA3,SPRY4,STC1,TEAD4	42
Cardiovascular System Development and Function,Cellular Development,Cellular Function and Maintenance,Cellular Growth and Proliferation,Organismal Development,Tissue Development	development	Endothelial cell development	2.99e-06	1.629	ALDH1A2,APOE,ARG1,ARHGAP22,BMP2,BMP4,BMP6,CDKN2A,CEACAM1,COL18A1,COL4A3,DKK1,DLK1,ECT2,EDNRB,EGFL6,ENPP2,EPHX2,GAS6,HEYL,HRH1,IGF2,INHBA,ITGA4,KCNJ2,KDR,KIT,MDK,MEF2C,NDP,NRG2,PIK3CG,PTGIR,PTK2B,RUNX2,SEMA3A,SEMA5A,SERPINA3,SPRY4,STC1,TEAD4	41
Cell Morphology,Cellular Assembly and Organization,Cellular Function and Maintenance	formation	Formation of cellular protrusions	2.83e-09	1.597	ABCC4,ADCY1,AGTR2,AJUBA,AMHR2,APOE,BCL11B,BMP2,BMP6,CACNA1H,CDC20,CELSR3,CENPF,CIT,CNTN4,CNTNAP1,CXCR4,CYP19A1,DLX2,DLX5,DNER,ELMO1,EPHA8,EPHB2,EPHX2,ETV4,FAM107A,FGD3,FOXO6,FRMD7,GFRA2,GPRIN1,GSN,HCK,ICAM5,INHBA,ITGA4,KCNJ2,KDR,KIF23,KIT,KNDC1,LGI1,LMNB1,MATN2,MNS1,MSTN,MYO7A,MYOC,NCAM1,NCAM2,NGFR,NLGN3,NRTN,NRXN1,NTF4,NTN3,NTNG1,NTRK3,PAK6,PALLD,PHLDB2,PLEKHG4,PLXNA3,PRKAG3,PRKCB,PTK2B,PTPRO,RE…	95
Organismal Development,Tissue Development	development	Development of exocrine gland	5.25e-08	1.596	BMP4,BRCA1,CCND1,CDKN2A,CDKN2B,CYP19A1,DKK1,DSG2,Eda,EN1,FOXC1,GLI1,GSN,HEYL,HOXC6,HPSE,HS6ST2,ID4,IGF2,IGSF3,LBH,LEPR,MMP3,MSX1,PTCH1,PTGER2,RUNX2,RXFP1,SIM2,TGFA,TNFSF11	31
Cancer,Organismal Injury and Abnormalities	malignant genitourinary solid tumor	Malignant genitourinary solid tumor	2.63e-21	1.562	AATK,ABCC4,ACOT7,ACTA2,ACTG2,ADAM12,ADAMTS12,ADAMTS16,ADAMTS18,ADAMTS9,ADAMTSL3,ADCY1,ADCY2,ADCYAP1R1,ADD2,ADRA1B,AFAP1L2,AFF3,AGTR2,AJAP1,AJUBA,ALDH1A1,ALDH1A2,ALDH3A1,ALPL,AMPH,ANO4,AOX1,APOE,ARAP2,ARHGAP22,ARHGEF19,ASB2,ASCL2,ASGR1,ASIC2,ASPM,ATP2A1,AURKB,AXIN2,B3GNT3,B4GALNT1,BAIAP3,BCL11B,BCL6,BCL6B,BIRC5,BMP2,BMP4,BMP6,BRCA1,BUB1,BUB1B,C10orf71,C11orf52,C1QTNF5,C8orf34,C9orf50,CACNA1H,CACNA…	538
Gene Expression	transcription	Transcription	7.82e-10	1.501	ACTA2,AFAP1L2,AFF3,AGTR2,AJUBA,ALDH1A2,ALX4,AMPH,APOE,ASCL2,ASPM,AURKB,BCL11B,BCL6,BCL6B,BHLHE22,BIRC5,BMP2,BMP4,BMP6,BRCA1,CASP1,CCNA2,CCNB1,CCND1,CDK1,CDKN2A,CDKN2B,CENPF,CHEK2,CHP2,CKAP2,CNN2,CRP,CRYAA/CRYAA2,CTSH,CXCR4,CYP26B1,CYTL1,DEPDC1,DKK1,DLK1,DLX2,DLX5,DUSP26,DUSP4,E2F8,ECT2,Eda,EDN3,EDNRB,ELMO1,EMX2,EN1,EPCAM,EPHB2,EPHX2,ETV4,FGF9,FLT3LG,FOXC1,FOXD1,FOXD2,FOXO6,FST,GAS6,GLI1,GSN,HEY2,…	183
Cancer,Gastrointestinal Disease,Hepatic System Disease,Organismal Injury and Abnormalities	liver carcinoma	Liver carcinoma	6.67e-12	1.482	AATK,ABCA7,ABCC4,ACKR3,ACOT7,ACTG2,ADAM12,ADAMTS16,ADAMTS17,ADAMTS18,ADAMTSL3,ADCY1,ADCY2,AFF3,AJAP1,AMPH,ANO4,AOX1,APC2,APOE,ARAP2,ARG1,ARHGAP22,ARHGDIG,ASB2,ASPM,AURKB,AXIN2,BAALC,BMP6,BRCA1,BUB1,BUB1B,C10orf71,C1QL3,C21orf62,CA4,CACNA2D3,CACNB2,CACNB4,CADM3,CCDC81,CCNA2,CCNB1,CCNB2,CCND1,CCR9,CD200,CDC20,CDCA3,CDCA8,CDH11,CDH17,CDH24,CDH26,CDKN2A,CDKN2B,CEACAM1,CENPA,CENPE,CENPF,CENPP,CFB,CHDH…	321
Cellular Assembly and Organization	formation	Formation of plasma membrane	1.83e-08	1.456	ADD2,ASIC2,CACNB4,CADM1,CBLN1,CLSTN2,CYP19A1,EPHB2,GRIA1,INHBA,KIF1A,LRRC4B,LRRN1,LRTM1,MAFB,MEF2C,MPP7,NCAM1,NGFR,NLGN3,NPAS4,NRG2,NRXN1,NRXN2,NTF4,NTRK3,PLEKHA7,SEZ6L,SHANK1,SLC5A7,SLITRK1,SLITRK2,SLITRK4,SLITRK6,TNC,VCL,ZNF703	37
Cellular Development,Cellular Growth and Proliferation,Nervous System Development and Function,Tissue Development	development	Development of neurons	1.8e-15	1.453	ADCY1,ADD2,AGTR2,APOE,ASIC2,BCL11B,BMP2,BMP4,CACNA1H,CACNB4,CADM1,CBLN1,CDC20,CIT,CLSTN2,CNGA2,CNTN4,CNTNAP1,CXCR4,CYP19A1,DAGLB,DLK1,DLX2,DLX5,DNER,ELMO1,EN1,EPHA8,EPHB2,ETV4,FAM107A,FOXC1,FOXO6,GFRA2,GPRIN1,GRIA1,GSN,HEY2,ICAM5,INHBA,IRX3,Irx5,IRX6,KCNJ2,KDR,KIF1A,KIF23,KNDC1,LGI1,LMNB1,LRRC4B,LRRN1,LRTM1,MAFB,MATN2,MEF2C,MYOC,NCAM1,NCAM2,NGFR,NLGN3,NPAS4,NR1D1,NRG2,NRTN,NRXN1,NRXN2,NTF4,NTN3,N…	102
Cancer,Organismal Injury and Abnormalities	abdominal adenocarcinoma	Abdominal adenocarcinoma	1.22e-22	1.432	AATK,ABCA7,ABCC4,ACKR3,ACOT7,ACTA1,ACTA2,ACTG2,ADAM12,ADAMTS12,ADAMTS16,ADAMTS17,ADAMTS18,ADAMTS9,ADAMTSL2,ADAMTSL3,ADCY1,ADCY2,ADCYAP1R1,ADD2,ADH1C,ADRA1B,AFAP1L2,AFF3,AGTR2,AJAP1,AJUBA,ALDH1A1,ALDH1A2,ALDH3A1,ALPL,ALX4,AMHR2,AMPH,ANGPTL7,ANKLE1,ANO4,AOX1,APC2,APLP1,APOE,ARAP2,ARG1,ARHGAP22,ARHGDIG,ARHGEF19,ARMC2,ART3,ASB2,ASB5,ASPM,ATP2A1,AURKB,AXIN2,B3GNT3,B4GALNT1,BAALC,BAIAP3,BCL11B,BCL6,BCL…	662
Gene Expression	expression	Expression of RNA	7.07e-09	1.431	ACTA2,AFAP1L2,AFF3,AGTR2,AJUBA,ALDH1A2,ALX4,AMPH,APLP1,APOE,ASCL2,ASPM,AURKB,BCL11B,BCL6,BCL6B,BHLHE22,BIRC5,BMP2,BMP4,BMP6,BRCA1,CASP1,CCNA2,CCNB1,CCND1,CDK1,CDKN2A,CDKN2B,CENPF,CHEK2,CHP2,CKAP2,CNN2,CRP,CRYAA/CRYAA2,CTSH,CXCR4,CYP19A1,CYP26B1,CYTL1,DEPDC1,DKK1,DLK1,DLX2,DLX5,DUSP26,DUSP4,E2F8,ECT2,Eda,EDN3,EDNRB,EMX2,EN1,EPCAM,EPHB2,EPHX2,ETV4,FGF9,FLT3LG,FOXC1,FOXD1,FOXD2,FOXO6,FST,GAS6,GLI1,G…	188
Cancer,Organismal Injury and Abnormalities	liquid tumor	Liquid tumor	2.35e-06	1.429	ADAM12,ADAMTS12,ADAMTS16,ADAMTS17,ADAMTS9,ADCY1,ADCYAP1R1,ADD2,ADRA1B,AFF3,AGTR2,ALDH1A1,ANO4,AOX1,APLP1,AURKB,AXIN2,B3GNT3,B4GALNT1,BAALC,BCL11B,BCL6,BIRC5,BMP2,BMP6,BRCA1,BUB1B,CACNA1H,CACNB2,CACNB3,CACNB4,CADM1,CCNA2,CCND1,CD200,CD27,CD7,CDCA2,CDH11,CDK1,CDKN2A,CDKN2B,CELSR3,CENPF,CHEK2,CKAP2L,CNTNAP1,COL4A3,COL4A4,CRP,CWH43,CXCL13,CXCR4,CYP7B1,DES,DGKB,DISP1,DNER,E2F8,EGFLAM,ELMO1,ENPP2,EPCAM…	170
Cell Morphology,Cellular Development,Cellular Growth and Proliferation,Nervous System Development and Function,Organismal Development,Tissue Development	morphogenesis	Morphogenesis of neurons	8.07e-08	1.394	ADCY1,AGTR2,APOE,BCL11B,BMP2,CACNA1H,CDC20,CIT,CNTN4,CNTNAP1,CYP19A1,DLX2,DLX5,DNER,ELMO1,EPHA8,EPHB2,ETV4,FAM107A,FOXO6,GFRA2,GPRIN1,ICAM5,INHBA,KCNJ2,KDR,KIF23,KNDC1,LGI1,LMNB1,MATN2,MEF2C,MYOC,NCAM1,NCAM2,NGFR,NLGN3,NRTN,NTF4,NTN3,NTNG1,NTRK3,PAK6,PALLD,PLXNA3,PTK2B,RET,ROBO1,ROBO2,RTN4R,RYR2,SEMA3A,SHOX2,SLC9A5,SLITRK1,SLITRK2,SLITRK4,SLITRK6,SNCB,STMN1,TNC,TNFRSF21,TNN,TRIM46,TRIP10,TULP1	66
Cell Morphology,Cellular Assembly and Organization,Cellular Development,Cellular Function and Maintenance,Cellular Growth and Proliferation,Nervous System Development and Function,Organismal Development,Tissue Development	neuritogenesis	Neuritogenesis	1.13e-07	1.394	ADCY1,AGTR2,APOE,BCL11B,BMP2,CACNA1H,CDC20,CIT,CNTN4,CNTNAP1,CYP19A1,DLX2,DLX5,DNER,ELMO1,EPHA8,EPHB2,ETV4,FAM107A,FOXO6,GFRA2,GPRIN1,ICAM5,INHBA,KCNJ2,KDR,KIF23,KNDC1,LGI1,LMNB1,MATN2,MYOC,NCAM1,NCAM2,NGFR,NLGN3,NRTN,NTF4,NTN3,NTNG1,NTRK3,PAK6,PALLD,PLXNA3,PTK2B,RET,ROBO1,ROBO2,RTN4R,RYR2,SEMA3A,SHOX2,SLC9A5,SLITRK1,SLITRK2,SLITRK4,SLITRK6,SNCB,STMN1,TNC,TNFRSF21,TNN,TRIM46,TRIP10,TULP1	65
Cell Cycle,Cellular Assembly and Organization,DNA Replication, Recombination, and Repair	segregation	Segregation of chromosomes	1.09e-12	1.392	AURKB,BRCA1,BUB1,CCNA2,CCNB1,CCNB2,CDCA2,CDK1,CENPE,CENPF,CIT,ECT2,ESCO2,EXO1,HMMR,KIF2C,MKI67,MLXIPL,NCAPG,NCAPH,NEK2,NUF2,PLK1,SKA1,SPAG5,SPC25,TOP2A,TPX2	28
Embryonic Development,Hematological System Development and Function,Lymphoid Tissue Structure and Development,Organ Development,Organismal Development,Tissue Development	formation	Formation of thymus gland	6.19e-07	1.363	BCL11B,BIRC5,BRCA1,CACNB4,CCL25,CCNB2,CCND1,CCR9,CD83,CXCR4,DKK1,HOXD3,IL7,KIT,LAT2,LFNG,LMO2,MAFB,PAX1,SYK,Tcf7,TK1,TNFSF11,ZAP70	24
Cell-To-Cell Signaling and Interaction,Cellular Assembly and Organization	formation	Formation of intercellular junctions	4.32e-08	1.298	ADD2,AJUBA,ASIC2,CACNB4,CADM1,CBLN1,CLSTN2,CYP19A1,EPHB2,GRIA1,INHBA,KIF1A,LRRC4B,LRRN1,LRTM1,MAFB,MEF2C,MPP7,NCAM1,NGFR,NLGN3,NPAS4,NRG2,NRXN1,NRXN2,NTF4,NTRK3,PTK2B,SEZ6L,SHANK1,SLC5A7,SLITRK1,SLITRK2,SLITRK4,SLITRK6,TNC,VCL	37
Cell-To-Cell Signaling and Interaction,Cellular Assembly and Organization,Cellular Function and Maintenance	assembly	Assembly of intercellular junctions	8.75e-08	1.298	ADD2,ASIC2,CACNB4,CADM1,CBLN1,CLSTN2,CYP19A1,EPHB2,GRIA1,INHBA,KIF1A,LRRC4B,LRRN1,LRTM1,MAFB,MEF2C,MPP7,NCAM1,NGFR,NLGN3,NPAS4,NRG2,NRXN1,NRXN2,NTF4,NTRK3,SEZ6L,SHANK1,SLC5A7,SLITRK1,SLITRK2,SLITRK4,SLITRK6,TNC,VCL	35
Cell-To-Cell Signaling and Interaction,Nervous System Development and Function	synaptic transmission	Synaptic transmission	4.32e-07	1.293	ADCY1,AMPH,APOE,ARG1,ASIC2,BAIAP3,CACNA2D3,CACNB2,CACNB3,CACNB4,CBLN1,CDH11,CLSTN2,DGKB,DPP6,EPHB2,FBXO2,GABRA4,GRIA1,HRH1,KCNC4,LGI1,NCAM1,NGFR,NLGN3,NOVA1,NRXN1,NRXN2,NTNG1,PRKCB,PTK2B,RTN4R,SLC18A2,SLC5A7,SLC6A9,SNCB,SNCG,Srgn,SV2C,TUBB2B	40
Tissue Morphology	quantity	Quantity of cells	8.49e-17	1.281	ACKR2,ACKR3,ADAM12,ADAMTS12,ADD2,ADRA1B,AGTR2,ALDH1A2,ALPL,APLP1,APOE,B4GALNT1,BCL11B,BCL6,BCL6B,BIRC5,BMP2,BMP4,BMP6,BRCA1,BUB1,CADM1,CASP1,CBS/CBSL,CCBE1,CCL25,CCNA2,CCNB1,CCNB2,CCND1,CCR9,CD200,CD27,CD7,CD83,CDC20,CDH11,CDH17,CDKN2A,CDKN2B,CELSR3,CHST2,CHST3,CIT,CLEC10A,CNN2,CNTFR,COL18A1,COL4A3,CRP,CXCL13,CXCR4,CYP19A1,CYP26B1,DES,DKK1,DLK1,DLX2,DUSP4,Eda,EDN3,EDNRB,EGFL6,ELMO1,EMX2,EN1,EPHB2…	185
Embryonic Development,Hematological System Development and Function,Lymphoid Tissue Structure and Development,Organ Development,Organismal Development,Tissue Development	formation	Formation of lymphoid organ	1.45e-09	1.28	BCL11B,BCL6,BIRC5,BRCA1,CACNB4,CCL25,CCNB2,CCND1,CCR9,CD83,CDH17,CDKN2B,CXCL13,CXCR4,CYP19A1,DKK1,HCK,HOXB4,HOXD3,IL27RA,IL7,KIT,LAT2,LFNG,LMO2,MAFB,PAX1,PCSK6,RET,SLC40A1,SPNS2,SYK,Tcf7,TK1,TNFRSF21,TNFSF11,TRIP10,TSLP,ZAP70	39
Tissue Development	growth	Growth of epithelial tissue	2.73e-06	1.226	AGTR2,ALDH1A2,APOE,ARG1,BCL11B,BMP2,BMP4,BMP6,BRCA1,CASP1,CCND1,CDKN2A,CDKN2B,CEACAM1,COL18A1,COL4A3,CXCR4,CYP7B1,DKK1,DLK1,DLX5,DLX6,EDNRB,FGF9,FST,GAS6,GDF5,GLI1,HEYL,HRH1,IGF2,IL6R,INHBA,ITGA4,KCNJ2,KCNK2,KDR,KIT,LEPR,LGR4,LMNB1,MDK,MEF2C,MGAT3,MKI67,NDP,NGFR,NRG2,PTCH1,PTGER2,PTGIR,RUNX2,SEMA3A,SEMA5A,SERPINA3,SIM2,SOX11,SOX4,SPRY4,STMN1,TBX18,TEAD4,TGFA,TNFSF11,TSLP,VAV3,WFDC1	67
Cellular Development,Nervous System Development and Function,Tissue Development	differentiation	Differentiation of neurons	1.18e-14	1.22	AGTR2,ALDH1A2,ASPM,BCL11B,BCL6,BHLHE22,BMP2,BMP4,BMP6,CBLN1,CIT,CNTFR,CNTN4,CYP26B1,DISP1,DLX2,DLX5,ECT2,EDN3,EMX2,EN1,ETV4,FST,GDF11,GDF5,GLI1,GPC2,GSN,HEYL,HOXA2,HOXC8,HOXD3,ID4,IGF2,IL6R,INHBA,IRX3,KNDC1,LHX2,LMNB1,MAFB,MDK,MEF2C,MYO7A,NCAM1,NGFR,NRXN1,NTF4,NTRK3,P2RY2,RET,S100A4,SEMA3A,SMARCA1,SOX11,SOX4,ST8SIA2,TDO2,TGFA,TGM3,TNC,TSHR,TUBB3	63
Cell-To-Cell Signaling and Interaction,Nervous System Development and Function	neurotransmission	Neurotransmission	3.69e-06	1.207	ADCY1,AMPH,APOE,ARG1,ASIC2,BAIAP3,CACNA2D3,CACNB2,CACNB3,CACNB4,CBLN1,CDH11,CLSTN2,DGKB,DPP6,EPHB2,FBXO2,GABRA4,GRIA1,HRH1,KCNC4,KCNQ1,LGI1,NCAM1,NGFR,NLGN3,NOVA1,NRXN1,NRXN2,NTNG1,PRKCB,PRX,PTGER2,PTK2B,RTN4R,SLC18A2,SLC5A7,SLC6A9,SNCB,SNCG,Srgn,ST8SIA2,SV2C,TUBB2B	44
Cancer,Organismal Injury and Abnormalities	development	Development of neuroepithelial tumor	4.96e-06	1.156	ADAMTS12,AJUBA,ALDH1A1,AOX1,ASB2,ASPM,AXIN2,BCL6,BIRC5,BRCA1,CADM1,CCND1,CD200,CDK1,CDKN2A,CDKN2B,CENPF,CHEK2,COL11A1,COL18A1,COL22A1,COL4A4,CXCR4,DLK1,DPP10,ECT2,EFHC2,ELMO1,ENPP2,EPHA5,EPHA8,ETV4,EVI2A,FAM107A,FAM174B,FANCA,FBLIM1,GLI1,GREB1L,GSN,IGF2,IGFBP3,IGSF3,IL7,KDR,KIF14,KIF18B,KIT,LDB3,LGR5,MDK,MKI67,MYO15A,NCAM1,NLRC5,NMB,NOVA1,NTRK3,OBSCN,OTOP1,PABPC1L,PALLD,PCSK6,PIK3CG,PODNL1,PRKCB,…	97
Cell-To-Cell Signaling and Interaction,Cellular Assembly and Organization	cell-cell contact	Cell-cell contact	3.61e-13	1.118	ADAM12,ADD2,AJUBA,AMPH,APOE,ASB2,ASCL2,ASIC2,CACNA1H,CACNB4,CADM1,CADM3,CASP1,CBLN1,CD200,CDH11,CDH24,CEACAM1,CLSTN2,CNTN4,CNTNAP1,CXCR4,CYP19A1,DES,DKK1,DSG2,DUSP4,EPCAM,EPHB2,FBLIM1,FST,GAS6,GLDN,GRIA1,IGF2,INHBA,ITGA4,KIF1A,LRRC4B,LRRN1,LRTM1,MAFB,MEF2C,MMP3,MPP7,MSTN,MYLK,NCAM1,NCAM2,NGFR,NLGN3,NPAS4,NPTX2,NRG2,NRXN1,NRXN2,NT5E,NTF4,NTN3,NTRK3,P2RY2,PTGER3,PTGIR,PTK2B,RET,RSPO3,SEZ6L,SHANK1,S…	81
Cardiovascular Disease	disorder of blood pressure	Disorder of blood pressure	3.41e-12	1.103	ACTG2,ADD2,ADRA1B,AFF3,ALPL,APOE,ARG1,ARHGEF19,ASIC2,BIRC5,BMP4,BOK,C1QTNF5,CA4,CACNA1H,CACNB2,CACNB3,CACNB4,CBLN1,CCBE1,CCDC81,CDH17,CLEC14A,CLIC5,CRP,CXCL13,CXCR4,CYP19A1,EDNRB,FOXC1,GABRA4,GCNT1,GPC2,GRIA1,GSN,GSTA3,GUCY1A2,HOXA2,HOXD3,HPSE,HSD11B1,HSPB2,INMT,KCNQ1,KDR,KIF26B,KIT,KLF15,KYNU,LEPR,LONRF3,MAP3K15,MYOC,NPC1L1,NPTX2,NTRK3,PCSK6,PDE1B,PGBD1,PIK3CG,PLA2G5,PLA2G7,PLEKHG4,PRELID2,PTGER…	83
Cancer,Organismal Injury and Abnormalities	abdominal neoplasm	Abdominal neoplasm	2.27e-18	1.094	AATK,ABCA7,ABCC4,ACKR3,ACOT4,ACOT7,ACTA1,ACTA2,ACTG2,ADAM12,ADAMTS12,ADAMTS16,ADAMTS17,ADAMTS18,ADAMTS9,ADAMTSL2,ADAMTSL3,ADCY1,ADCY2,ADCYAP1R1,ADD2,ADH1C,ADRA1B,AFAP1L2,AFF3,AGTR2,AJAP1,AJUBA,ALDH1A1,ALDH1A2,ALDH3A1,ALPL,ALX4,AMHR2,AMPH,ANGPTL7,ANKLE1,ANO4,AOX1,APC2,APLP1,APOE,ARAP2,ARG1,ARHGAP22,ARHGDIG,ARHGEF19,ARMC2,ART3,ASB2,ASB5,ASCL2,ASIC2,ASPM,ATP2A1,AURKB,AXIN2,B3GNT3,B4GALNT1,BAALC,BAIA…	705
Embryonic Development,Organismal Development	growth	Growth of embryo	1.68e-07	1.084	ALX4,ASPM,BMP2,BMP4,BMP6,BRCA1,CCND1,CDKN2A,COL18A1,DAGLB,DKK1,Eda,EDN3,EMX2,FGF9,GLI1,HHIP,ID4,IGF2,IGFBP3,INHBA,INSC,KDR,KIF26A,KIT,LMNB1,LMO2,MELK,MSX1,MXD3,MYOC,NCAM1,NRG2,PTCH1,RET,RSPO3,S100A4,SERPIND1,SHOX2,SOX11,SOX4,TBX18,TDO2,TGFA,TMEM8A,TNC,TNFSF11,TSLP,TTYH1,UHRF1,VCL,WNT11,ZFP57	53
Metabolic Disease	glucose metabolism disorder	Glucose metabolism disorder	2.6e-07	1.07	ACTA2,ADAMTS9,ADCY1,ADCYAP1R1,ADRA1B,ALDH1A1,ALPL,APOE,ARG1,ASB2,BMP2,BMP4,C1QL3,CA4,CACNA2D3,CACNB2,CACNB3,CACNB4,CASP1,CBS/CBSL,CCND1,CCR9,CD200,CD27,CD7,CDH17,CDKN2A,CDKN2B,CEACAM1,CFB,CLEC3B,CLIC5,COL11A1,COL18A1,COL22A1,COL23A1,COL24A1,COL4A3,COL4A4,CRP,CTHRC1,CTSH,CXCL13,CXCR4,CYP19A1,CYTL1,DAPL1,DGKB,DIO3,DKK1,DLK1,EDNRB,ELMO1,EVI2A,FABP3,FOXC1,GABRA4,GAS6,Gbp8,GDF11,Gm4951,GPR1,GUCY1A2,HO…	117
Cellular Assembly and Organization,Cellular Function and Maintenance	organization	Microtubule dynamics	5.8e-13	1.061	AATK,ABCC4,ADCY1,AGTR2,AJUBA,AMHR2,APC2,APOE,BCL11B,BCL6B,BIRC5,BMP2,BMP4,BMP6,BRCA1,CACNA1H,CCNA2,CDC20,CDK1,CELSR3,CENPE,CENPF,CIT,CKAP2,CNTN4,CNTNAP1,CXCR4,CYP19A1,DLGAP5,DLX2,DLX5,DNER,ECT2,ELMO1,EPHA8,EPHB2,EPHX2,ETV4,FAM107A,FGD3,FGF9,FOXO6,FRMD7,FSD1,GAS6,GFRA2,GPRIN1,GSN,HCK,HMMR,ICAM5,INHBA,ITGA4,KCNJ2,KDR,KIF18B,KIF23,KIF2C,KIF4A,KIFC1,KIT,KNDC1,LGI1,LHX2,LMNB1,MATN2,MDK,MNS1,MSTN,MYLK,…	128
Cell-mediated Immune Response,Cellular Development,Cellular Function and Maintenance,Cellular Growth and Proliferation,Embryonic Development,Hematological System Development and Function,Hematopoiesis,Lymphoid Tissue Structure and Development,Organ Development,Organismal Development,Tissue Development	formation	Formation of thymocytes	9.14e-07	1.054	BCL11B,BIRC5,BRCA1,CCL25,CCND1,CCR9,CD83,CXCR4,DKK1,IL7,KIT,LAT2,LFNG,LMO2,SYK,Tcf7,TK1,ZAP70	18
Cellular Movement	cell movement	Cell movement of neurons	1.5e-06	1.048	ADCYAP1R1,ASPM,BMP4,CELSR3,CXCR4,DLX2,EDNRB,EPHB2,GAS6,KIT,LMNB1,MAFB,MATN2,MDK,MEF2C,NGFR,NR1D1,NTF4,NTRK3,POU3F3,RET,ROBO1,ROBO2,SATB2,SDC3,SEMA3A,ST8SIA2,STMN1,TNN,TRIM46,TUBB2B	31
Cancer,Organismal Injury and Abnormalities	pelvic tumor	Pelvic tumor	2.35e-20	1.033	AATK,ABCC4,ACOT7,ACTG2,ADAM12,ADAMTS12,ADAMTS16,ADAMTS18,ADAMTS9,ADAMTSL3,ADCY1,ADCY2,ADCYAP1R1,ADD2,ADRA1B,AFAP1L2,AFF3,AGTR2,AJAP1,AJUBA,ALDH1A1,ALDH1A2,ALDH3A1,ALPL,AMPH,ANO4,AOX1,APOE,ARAP2,ARHGAP22,ARHGEF19,ASB2,ASB5,ASCL2,ASIC2,ASPM,ATP2A1,AURKB,AXIN2,B3GNT3,B4GALNT1,BAIAP3,BCL11B,BCL6,BCL6B,BIRC5,BMP2,BMP6,BRCA1,BUB1,BUB1B,C10orf71,C1QTNF5,C8orf34,C9orf50,CACNA1H,CACNA2D3,CACNB2,CACNB3,CAD…	495
Neurological Disease	neurological signs	Neurological signs	3.68e-08	1.032	ADCY1,ADCY2,ADRA1B,APLP1,APOE,ATP2A1,B4GALNT1,BCL11B,BCL6,BHLHE22,CA11,CACNA2D3,CACNB3,CASP1,CASQ1,CASQ2,CDH11,CLSTN2,COL4A3,CPNE5,CRP,CYP19A1,CYP26B1,DGKB,ELMO1,EMX2,EPHB2,EPHX2,ETV4,FAM107A,GABRA4,HOXC6,HRH1,HTR2A,ICAM5,ID4,IGF2,KCNAB2,KCNH3,KCNK2,KCNQ1,LGR5,LRRN1,MAN1A1,MB,MYO1B,NPTX2,NR1D1,NTRK3,PDE1B,PLA2G2E,PLK2,PRKCB,PTGS1,PTK2B,Ptprv,RAD54L,RASGRP2,RXRG,SERPINA3,SHANK1,SLC18A2,SPOCK3,ST8S…	72
Nervous System Development and Function	development	Sensory system development	1.54e-08	1.03	ADAMTS18,ADAMTS9,ADCY1,ALDH1A1,ALDH1A2,APOE,BMP2,BMP4,BMP6,CBS/CBSL,CCND1,CDKN2A,COL18A1,COL4A3,CRYAA/CRYAA2,CXCR4,DIO3,DLX2,EGFLAM,EMX2,EPHB2,EPHX2,FGF9,FOXC1,FOXD1,FST,GDF11,HEY2,HEYL,HHIP,HS6ST2,IGF2,IGSF3,IRX3,Irx5,IRX6,ITGA4,KDR,KRT12,LFNG,LHX2,LMO7,NCAM1,NDP,NDST3,NGFR,NRTN,NTF4,NTRK3,PRKCB,RGS11,SEMA5A,SOX11,SOX4,STC1,TGFA,TULP1	57
Connective Tissue Disorders,Inflammatory Disease,Organismal Injury and Abnormalities,Skeletal and Muscular Disorders	rheumatic disease	Rheumatic Disease	6.74e-07	0.986	Acan,ACTA1,ACTA2,ADAM12,ADAMTS12,ADAMTS16,ADAMTS17,ADAMTS18,ADAMTS9,ADRA1B,ALPL,APOE,ARAP2,ARG1,BCL6,BIRC5,BMP2,BMP4,C9orf152,CACNA2D3,CACNB2,CASP1,CCNB1,CCR9,CD200,CD27,CD83,CDH11,CDH26,CDKN2A,CEACAM1,CFB,CHEK2,CLEC3B,CLSTN2,COL11A1,CRP,CRYAA/CRYAA2,CXCL13,CXCR4,CYP19A1,CYTL1,EDN3,EDNRB,ENPP2,EPHX2,FLT3LG,G0S2,GABRA4,GDF5,GPC4,GSN,HCK,HMMR,HOXC4,HOXC5,HRH1,HTR2A,IL12A,IL20RB,IL27RA,IL6R,IL7,ISG2…	110
Cancer,Organismal Injury and Abnormalities,Reproductive System Disease	breast cancer	Breast cancer	2.06e-12	0.96	ABCC4,ACTA2,ADAM12,ADAMTS18,ADAMTS9,ADCY2,ADRA1B,AJUBA,ALDH1A1,ALPL,AMPH,AOX1,APOE,ASGR1,ATP2A1,AXIN2,B4GALNT1,BCL11B,BCL6,BIRC5,BMP4,BRCA1,BUB1B,C1QTNF5,CACNA1H,CACNA2D3,CACNB2,CBS/CBSL,CCNB1,CCND1,CDC20,CDCA7,CDH11,CDH24,CDK1,CDKN2A,CENPF,CHEK2,CIT,CLEC10A,CLSTN2,CNN2,COL11A1,COL22A1,COL24A1,CXCR4,CYP19A1,DGKB,DKK1,DTL,DUSP4,E2F8,ECT2,EFHC2,EGFL6,EN1,EPHA5,EPHX2,ETNK2,ETV4,EXO1,FAM174B,FAM198B,…	200
Cancer,Organismal Injury and Abnormalities	growth	Growth of malignant tumor	8.79e-09	0.956	ABCC4,ADCYAP1R1,AFAP1L2,ASGR1,BIRC5,BMP2,BMP6,BRCA1,CASP1,CCND1,CDKN2A,CEACAM1,CENPA,CXCR4,CYP19A1,DKK1,DLK1,EMX2,EPHB2,FGF9,GALNT3,GAS6,GLI1,HMMR,IGF2,IGFBP3,IL12A,IL27RA,IL6R,IL7,INHBA,KDR,KIT,LEPR,MKI67,MMP3,NCAPG,NOL3,NT5E,PLK1,PTCH1,PTK2B,RET,RRM2,RUNX2,SOX11,SOX4,STMN1,TGFA,TNC,TPX2,UBE2C,WISP1	53
Cancer,Organismal Injury and Abnormalities,Reproductive System Disease	breast or ovarian cancer	Breast or ovarian cancer	4.18e-17	0.936	ABCC4,ACTA2,ADAM12,ADAMTS12,ADAMTS18,ADAMTS9,ADAMTSL3,ADCY1,ADCY2,ADCYAP1R1,ADD2,ADRA1B,AFF3,AJUBA,ALDH1A1,ALDH1A2,ALDH3A1,ALPL,AMPH,AOX1,APOE,ASCL2,ASGR1,ASPM,ATP2A1,AURKB,AXIN2,B4GALNT1,BCL11B,BCL6,BIRC5,BMP4,BRCA1,BUB1,BUB1B,C1QTNF5,C8orf34,CACNA1H,CACNA2D3,CACNB2,CBS/CBSL,CCNB1,CCNB2,CCND1,CDC20,CDCA7,CDH11,CDH24,CDK1,CDK15,CDKN2A,CDKN2B,CELSR3,CENPE,CENPF,CFB,CHEK2,CIT,CLEC10A,CLEC3B,CLSTN2,…	291
Organismal Injury and Abnormalities	growth	Growth of lesion	2.04e-09	0.934	ABCC4,ACKR3,ADAMTS12,ADCYAP1R1,AFAP1L2,AGTR2,AJUBA,APOE,ASGR1,B4GALNT1,BIRC5,BMP2,BMP4,BMP6,BRCA1,BUB1B,CARD10,CASP1,CCND1,CDH17,CDKN2A,CDKN2B,CEACAM1,CENPA,CHEK2,COL18A1,COL4A3,CXCR4,CYP19A1,DKK1,DLK1,EGFL6,EMX2,EPHB2,FGF9,FST,GALNT3,GAS6,GLI1,HMMR,HPSE,IGF2,IGFBP3,IL12A,IL27RA,IL6R,IL7,INHBA,IQGAP2,KDR,KIT,LEPR,LMO2,MAP3K6,MKI67,MMP3,MMP8,MSTN,NCAPG,NGFR,NOL3,NT5E,NTRK3,PAK6,PAWR,PCDH10,PCSK6,P…	92
Cancer,Organismal Injury and Abnormalities	growth	Growth of tumor	4e-09	0.934	ABCC4,ACKR3,ADAMTS12,ADCYAP1R1,AFAP1L2,AGTR2,AJUBA,ASGR1,B4GALNT1,BIRC5,BMP2,BMP4,BMP6,BRCA1,BUB1B,CARD10,CASP1,CCND1,CDH17,CDKN2A,CDKN2B,CEACAM1,CENPA,CHEK2,COL18A1,COL4A3,CXCR4,CYP19A1,DKK1,DLK1,EGFL6,EMX2,EPHB2,FGF9,FST,GALNT3,GAS6,GLI1,HMMR,HPSE,IGF2,IGFBP3,IL12A,IL27RA,IL6R,IL7,INHBA,IQGAP2,KDR,KIT,LEPR,LMO2,MAP3K6,MKI67,MMP3,MMP8,MSTN,NCAPG,NGFR,NOL3,NT5E,NTRK3,PAK6,PAWR,PCDH10,PCSK6,PIK3CG…	91
Connective Tissue Disorders,Inflammatory Disease,Inflammatory Response,Organismal Injury and Abnormalities,Skeletal and Muscular Disorders	inflammation	Inflammation of joint	7.6e-08	0.921	Acan,ACTA1,ACTA2,ADAM12,ADAMTS12,ADAMTS16,ADAMTS17,ADAMTS18,ADAMTS9,ADRA1B,ALPL,APOE,ARAP2,ARG1,BCL6,BIRC5,BMP2,BMP4,C9orf152,CACNA2D3,CACNB2,CASP1,CCNB1,CCR9,CD200,CD27,CD83,CDH11,CDH26,CDKN2A,CFB,CHEK2,CLEC3B,CLSTN2,COL11A1,CRP,CXCL13,CXCR4,CYP19A1,CYTL1,EDN3,ENPP2,EPHX2,FLT3LG,G0S2,GABRA4,GDF5,GPC4,GSN,HCK,HMMR,HOXC4,HOXC5,HTR2A,IL12A,IL20RB,IL27RA,IL6R,IL7,KDR,KIT,LBH,LEPR,MAFB,MC2R,MDK,MMP11…	97
Cardiovascular Disease	hypertension	Hypertension	8.98e-13	0.916	ACTG2,ADD2,ADRA1B,AFF3,ALPL,APOE,ARG1,ARHGEF19,ASIC2,BIRC5,BMP4,BOK,C1QTNF5,CA4,CACNA1H,CACNB2,CACNB3,CACNB4,CBLN1,CCBE1,CCDC81,CDH17,CLEC14A,CLIC5,CRP,CXCL13,CXCR4,CYP19A1,EDNRB,FOXC1,GABRA4,GCNT1,GPC2,GRIA1,GSN,GSTA3,GUCY1A2,HOXA2,HOXD3,HPSE,HSD11B1,HSPB2,INMT,KCNQ1,KDR,KIF26B,KIT,KLF15,KYNU,LEPR,LONRF3,MAP3K15,MYOC,NPC1L1,NPTX2,NTRK3,PCSK6,PDE1B,PGBD1,PIK3CG,PLA2G5,PLA2G7,PLEKHG4,PRELID2,PTGER…	82
Embryonic Development,Organismal Development,Tissue Development	growth	Growth of embryonic tissue	1.7e-08	0.909	ALX4,ASPM,BMP2,BMP4,CCND1,CDKN2A,COL18A1,DAGLB,DKK1,Eda,EMX2,FGF9,GLI1,HHIP,ID4,IGF2,INHBA,KDR,KIF26A,KIT,LMNB1,MELK,MSX1,MXD3,MYOC,PTCH1,RET,S100A4,SERPIND1,SHOX2,SOX11,TBX18,TDO2,TGFA,TNC,VCL,WNT11	37
Organismal Development	development	Development of genitourinary system	1.98e-07	0.889	ABCC4,ADAMTS16,ADRA1B,Agtr1b,AGTR2,ALDH1A1,ALDH1A2,AMHR2,AMPH,APOE,ASCL2,ASPM,B4GALNT1,BCL6,BMP2,BMP4,BMP6,BRCA1,CADM1,CBS/CBSL,CCND1,CCNF,CDKN2A,CDKN2B,CENPF,CIT,COL4A3,COL4A4,CXCR4,CYP19A1,CYP26B1,DKK1,DSG2,E2F8,Eda,EMX2,EN1,ETNK2,ETV4,EXO1,FANCA,FANCC,FGF9,FOXC1,FOXD1,FST,GCNT1,GDF11,GFRA2,GLI1,GREB1L,GSN,HEYL,HOXC6,HPSE,ID4,IGF2,INHBA,KDR,KIT,LBH,LEPR,LFNG,LGR4,MAFB,MLXIPL,MMP3,MNS1,MSTN,MSX1…	92
Cellular Development	differentiation	Differentiation of nervous system	1.02e-14	0.886	AGTR2,ALDH1A2,ASPM,BCL11B,BCL6,BHLHE22,BMP2,BMP4,BMP6,CBLN1,CCND1,CDKN2A,CIT,CNTFR,CNTN4,CXCR4,CYP26B1,DISP1,DLX2,DLX5,DNER,ECT2,EDN3,EMX2,EN1,ENPP2,ETV4,FST,GDF11,GDF5,GLI1,GPC2,GSN,HEYL,HOXA2,HOXC8,HOXD3,ID4,IGF2,IL6R,INHBA,IRX3,KLF15,KNDC1,LHX2,LMNB1,MAFB,MDK,MEF2C,MSTN,MYO7A,NCAM1,NGFR,NLGN3,NRXN1,NTF4,NTRK3,P2RY2,RET,S100A4,SEMA3A,SMARCA1,SOX11,SOX4,ST8SIA2,TDO2,TGFA,TGM3,TNC,TSHR,TSPAN2,TUB…	72
Organismal Development	size	Size of body	1.35e-06	0.849	ACTA1,ADAMTS18,ADCYAP1R1,Agtr1b,AGTR2,ALDH1A2,ALPL,APLP1,APOBEC2,APOE,BCL6,BMP4,BRCA1,CA4,CACNA1H,CBS/CBSL,CCNB2,CCND1,CDKN2A,COL4A3,CXCR4,DHRS3,DIO3,DLK1,DLX5,E2F8,EDNRB,EN1,FST,G0S2,GDF5,GFRA2,GLI1,GRIA1,HEY2,HEYL,HOXB4,HRH1,HSD11B1,IGF2,IGFBP3,Irx5,KCNAB2,KCNQ1,LEPR,LFNG,LGI1,LMO7,LRIG3,MSTN,NGFR,NLGN3,NPPC,NRG2,NRXN2,NTRK3,PLK2,PRKG2,PTCH1,RAMP3,RUNX2,SCNN1B,SEMA3A,SLC18A2,SLC24A4,SLC6A9,SLIT…	79
Cardiovascular Disease,Organismal Injury and Abnormalities	abnormality	Abnormality of left ventricle	6.28e-07	0.849	ACKR3,ADAM12,ADRA1B,AGTR2,APOE,CA4,CACNB2,CASQ2,DES,DIO3,DSG2,FGF9,GABRA4,GRIA1,HEY2,KCNJ8,KDR,KLF15,LDB3,LRIG3,MB,MMP3,NEXN,NOL3,NT5E,NTRK3,PDE9A,PTGIR,RUNX2,RYR2,VAV3	31
Cancer,Hematological Disease,Organismal Injury and Abnormalities	lymphohematopoietic neoplasia	Lymphohematopoietic neoplasia	2.81e-12	0.845	ABCA7,ABCC4,ADAM12,ADAMTS12,ADAMTS16,ADAMTS17,ADAMTS9,ADAMTSL3,ADCY1,ADCYAP1R1,ADD2,ADRA1B,AFAP1L2,AFF3,AGTR2,ALDH1A1,ALPL,AMPH,ANO4,AOX1,APLP1,APOE,AURKB,AXIN2,B3GNT3,B4GALNT1,BAALC,BCL11B,BCL6,BIRC5,BMP2,BMP6,BRCA1,BUB1,BUB1B,CACNA1H,CACNB2,CACNB3,CACNB4,CADM1,CASP1,CCNA2,CCNB1,CCNB2,CCND1,CCNF,CD200,CD27,CD7,CDC20,CDCA2,CDCA7,CDCA7L,CDH11,CDK1,CDKN2A,CDKN2B,CELSR3,CENPF,CHEK2,CKAP2L,CNTFR,CNTN…	257
Cell Cycle	mitosis	Mitosis of breast cancer cell lines	4.44e-06	0.816	BMP2,BMP4,BMP6,BRCA1,CDK1,INHBA,SYK	7
Cell Cycle	mitosis	Mitosis of tumor cell lines	9.18e-13	0.777	AJUBA,BIRC5,BMP2,BMP4,BMP6,BRCA1,BUB1,BUB1B,CCNB1,CCNB2,CDC20,CDC25C,CDCA8,CDK1,CENPE,CHEK2,DLGAP5,INHBA,KIF22,KIF4A,NEK2,NUF2,PLK1,RACGAP1,SPAG5,SPC25,SYK,TOP2A,TPX2,TTK	30
Cell Cycle	cell cycle progression	Cell cycle progression	5.81e-14	0.774	ACKR3,ADAM12,ADCY2,ADRA1B,AFAP1L2,AGTR2,AJUBA,ALDH3A1,APOE,ARG1,AURKB,BCL6,BIRC5,BMP2,BMP4,BMP6,BRCA1,BUB1,BUB1B,CARD10,CCNA2,CCNB1,CCNB2,CCND1,CCNF,CDC20,CDC25C,CDCA8,CDK1,CDKN2A,CDKN2B,CEACAM1,CENPA,CENPE,CENPF,CHEK2,CIT,CKAP2,CYSLTR1,DLGAP5,DLX2,DTL,EDN3,EPCAM,ESCO2,FANCA,FANCC,FGF9,FLT3LG,FOXC1,GAS6,GDF11,GLI1,HOXB4,IGF2,IGFBP3,IL12A,IL6R,IL7,INHBA,IRX1,KDR,KIF15,KIF18B,KIF22,KIF2C,KIF4A,KIFC…	118
Cellular Assembly and Organization,Cellular Function and Maintenance	organization	Organization of cytoskeleton	2.11e-15	0.764	AATK,ABCC4,ADAM12,ADCY1,ADRA1B,AGTR2,AJUBA,AMHR2,APC2,APOE,ARHGEF19,ASPM,AURKB,BCL11B,BCL6,BCL6B,BIRC5,BMP2,BMP4,BMP6,BRCA1,CACNA1H,CCNA2,CCNB1,CDC20,CDK1,CDKN2A,CELSR3,CENPE,CENPF,CGNL1,CIT,CKAP2,CNN2,CNTN4,CNTNAP1,CRYAA/CRYAA2,CXCR4,CYP19A1,DES,DLGAP5,DLX2,DLX5,DNER,ECT2,ELMO1,EPHA5,EPHA8,EPHB2,EPHX2,ETV4,FAM107A,FGD3,FGF9,FOXO6,FRMD7,FSD1,GAS6,GFRA2,GPRIN1,GSN,HCK,HMMR,ICAM5,INHBA,ITGA4,KCNJ2,…	151
Cellular Assembly and Organization,Cellular Function and Maintenance	organization	Organization of cytoplasm	3.24e-12	0.764	AATK,ABCC4,ADAM12,ADCY1,ADRA1B,AGTR2,AJUBA,AMHR2,APC2,APOE,ARHGEF19,ASPM,AURKB,BCL11B,BCL6,BCL6B,BIRC5,BMP2,BMP4,BMP6,BRCA1,CACNA1H,CASQ1,CCNA2,CCNB1,CDC20,CDK1,CDKN2A,CELSR3,CENPE,CENPF,CGNL1,CIT,CKAP2,CNN2,CNTN4,CNTNAP1,CRYAA/CRYAA2,CXCR4,CYP19A1,DES,DLGAP5,DLX2,DLX5,DNER,ECT2,ELMO1,EPHA5,EPHA8,EPHB2,EPHX2,ETV4,FAM107A,FGD3,FGF9,FOXO6,FRMD7,FSD1,GAS6,GFRA2,GPRIN1,GSN,HCK,HMMR,ICAM5,INHBA,ITGA4,…	152
Cancer,Organismal Injury and Abnormalities,Reproductive System Disease	neoplasia	Prostatic tumor	5.45e-12	0.742	AATK,ABCC4,ACOT7,ADAMTS16,ADAMTS18,ADCY1,ADCY2,ADD2,ADRA1B,AFAP1L2,ALDH1A2,ALPL,ANO4,AOX1,ARAP2,ARHGAP22,ARHGEF19,ASB2,ASIC2,ASPM,AURKB,AXIN2,B4GALNT1,BAIAP3,BCL11B,BIRC5,BMP2,BMP6,BRCA1,BUB1B,C10orf71,C1QTNF5,C8orf34,C9orf50,CACNA1H,CACNB3,CADM1,CADM3,CARD10,CASP1,CASQ2,CBS/CBSL,CCL25,CCNB1,CCND1,CCR9,CDC25C,CDH11,CDH17,CDHR4,CDKN2A,CEACAM1,CELSR3,CENPF,CENPM,CENPP,CFB,CHEK2,CHST2,CIT,CKAP2,CLST…	284
Cancer,Hematological Disease,Organismal Injury and Abnormalities	hematological neoplasia	Hematopoietic neoplasm	1.32e-11	0.732	ABCA7,ABCC4,ADAM12,ADAMTS12,ADAMTS16,ADAMTS17,ADAMTS9,ADAMTSL3,ADCY1,ADCYAP1R1,ADD2,ADRA1B,AFAP1L2,AFF3,AGTR2,ALDH1A1,ALPL,AMPH,ANO4,AOX1,APLP1,APOE,AURKB,AXIN2,B3GNT3,B4GALNT1,BAALC,BCL11B,BCL6,BIRC5,BMP2,BMP6,BRCA1,BUB1,BUB1B,CACNA1H,CACNB2,CACNB3,CACNB4,CADM1,CASP1,CCNA2,CCNB1,CCNB2,CCND1,CCNF,CD200,CD27,CD7,CDC20,CDCA2,CDCA7,CDCA7L,CDH11,CDK1,CDKN2A,CDKN2B,CELSR3,CENPF,CHEK2,CKAP2L,CNTFR,CNTN…	253
Cellular Assembly and Organization,Tissue Development	fibrogenesis	Fibrogenesis	3.75e-06	0.727	ACTA1,APOE,BIRC5,BMP4,BRCA1,CASQ1,CASQ2,CCND1,CDH11,CENPF,CHEK2,CNTNAP1,COL18A1,DES,DKK1,DLGAP5,FAM107A,FBLIM1,FHOD3,Fmnl1,FRMD7,GSN,HCK,HSD11B1,KANK4,KDR,KIF2C,LAT2,LDB3,MEF2C,MYLK,MYOC,OBSCN,PALLD,PHLDB2,PSRC1,PTK2B,ROBO1,SERPINA3,STMN1,TCAP,TEAD4,TGFBI,TNC,TNN,TPX2,TRIP10,WNT11	48
Hematological System Development and Function,Tissue Morphology	quantity	Quantity of leukocytes	3.76e-07	0.723	ACKR2,ACKR3,ADAM12,ADAMTS12,ALPL,APOE,B4GALNT1,BCL11B,BCL6,BCL6B,BIRC5,BUB1,CASP1,CBS/CBSL,CCBE1,CCL25,CCNB2,CCR9,CD200,CD27,CD7,CD83,CDH17,CDKN2A,CDKN2B,CHST2,CHST3,CLEC10A,CNN2,CRP,CXCL13,CXCR4,CYP19A1,DKK1,DLK1,ELMO1,EPHX2,FANCC,FLT3LG,GALNT3,GCNT1,GSN,HCK,HPSE,HRH1,HSD11B1,IGF2,IGFBP3,IL12A,IL20RB,IL27RA,IL6R,IL7,INHBA,KIT,LEPR,MDK,MMP3,MMP8,NDST3,NGFR,NLRC5,NRTN,NT5E,PAWR,PAX1,PIK3CG,PLA2G2D…	87
Organismal Development	growth	Growth of vessel	4.3e-06	0.716	ACKR3,AGTR2,APOE,BMP6,COL18A1,EDNRB,FOXC1,GAS6,HSD11B1,IGF2,IL6R,INHBA,KDR,KIT,LEPR,MDK,MKI67,MMP11,NDP,NELL1,NPPC,SYK	22
Cancer,Gastrointestinal Disease,Organismal Injury and Abnormalities	gastrointestinal tract cancer	Gastrointestinal tract cancer	4.81e-24	0.651	AATK,ABCA7,ABCC4,ACKR3,ACOT7,ACTA1,ACTA2,ACTG2,ADAM12,ADAMTS12,ADAMTS16,ADAMTS17,ADAMTS18,ADAMTS9,ADAMTSL2,ADAMTSL3,ADCY1,ADCY2,ADCYAP1R1,ADD2,ADRA1B,AFAP1L2,AFF3,AGTR2,AJAP1,AJUBA,ALDH1A1,ALDH1A2,ALDH3A1,ALPL,ALX4,AMHR2,AMPH,ANGPTL7,ANKLE1,ANO4,AOX1,APC2,APLP1,APOE,ARAP2,ARG1,ARHGAP22,ARHGDIG,ARMC2,ART3,ASB2,ASB5,ASPM,ATP2A1,AURKB,AXIN2,B3GNT3,B4GALNT1,BAALC,BCL11B,BCL6,BCL6B,BHLHE22,BIRC5,BMP2,…	639
Neurological Disease,Skeletal and Muscular Disorders	neuromuscular disease	Neuromuscular disease	9.64e-09	0.651	ADCY2,ADH1C,ADRA1B,APLP1,APOE,ATP2A1,B4GALNT1,BCL11B,BCL6,CA11,CACNA2D3,CACNB3,CASP1,CASQ1,CASQ2,CFB,COL4A3,CPNE5,CRP,CXCL13,CYP26B1,CYSLTR1,DGKB,ELMO1,EMX2,EPHB2,EPHX2,ETV4,FAM107A,GABRA4,GALNT3,GRIA1,HOXC6,HRH1,HTR2A,ICAM5,ID4,IL6R,ITGA4,KCNAB2,KCNK2,KCNQ1,KDR,KIT,LAT2,LGR5,LRRN1,MAN1A1,MB,MC2R,MXD3,MYO1B,NGFR,NR1D1,OAS1,PDE1B,PLA2G2E,PLK2,PRKCB,PTGS1,PTK2B,Ptprv,RAB39B,RAD54L,RASGRP2,RET,RRM2,…	90
Hematological System Development and Function,Tissue Morphology	quantity	Quantity of blood cells	5.04e-07	0.644	ACKR2,ACKR3,ADAM12,ADAMTS12,ADD2,ALPL,APOE,B4GALNT1,BCL11B,BCL6,BCL6B,BIRC5,BMP4,BUB1,CASP1,CBS/CBSL,CCBE1,CCL25,CCNB2,CCND1,CCR9,CD200,CD27,CD7,CD83,CDH17,CDKN2A,CDKN2B,CHST2,CHST3,CLEC10A,CNN2,CRP,CXCL13,CXCR4,CYP19A1,DKK1,DLK1,ELMO1,EPHX2,FANCA,FANCC,FLT3LG,GALNT3,GCNT1,GSN,HCK,HOXB4,HPSE,HRH1,HSD11B1,IGF2,IGFBP3,IL12A,IL20RB,IL27RA,IL6R,IL7,INHBA,KDR,KIT,LEPR,LHX2,MDK,MMP3,MMP8,NDST3,NGFR,NLR…	95
Cancer,Organismal Injury and Abnormalities	breast or pancreatic cancer	Breast or pancreatic cancer	8.47e-20	0.629	AATK,ABCA7,ABCC4,ACKR3,ACTA2,ADAM12,ADAMTS12,ADAMTS17,ADAMTS18,ADAMTS9,ADAMTSL3,ADCY1,ADCY2,ADCYAP1R1,ADD2,ADRA1B,AFAP1L2,AFF3,AJAP1,AJUBA,ALDH1A1,ALDH1A2,ALDH3A1,ALPL,AMHR2,AMPH,AOX1,APOE,ARHGAP22,ARMC2,ASCL2,ASGR1,ASPM,ATP2A1,AURKB,AXIN2,B4GALNT1,BAALC,BAIAP3,BCL11B,BCL6,BIRC5,BMP2,BMP4,BRCA1,BUB1,BUB1B,C10orf71,C1QTNF5,C8orf34,C9orf152,CACNA1H,CACNA2D3,CACNB2,CASP1,CASQ1,CBS/CBSL,CCNB1,CCNB2,C…	381
Cancer,Organismal Injury and Abnormalities	visceral metastasis	Visceral metastasis	3.44e-07	0.628	ACKR3,ACTA2,ADAM12,ARG1,AURKB,CCND1,CD200,CDH17,CDKN2A,CXCR4,CYP19A1,DKK1,DLGAP5,DSG2,DUSP4,EDNRB,EMX2,EN1,ENPP2,FBN2,FST,HMMR,HOXC6,IRX1,KCNJ2,KCNK2,KDR,KIF20A,KIT,LGR4,MAFB,MMP3,MSX1,NCAPG,NOL3,NT5E,PBK,PTK2B,RAB11FIP4,RET,RRM2,S100A4,SCUBE3,SECTM1,TNFRSF21,TOP2A,TUBB3	47
Embryonic Development,Nervous System Development and Function,Organ Development,Organismal Development,Tissue Development	formation	Formation of brain	8.53e-10	0.619	AATK,ADCYAP1R1,AGTR2,ALDH1A2,APLP1,APOE,ASPM,BHLHE22,BMP2,BMP4,CBS/CBSL,CCND1,CCNF,CDCA7L,CDKN2A,CHST3,CXCR4,CYP19A1,DIO3,DKK1,DLX2,DLX5,DNER,EMX2,EN1,ENPP2,EPHA5,EPHB2,FANCC,FOXC1,FOXD1,GLI1,ID4,IRX3,Irx5,IRX6,KIF14,KIF1A,LHX2,MDK,MSX1,NCAM1,NR1D1,NTF4,PLXNA3,POU3F3,PTCH1,ROBO1,ROBO2,RTN4R,S100A4,SEMA3A,SEMA5A,SIM2,SMARCA1,SNCB,SOX4,SPRY4,ST8SIA2,TDO2,TNC,UNC5C	62
Cellular Development,Connective Tissue Development and Function,Tissue Development	differentiation	Differentiation of bone cells	1.64e-12	0.611	APOE,AXIN2,BCL6,BMP2,BMP4,BMP6,CD200,CDK1,CEACAM1,CTHRC1,CYSLTR1,DKK1,DLK1,DLX5,FBLIM1,FBN2,FGF9,GLI1,GSN,HOXA2,HPSE,ID4,IL6R,IL7,INHBA,INPP4B,LGR4,MAFB,MDK,MEF2C,MSTN,MYOC,NELL1,NPPC,OSTN,PTCH1,PTGER2,Ptprv,RUNX2,SATB2,SEMA3A,SHOX2,SOST,SOX11,SP7,STC1,STMN1,SYK,TMEM178A,TNC,TNFSF11,TNN,TSHR,WISP1,WNT11	55
Embryonic Development,Hematological System Development and Function,Lymphoid Tissue Structure and Development,Organ Development,Organismal Development,Tissue Development	formation	Formation of lymphoid tissue	8.77e-11	0.591	BCL11B,BCL6,BIRC5,BRCA1,CACNB4,CCBE1,CCL25,CCNB2,CCND1,CCR9,CD83,CDH17,CDKN2B,CXCL13,CXCR4,CYP19A1,DKK1,EDNRB,FOXC1,HCK,HOXB4,HOXD3,IGF2,IL27RA,IL7,ITGA4,KDR,KIT,LAT2,LFNG,LMO2,MAFB,MEF2C,PAX1,PCSK6,RET,SLC40A1,SOX18,SPNS2,SYK,Tcf7,TGFBI,TK1,TNFRSF21,TNFSF11,TRIP10,TSLP,ZAP70	48
Cancer,Dermatological Diseases and Conditions,Organismal Injury and Abnormalities	skin carcinoma	Skin carcinoma	1.9e-06	0.577	ADAM12,ADAMTS18,ADAMTSL3,ADD2,AFF3,ALDH1A2,APOBEC2,ARAP2,ASPM,BCL11B,BRCA1,C4orf46,CACNA1H,CDH11,CDH17,CDKN2A,CIT,CNTN4,COL11A1,COL18A1,COL22A1,COL24A1,COL4A4,CPN2,CYP19A1,CYP7B1,DCLK3,DPP10,DPP6,DUSP4,EFHC2,ELMO1,EPHA5,FBN2,FOXC1,GABRA4,GALNT9,GCNT1,GLI1,HHIP,HOXC8,HTR2A,IL27RA,IRX6,ISG20,KDR,KIAA1755,KIF26B,KIF4A,LEPR,LGR4,LGR5,LHX2,LIN7A,LPCAT2,LRRN2,MATN2,MEF2C,MLC1,MMP11,MMP8,MYLK,MYO15A,NCA…	107
Cancer,Organismal Injury and Abnormalities	pelvic cancer	Pelvic cancer	5.33e-21	0.555	AATK,ABCC4,ACOT7,ACTG2,ADAMTS12,ADAMTS16,ADAMTS18,ADAMTS9,ADAMTSL3,ADCY1,ADCY2,ADCYAP1R1,ADD2,ADRA1B,AFAP1L2,AFF3,AGTR2,AJAP1,AJUBA,ALDH1A1,ALDH1A2,ALDH3A1,ALPL,AMPH,ANO4,AOX1,APOE,ARAP2,ARHGAP22,ARHGEF19,ASB2,ASCL2,ASIC2,ASPM,ATP2A1,AURKB,AXIN2,B3GNT3,B4GALNT1,BAIAP3,BCL11B,BCL6,BCL6B,BIRC5,BMP2,BMP6,BRCA1,BUB1,BUB1B,C10orf71,C1QTNF5,C8orf34,C9orf50,CACNA1H,CACNA2D3,CACNB2,CACNB3,CADM1,CADM3,CAR…	491
Cancer,Organismal Injury and Abnormalities	breast or colorectal cancer	Breast or colorectal cancer	6.81e-26	0.529	AATK,ABCC4,ACKR3,ACOT7,ACTA1,ACTA2,ADAM12,ADAMTS12,ADAMTS16,ADAMTS18,ADAMTS9,ADCY2,ADD2,ADRA1B,AFAP1L2,AFF3,AGTR2,AJAP1,AJUBA,ALDH1A1,ALPL,ALX4,AMPH,AOX1,APLP1,APOE,ARAP2,ARG1,ART3,ASB2,ASGR1,ATP2A1,AURKB,AXIN2,B3GNT3,B4GALNT1,BCL11B,BCL6,BCL6B,BIRC5,BMP2,BMP4,BMP6,BRCA1,BUB1,BUB1B,C10orf71,C1QL3,C1QTNF5,C8orf34,C9orf152,C9orf50,CA11,CACNA1H,CACNA2D3,CACNB2,CACNB3,CACNB4,CADM3,CARD10,CASP1,CBS/CB…	473
Cardiovascular Disease,Organismal Injury and Abnormalities	abnormality	Abnormality of heart ventricle	9.53e-09	0.52	ACKR3,ADAM12,ADRA1B,AGTR2,APOE,BCL6,BIRC5,CA4,CACNB2,CASQ2,CCND1,COL18A1,CXCR4,DES,DHRS3,DIO3,DSG2,ECE2,FGF9,GABRA4,GRIA1,HEY2,HOXB4,IGF2,KCNJ8,KDR,KLF15,LDB3,LRIG3,MB,MEF2C,MMP3,NEXN,NOL3,NT5E,NTRK3,PCSK6,PDE9A,PRKCB,PTGIR,PTGS1,PTK2B,RUNX2,RYR2,SEMA3A,SOX11,SOX4,TLL1,VAV3	49
Connective Tissue Disorders,Organismal Injury and Abnormalities,Skeletal and Muscular Disorders	abnormality	Abnormality of cartilage tissue	4.76e-06	0.514	Acan,ADRA1B,CACNA1H,CFB,CLEC3B,COL11A1,CYTL1,DKK1,DLX5,HOXC5,HOXD3,IL27RA,IL7,MMP3,NPPC,PAX1,PIK3CG,PTGIR,PTGS1,RUNX2,SATB2,TGFA,TNFSF11,WISP1	24
Cellular Function and Maintenance	homeostasis	Cellular homeostasis	3.03e-07	0.505	ADRA1B,AGTR2,APOE,ARG1,ASIC2,ATP2A1,BCL11B,BCL6,BIRC5,BMP2,BMP4,BMP6,BOK,BRCA1,CACNA1H,CACNB3,CACNB4,CADM1,CASP1,CCL25,CCNB2,CCND1,CCR9,CD27,CD7,CD83,CDKN2A,CEACAM1,CHEK2,CHP2,CHST3,CLIC5,CNGA2,CRP,CXCL13,CXCR4,CYBRD1,CYP19A1,CYP26B1,CYSLTR1,DKK1,DPP6,DUSP4,EDN3,EDNRB,EPHB2,FANCC,FLT3LG,GAS6,GDF11,GSN,HCK,HRH1,HSD11B1,HSPB2,HTR2A,IGF2,IGFBP3,IL12A,IL27RA,IL6R,IL7,INHBA,INPP4B,ITGA4,JPH2,KCNJ2,KCN…	137
Cellular Movement	migration	Migration of cells	1.11e-15	0.5	ABCC4,Acan,ACKR2,ACKR3,ACTA2,ADAM12,ADCYAP1R1,ADD2,AGTR2,AJUBA,APOE,ARG1,ASB2,ASPM,BCL11B,BCL6,BMP2,BMP4,BMP6,BRCA1,CARD10,CASP1,CBS/CBSL,CCBE1,CCL25,CCNA2,CCNB2,CCND1,CCR9,CD200,CDCA7L,CDH11,CDK1,CDKN2A,CEACAM1,CELSR3,CENPF,CFB,CHP2,CHST2,CLEC10A,CNN2,COL11A1,COL18A1,COL4A3,CRP,CTSH,CXCL13,CXCR4,CYP19A1,CYP26B1,CYSLTR1,CYTL1,DKK1,DLX2,DSG2,DTL,DUSP4,ECT2,EDN3,EDNRB,EGFL6,ELMO1,ENPP2,EPCAM,EPHA8,…	201
Cellular Development,Cellular Growth and Proliferation,Nervous System Development and Function,Tissue Development	proliferation	Proliferation of neuronal cells	3.9e-12	0.494	AATK,ADCYAP1R1,APOE,ARG1,ASPM,BMP2,BMP4,BMP6,CCND1,CDK1,CHST2,CXCR4,CYP19A1,DAGLB,DLX5,DNER,ENPP2,EPHB2,ETV4,FAM107A,FRMD7,GDF5,GFRA2,GPRIN1,HHIP,HPSE,ICAM5,ID4,IGF2,IL6R,IRX3,Irx5,IRX6,ITGA4,KIF23,KIF26A,KIT,KNDC1,LGI1,LMNB1,MDK,NCAM1,NCAM2,NGFR,NPAS4,NR1D1,NRTN,NRXN1,NTF4,NTN3,NTRK3,P2RY2,PAK6,PALLD,PLXNA3,PTCH1,PTK2B,RET,ROBO1,ROBO2,RTN4R,S100A4,SEMA3A,SEMA5A,SLC9A5,SYK,TGFA,TNC,TNN,TRPV2,VCL	71
Cancer,Organismal Injury and Abnormalities	thoracic neoplasm	Thoracic neoplasm	2.43e-12	0.466	ABCC4,ACTA2,ADAM12,ADAMTS12,ADCY2,ADCYAP1R1,ADH1C,ADRA1B,AJUBA,ALDH3A1,AOX1,APOE,ARAP2,AURKB,AXIN2,BCL6,BIRC5,BMP2,BRCA1,BUB1,BUB1B,C11orf52,C9orf50,CADM1,CASP1,CBLN1,CCNA2,CCNB1,CCNB2,CCND1,CD200,CDC20,CDCA2,CDCA8,CDH26,CDK1,CDKN2A,CDKN2B,CEACAM1,CENPF,CHEK2,CLDN10,CNTNAP1,COL11A1,COL22A1,COL23A1,COL24A1,COL4A4,CRP,CWH43,CXCL13,CXCR4,CYP19A1,CYP7B1,DKK1,DLK1,DLX6,DNPH1,DPP6,E2F8,ECT2,EDNRB,EMX2,…	196
Cancer,Organismal Injury and Abnormalities	metastatic solid tumor	Metastatic solid tumor	1.68e-07	0.462	ACKR3,ACTA2,ADAM12,ALPL,ARG1,AURKB,AXIN2,BIRC5,BRCA1,CASP1,CCND1,CD200,CDCA7L,CDH17,CDKN2A,CHEK2,COL18A1,CXCR4,CYP19A1,DKK1,DLGAP5,DSG2,DUSP4,EDNRB,EMX2,EN1,ENPP2,EPHA5,FBN2,FST,GLI1,HMMR,HOXC6,IGF2,IRX1,KCNJ2,KCNK2,KDR,KIF20A,KIT,LGR4,MAFB,MMP3,MSX1,NCAM1,NCAPG,NOL3,NT5E,NTRK3,PBK,PIK3CG,PLK1,PTGS1,PTK2B,RAB11FIP4,RAB25,RET,RRM2,RUNX2,S100A4,SCUBE3,SECTM1,SHC4,TNC,TNFRSF21,TNFSF11,TOP2A,TSHR,TUB…	69
Cancer,Organismal Injury and Abnormalities	malignant solid tumor	Advanced malignant solid tumor	1.28e-06	0.462	ACKR3,ACTA2,ADAM12,ALDH1A2,ALPL,ARG1,AURKB,AXIN2,BIRC5,BRCA1,CASP1,CCND1,CD200,CDCA7L,CDH17,CDKN2A,CHEK2,COL18A1,CXCR4,CYP19A1,DKK1,DLGAP5,DSG2,DUSP4,EDNRB,EMX2,EN1,ENPP2,EPHA5,FBN2,FST,GLI1,HMMR,HOXC6,HSD11B1,IGF2,IRX1,KCNJ2,KCNK2,KDR,KIF20A,KIT,LGR4,MAFB,MMP3,MSX1,NCAM1,NCAPG,NOL3,NT5E,NTRK3,PBK,PIK3CG,PLK1,PTGS1,PTK2B,RAB11FIP4,RAB25,RET,RRM2,RUNX2,S100A4,SCUBE3,SECTM1,SHC4,TNC,TNFRSF21,TNFSF1…	73
Cancer,Gastrointestinal Disease,Organismal Injury and Abnormalities	secondary neoplasm of digestive system	Secondary neoplasm of digestive system	2.8e-06	0.447	ACKR3,ACTA2,ARG1,AURKB,CCND1,CD200,CDH17,CDKN2A,CXCR4,DKK1,DLGAP5,DSG2,DUSP4,EMX2,EN1,ENPP2,FBN2,FST,HMMR,HOXC6,KCNJ2,KCNK2,KDR,KIF20A,KIT,LGR4,MAFB,MMP3,MSX1,NCAPG,PBK,RET,RRM2,S100A4,SECTM1,TOP2A	36
Behavior,Nervous System Development and Function	memory	Memory	4.28e-06	0.435	ABCA7,ADCY1,APOE,CACNB3,CASP1,CLSTN2,CYP19A1,CYP7B1,DKK1,DUSP4,FBXO2,FOXO6,GRIA1,HRH1,HSD11B1,HTR2A,IGF2,KCNH3,LEPR,MDK,Mup1 (includes others),NCAM1,NGFR,NPAS4,NT5E,NTF4,NTRK3,PAK6,PLK2,PTGS1,RTN4R,SHANK1	32
Cancer,Organismal Injury and Abnormalities	squamous-cell carcinoma	Squamous-cell carcinoma	3.82e-14	0.415	ABCA7,ACOT4,ACTA2,ADAM12,ADAMTS12,ADAMTS17,ADAMTS18,ADAMTSL3,ADCY1,AFF3,AJUBA,AMPH,AOX1,APOBEC2,ARAP2,ASB5,ATP2A1,AXIN2,BAIAP3,BCL11B,BCL6,BCL6B,BHLHE22,BIRC5,BMP2,BMP4,BRCA1,BUB1B,C21orf62,CADM1,CCND1,CD7,CD83,CDCA2,CDCA7,CDH11,CDH17,CDH26,CDHR4,CDKN2A,CELSR3,CENPF,CFB,CGNL1,CHEK2,CIT,CNN2,CNTN4,COL11A1,COL18A1,COL22A1,COL24A1,COL4A4,COX4I2,CPN2,CTHRC1,CTSH,CXCL13,CYP26B1,CYP2F1,CYP7B1,DES,DLGAP…	268
Cardiovascular System Development and Function,Embryonic Development,Organ Development,Organismal Development,Tissue Development	cardiogenesis	Cardiogenesis	1.42e-08	0.412	Acan,ACKR3,ADRA1B,AGTR2,ALDH1A2,APOE,BMP2,BMP4,BRCA1,CASQ1,CASQ2,CBS/CBSL,CCNA2,CCND1,CDKN2B,COL11A1,CXCR4,DHRS3,DISP1,ECE2,FGF9,FHOD3,Fmnl1,FOXC1,GDF11,HEY2,HEYL,HOXB4,IGF2,IL6R,INPP4B,ITGA4,JPH2,KCNJ8,KCNK2,KIT,KLF15,LDB3,MB,MEF2C,MSTN,MSX1,MYLK,NTRK3,OBSCN,PCSK6,Pdlim3,PTCH1,ROBO1,ROBO2,SHOX2,SOX11,SOX18,SOX4,TCAP,TLL1,TRIM63,TUBB3,VCL,WNT11	60
Cancer,Organismal Injury and Abnormalities,Reproductive System Disease	breast or ovarian carcinoma	Breast or ovarian carcinoma	6.72e-12	0.412	ABCC4,ACTA2,ADAMTS12,ADAMTS18,ADAMTS9,ADAMTSL3,ADCY1,ADCY2,ADCYAP1R1,ADD2,ADRA1B,AFF3,AJUBA,ALDH1A1,ALDH1A2,AMPH,AOX1,APOE,ASGR1,ASPM,ATP2A1,AURKB,AXIN2,B4GALNT1,BCL11B,BCL6,BIRC5,BMP4,BRCA1,BUB1,BUB1B,C1QTNF5,C8orf34,CACNA1H,CACNA2D3,CACNB2,CBS/CBSL,CCNB1,CCND1,CDH24,CDK1,CDK15,CDKN2A,CELSR3,CENPF,CHEK2,CIT,CLEC10A,CLEC3B,CLSTN2,CNGA2,CNN2,COL11A1,COL18A1,COL22A1,COL23A1,COL24A1,COL4A4,CYP19A1,D…	231
Cancer,Organismal Injury and Abnormalities,Reproductive System Disease	carcinoma	Breast carcinoma	4.73e-09	0.412	ACTA2,ADAMTS18,ADAMTS9,ADRA1B,AJUBA,AMPH,AOX1,ASGR1,ATP2A1,AXIN2,B4GALNT1,BCL11B,BCL6,BIRC5,BMP4,BRCA1,BUB1B,C1QTNF5,CACNA1H,CACNB2,CBS/CBSL,CCNB1,CCND1,CDH24,CDK1,CDKN2A,CENPF,CHEK2,CIT,CLEC10A,CLSTN2,CNN2,COL11A1,COL22A1,COL24A1,CYP19A1,DGKB,DUSP4,E2F8,ECT2,EFHC2,EGFL6,EN1,EPHA5,ETV4,EXO1,FAM174B,FANCC,FBN2,FHOD3,FLT3LG,G0S2,GAS6,GSN,HAPLN3,HHIPL2,IGF2,IGFBP3,IGSF3,IL12A,IL27RA,IQGAP2,KCNK2,KDR…	144
Nervous System Development and Function	sensation	Sensation	5.99e-08	0.407	APOE,ASIC2,B3GNT3,BHLHE22,BMP4,CACNA1H,CACNA2D3,CACNB3,CLIC5,COL11A1,COL4A3,CXCR4,EDNRB,EPHX2,FRMPD4,GABRA4,HTR2A,KCNQ1,LMO7,Loxhd1,LXN,MDK,MYO15A,MYO7A,NAV2,NCAM1,NDP,NGFR,NPPC,P2RY2,PAWR,PRX,PTGIR,PTGS1,RTN4R,SEMA3A,STRC,TBX18,TRPV2,TSHZ3	40
Cancer,Organismal Injury and Abnormalities	genitourinary tumor	Genitourinary tumor	3.71e-20	0.392	AATK,ABCC4,ACOT7,ACTA2,ACTG2,ADAM12,ADAMTS12,ADAMTS16,ADAMTS18,ADAMTS9,ADAMTSL3,ADCY1,ADCY2,ADCYAP1R1,ADD2,ADRA1B,AFAP1L2,AFF3,AGTR2,AJAP1,AJUBA,ALDH1A1,ALDH1A2,ALDH3A1,ALPL,AMHR2,AMPH,ANO4,AOX1,APOE,ARAP2,ARHGAP22,ARHGEF19,ASB2,ASB5,ASCL2,ASGR1,ASIC2,ASPM,ATP2A1,AURKB,AXIN2,B3GNT3,B4GALNT1,BAIAP3,BCL11B,BCL6,BCL6B,BIRC5,BMP2,BMP4,BMP6,BRCA1,BUB1,BUB1B,C10orf71,C11orf52,C1QTNF5,C8orf34,C9orf50,CA…	542
Cancer,Organismal Injury and Abnormalities	cancer	Invasive cancer	1.47e-09	0.391	ACTA2,ADAMTS18,ADAMTS9,AOX1,AXIN2,BIRC5,BMP4,BUB1B,CCND1,CD83,CDKN2A,CDKN2B,CENPF,CYP19A1,CYP7B1,E2F8,EDN3,EPCAM,EXO1,G0S2,IGF2,KDR,KIF14,KIF23,KIT,LMO7,LRRC15,MCM2,MEF2C,MKI67,MYL9,MYLK,NLGN3,NTRK3,OBSCN,OVGP1,PALLD,PIK3CG,PYCR1,RACGAP1,RAD54L,RET,RRM2,RUNX2,SOX4,TAGLN,TGFA,TGM3,TNC,TNNT1,TOP2A,TUBB3	52
Cancer,Organismal Injury and Abnormalities	lymphoreticular neoplasm	Lymphoreticular neoplasm	4.45e-11	0.383	ABCA7,ADAM12,ADAMTS12,ADAMTS17,ADAMTS9,ADAMTSL3,ADCY1,ADCYAP1R1,ADRA1B,AFAP1L2,AFF3,AGTR2,AMPH,ANO4,AOX1,APLP1,AURKB,AXIN2,B3GNT3,B4GALNT1,BAALC,BCL11B,BCL6,BIRC5,BMP2,BMP6,BRCA1,BUB1,BUB1B,CACNA1H,CACNB4,CADM1,CASP1,CCNA2,CCND1,CCNF,CD200,CD27,CD7,CDC20,CDCA2,CDCA7,CDCA7L,CDH11,CDK1,CDKN2A,CDKN2B,CELSR3,CENPF,CHEK2,CKAP2L,CNTFR,CNTN4,COL11A1,COL23A1,COL4A3,COL4A4,CRP,CTSH,CWH43,CXCL13,CXCR4,CYB5…	225
Cell Morphology,Cellular Assembly and Organization,Cellular Development,Cellular Function and Maintenance,Cellular Growth and Proliferation,Nervous System Development and Function,Organismal Development,Tissue Development	axonogenesis	Axonogenesis	2.05e-06	0.379	ADCY1,AGTR2,APOE,BCL11B,CNTN4,DLX5,EPHB2,ETV4,KCNJ2,NGFR,NTF4,NTN3,NTNG1,NTRK3,PLXNA3,RET,ROBO1,ROBO2,RTN4R,SEMA3A,SHOX2,SLITRK1,SLITRK2,SLITRK4,SLITRK6,STMN1,TNFRSF21,TNN,TRIM46	29
Cellular Growth and Proliferation,Connective Tissue Development and Function,Tissue Development	proliferation	Proliferation of connective tissue cells	3.98e-07	0.375	AGTR2,BCL11B,BMP2,BMP4,BMP6,BRCA1,BUB1,CCNA2,CCNB1,CCND1,CCNF,CDKN2A,CDKN2B,CTHRC1,DKK1,DSG2,DUSP4,EDNRB,EPCAM,FGF9,FOXC1,FST,GAS6,GDF5,HMMR,HPSE,HS6ST2,HTR2A,IGF2,IGFBP3,IL6R,INHBA,LEPR,LGR4,LMNB1,MKI67,MSTN,NELL1,NGFR,NPPC,NTRK3,PAWR,PLK2,PRKG2,PTCH1,PTGER2,RET,RUNX2,SOX11,SOX4,STC1,STMN1,TGFA,TNFSF11,TNN,TRPS1,TSHR,UBE2C,UTS2R,VAV3,VCL,WISP1	62
Cellular Development,Connective Tissue Development and Function,Tissue Development	differentiation	Differentiation of connective tissue cells	9.71e-11	0.369	ADAMTS12,APOE,AXIN2,BCL6,BMP2,BMP4,BMP6,CCND1,CD200,CDK1,CEACAM1,CTHRC1,CYSLTR1,CYTL1,DKK1,DLK1,DLX5,FBLIM1,FBN2,FGF9,GDF5,GLI1,GPC4,GSN,HOXA2,HPSE,HSD11B1,HTR2A,ID4,IL6R,IL7,INHBA,INPP4B,LGR4,MAFB,MB,MDK,MEF2C,MMP11,MMP3,MSTN,MYOC,NELL1,NGFR,NPPC,NR1D1,NTF4,OSTN,PRKG2,PTCH1,PTGER2,Ptprv,RUNX2,SATB2,SCX,SELENBP1,SEMA3A,SHOX2,SOST,SOX11,SP7,STC1,STMN1,SYK,TMEM178A,TNC,TNFSF11,TNN,TRIB3,TRPS1,TSHR,…	74
Embryonic Development,Organ Development,Organismal Development,Skeletal and Muscular System Development and Function,Tissue Development	formation	Formation of muscle	1.93e-07	0.367	ACTA1,ADAM12,ALDH1A2,ALX4,APOE,BMP2,BMP4,CACNA1H,CACNB4,CASP1,CASQ1,CASQ2,CCNA2,CDKN2A,CENPF,COL11A1,CXCR4,DES,DISP1,FHOD3,Fmnl1,FOXC1,FST,GSN,HLX,HSPB2,IGF2,JPH2,LDB3,LHX2,MAPK12,MEF2C,MSTN,MSX1,MYLK,NTF4,NTN3,OBSCN,PTGIR,SOX4,TCAP,TEAD4,TNNI2,TSHZ3,VCL	45
Cellular Development,Connective Tissue Development and Function,Tissue Development	differentiation	Differentiation of osteoblastic-lineage cells	5.51e-12	0.362	AXIN2,BMP2,BMP4,BMP6,CD200,CDK1,CTHRC1,DKK1,DLK1,DLX5,FBLIM1,FBN2,FGF9,GLI1,HOXA2,HPSE,ID4,IL6R,IL7,INHBA,LGR4,MEF2C,MYOC,NELL1,NPPC,OSTN,PTCH1,Ptprv,RUNX2,SATB2,SEMA3A,SHOX2,SOST,SOX11,SP7,STC1,STMN1,TNFSF11,TNN,WISP1,WNT11	41
Cancer,Hematological Disease,Organismal Injury and Abnormalities	lymphohematopoietic cancer	Lymphohematopoietic cancer	1.97e-11	0.358	ABCA7,ADAM12,ADAMTS12,ADAMTS16,ADAMTS17,ADAMTS9,ADAMTSL3,ADCY1,ADCYAP1R1,ADD2,ADRA1B,AFAP1L2,AFF3,AGTR2,ALDH1A1,ALPL,AMPH,ANO4,AOX1,APLP1,APOE,AURKB,AXIN2,B3GNT3,B4GALNT1,BAALC,BCL11B,BCL6,BIRC5,BRCA1,BUB1,BUB1B,CACNA1H,CACNB2,CACNB3,CACNB4,CADM1,CCNA2,CCNB1,CCNB2,CCND1,CCNF,CD200,CD27,CD7,CDC20,CDCA2,CDCA7,CDCA7L,CDH11,CDK1,CDKN2A,CDKN2B,CELSR3,CENPF,CHEK2,CKAP2L,CNTFR,CNTN4,CNTNAP1,COL11A1,COL1…	251
Cancer,Organismal Injury and Abnormalities	carcinoma	Carcinoma	6.11e-27	0.336	AATK,ABCA7,ABCC4,ACKR3,ACOT4,ACOT7,ACTA1,ACTA2,ACTG2,ADAM12,ADAMTS12,ADAMTS16,ADAMTS17,ADAMTS18,ADAMTS9,ADAMTSL2,ADAMTSL3,ADCY1,ADCY2,ADCYAP1R1,ADD2,ADH1C,ADRA1B,AFAP1L2,AFF3,AGTR2,AJAP1,AJUBA,ALDH1A1,ALDH1A2,ALDH3A1,ALPL,ALX4,AMHR2,AMPH,ANGPTL7,ANKLE1,ANO4,AOX1,APC2,APLP1,APOBEC2,APOE,ARAP2,ARG1,ARHGAP22,ARHGDIG,ARHGEF19,ARMC2,ART3,ASB2,ASB5,ASCL2,ASGR1,ASPM,ATP2A1,AURKB,AXIN2,B3GNT3,B4GALNT1,BA…	750
Cellular Assembly and Organization	quantity	Quantity of nucleus	3.42e-06	0.333	AURKB,BUB1B,CDK1,CIT,IGF2,LMNB1,MEF2C,NEK2,PLK1,TNFSF11,TTYH1	11
Cellular Development,Cellular Growth and Proliferation,Connective Tissue Development and Function,Tissue Development	development	Development of connective tissue cells	2.05e-09	0.331	Acan,ADAM12,AXIN2,BCL11B,BCL6,BIRC5,BMP2,BMP4,CDH11,CDKN2A,COL11A1,CYP19A1,DKK1,DLK1,DLX5,FGF9,FNDC5,FST,GSN,HOXA2,IL7,INHBA,KIT,MEF2C,PIK3CG,PTK2B,RUNX2,RXRG,SATB2,SHOX2,SP7,STMN1,TMEM178A,TNFSF11,TNN,TSHR,VAV3	37
Cancer,Organismal Injury and Abnormalities,Respiratory Disease	respiratory system tumor	Respiratory system tumor	1.48e-14	0.309	ABCA7,ABCC4,ACTA2,ADAM12,ADAMTS12,ADAMTSL3,ADCY1,ADCY2,ADCYAP1R1,ADH1C,ADRA1B,AJUBA,ALDH3A1,AMPH,AOX1,APOE,ARAP2,AURKB,AXIN2,BCL6,BIRC5,BMP2,BRCA1,BUB1,BUB1B,C11orf52,C9orf50,CADM1,CBLN1,CCNA2,CCNB1,CCNB2,CCND1,CD200,CDC20,CDCA2,CDCA7,CDCA8,CDH11,CDH26,CDK1,CDKN2A,CDKN2B,CEACAM1,CELSR3,CENPF,CGNL1,CHEK2,CLDN10,CNTN4,CNTNAP1,COL11A1,COL22A1,COL23A1,COL24A1,COL4A4,CRP,CWH43,CXCL13,CXCR4,CYP19A1,CYP…	236
Cancer,Organismal Injury and Abnormalities,Respiratory Disease	lung tumor	Lung tumor	9.33e-12	0.309	ABCC4,ACTA2,ADAM12,ADAMTS12,ADCY2,ADCYAP1R1,ADH1C,ADRA1B,AJUBA,ALDH3A1,AOX1,APOE,ARAP2,AURKB,AXIN2,BCL6,BIRC5,BMP2,BRCA1,BUB1,BUB1B,C11orf52,C9orf50,CADM1,CBLN1,CCNA2,CCNB1,CCNB2,CCND1,CD200,CDC20,CDCA2,CDCA8,CDH26,CDK1,CDKN2A,CDKN2B,CEACAM1,CENPF,CHEK2,CLDN10,CNTNAP1,COL11A1,COL22A1,COL23A1,COL24A1,CRP,CWH43,CXCL13,CXCR4,CYP19A1,CYP7B1,DKK1,DLK1,DLX6,DNPH1,DPP6,E2F8,ECT2,EDNRB,EMX2,EPCAM,EPHA5,E…	192
Connective Tissue Development and Function,Tissue Morphology	quantity	Quantity of connective tissue	1.31e-07	0.298	ABCA7,ACTA1,ADAM12,ADD2,AGTR2,ALDH1A1,ALPL,APOE,B4GALNT1,BCL6B,BIRC5,BMP4,BRCA1,CCBE1,CCL25,CCND1,CD83,CDH11,CDKN2A,CEACAM1,CLEC10A,COL4A3,CXCL13,CYP19A1,DKK1,DLK1,FANCC,FBLIM1,FLT3LG,FNDC5,G0S2,GDF5,HCK,HOXB4,HRH1,HSD11B1,ID4,IGFBP3,INHBA,INPP4B,KDR,LEPR,LGI1,LGR4,LHX2,MC2R,MLXIPL,MSTN,NMB,NT5E,PAX1,PIK3CG,PRKCB,RUNX2,SDC3,SOST,STC1,Tcf7,TMEM178A,TNFSF11,TRIM63,UHRF1,ZNF385A	63
Cancer,Organismal Injury and Abnormalities	thoracic cancer	Thoracic cancer	1.11e-11	0.291	ABCC4,ACTA2,ADAM12,ADAMTS12,ADCY2,ADCYAP1R1,ADH1C,ADRA1B,AJUBA,ALDH3A1,AOX1,APOE,ARAP2,AURKB,AXIN2,BCL6,BIRC5,BMP2,BRCA1,BUB1B,C11orf52,C9orf50,CADM1,CBLN1,CCNA2,CCNB1,CCNB2,CCND1,CD200,CDC20,CDCA2,CDCA8,CDH26,CDK1,CDKN2A,CDKN2B,CEACAM1,CENPF,CHEK2,CLDN10,CNTNAP1,COL11A1,COL22A1,COL24A1,COL4A4,CRP,CWH43,CXCL13,CXCR4,CYP19A1,CYP7B1,DKK1,DLK1,DLX6,DNPH1,DPP6,E2F8,ECT2,EDNRB,EPCAM,EPHA5,EXO1,FBN2,FG…	189
Cancer,Organismal Injury and Abnormalities,Respiratory Disease	lung cancer	Lung cancer	1.67e-11	0.291	ABCC4,ACTA2,ADAM12,ADAMTS12,ADCY2,ADCYAP1R1,ADH1C,ADRA1B,AJUBA,ALDH3A1,AOX1,APOE,ARAP2,AURKB,AXIN2,BCL6,BIRC5,BMP2,BRCA1,BUB1B,C11orf52,C9orf50,CADM1,CBLN1,CCNA2,CCNB1,CCNB2,CCND1,CD200,CDC20,CDCA2,CDCA8,CDH26,CDK1,CDKN2A,CDKN2B,CEACAM1,CENPF,CHEK2,CLDN10,CNTNAP1,COL11A1,COL22A1,COL24A1,CRP,CWH43,CXCL13,CXCR4,CYP19A1,CYP7B1,DKK1,DLK1,DLX6,DNPH1,DPP6,E2F8,ECT2,EDNRB,EPCAM,EPHA5,EXO1,FBN2,FGD3,FHOD…	187
Gastrointestinal Disease,Hepatic System Disease,Organismal Injury and Abnormalities	liver lesion	Liver lesion	5.87e-12	0.287	AATK,ABCA7,ABCC4,ACKR3,ACOT7,ACTA1,ACTA2,ACTG2,ADAM12,ADAMTS16,ADAMTS17,ADAMTS18,ADAMTSL3,ADCY1,ADCY2,AFF3,AJAP1,ALDH1A1,ALPL,AMPH,ANGPTL7,ANO4,AOX1,APC2,APLP1,APOE,ARAP2,ARG1,ARHGAP22,ARHGDIG,ASB2,ASPM,ATP2A1,AURKB,AXIN2,BAALC,BCL6,BIRC5,BMP2,BMP6,BRCA1,BUB1,BUB1B,C10orf71,C1QL3,C21orf62,CA4,CACNA2D3,CACNB2,CACNB4,CADM1,CADM3,CASP1,CBS/CBSL,CCDC81,CCNA2,CCNB1,CCNB2,CCND1,CCR9,CD200,CDC20,CDCA2,C…	385
Embryonic Development,Organ Development,Organismal Development,Renal and Urological System Development and Function,Tissue Development	formation	Formation of kidney	7.05e-07	0.286	ADAMTS16,Agtr1b,AGTR2,ALDH1A2,APOE,BMP2,BMP4,BMP6,CADM1,CENPF,COL4A3,COL4A4,DKK1,EMX2,ETV4,FOXC1,FOXD1,GCNT1,GDF11,GREB1L,IGF2,KDR,LGR4,MAFB,MSTN,POU3F3,PTCH1,PTPRO,RET,ROBO2,SOX4,TFAP2B,TSHZ3,WNT11	34
Cell Cycle	mitosis	Mitosis of cervical cancer cell lines	2.5e-10	0.277	AJUBA,BIRC5,BUB1,CCNB1,CCNB2,CDC20,CDC25C,CDCA8,CDK1,CENPE,DLGAP5,KIF22,KIF4A,NEK2,NUF2,PLK1,RACGAP1,SPAG5,SPC25,TOP2A,TPX2,TTK	22
Embryonic Development,Organ Development,Organismal Development,Respiratory System Development and Function,Tissue Development	formation	Formation of lung	4.7e-07	0.277	ADAMTS18,ALDH1A2,APOE,ATP2A1,BMP4,CBS/CBSL,CCBE1,CCND1,CDH11,CELSR3,COX4I2,CTSH,FGF9,GLI1,HEY2,HLX,HSD11B1,IGF2,KDR,LFNG,LMNB1,PCSK6,RET,ROBO1,SIM2,SOX11,SOX4,SPRY4,SYK,TBX4,TGFBI,TK1,TNFSF11,TRIM63,TRPS1,TSHZ3	36
Cancer,Organismal Injury and Abnormalities	head and neck cancer	Head and neck cancer	1.31e-29	0.277	AATK,ABCA7,ABCC4,ACOT4,ACOT7,ACTA1,ACTA2,ACTG2,ADAM12,ADAMTS12,ADAMTS16,ADAMTS17,ADAMTS18,ADAMTS9,ADAMTSL2,ADAMTSL3,ADCY1,ADCY2,ADCYAP1R1,ADD2,AFAP1L2,AFF3,AJAP1,AJUBA,ALDH1A1,ALDH1A2,ALDH3A1,ALX4,AMHR2,AMPH,ANKLE1,ANO4,AOX1,APC2,APLP1,APOE,ARAP2,ARHGAP22,ARHGDIG,ARHGEF19,ARMC2,ASB2,ASB5,ASCL2,ASGR1,ASPM,ATP2A1,AXIN2,B3GNT3,B4GALNT1,BAALC,BAIAP3,BCL11B,BCL6,BCL6B,BHLHE22,BIRC5,BMP2,BMP4,BMP6,BOK,…	651
Cancer,Organismal Injury and Abnormalities	cancer	Cancer of secretory structure	8.71e-27	0.272	AATK,ABCA7,ABCC4,ACKR3,ACOT4,ACOT7,ACTA1,ACTA2,ACTG2,ADAM12,ADAMTS12,ADAMTS16,ADAMTS17,ADAMTS18,ADAMTS9,ADAMTSL2,ADAMTSL3,ADCY1,ADCY2,ADCYAP1R1,ADD2,ADRA1B,AFAP1L2,AFF3,AJAP1,ALDH1A1,ALDH1A2,ALDH3A1,ALPL,ALX4,AMHR2,AMPH,ANKLE1,ANO4,AOX1,APC2,APLP1,APOE,ARAP2,ARHGAP22,ARHGDIG,ARHGEF19,ARMC2,ASB2,ASB5,ASCL2,ASGR1,ASIC2,ASPM,ATP2A1,AXIN2,B3GNT3,B4GALNT1,BAALC,BAIAP3,BCL11B,BCL6,BCL6B,BHLHE22,BIRC5,B…	667
Cancer,Gastrointestinal Disease,Organismal Injury and Abnormalities	digestive organ tumor	Digestive organ tumor	5.01e-20	0.268	AATK,ABCA7,ABCC4,ACKR3,ACOT4,ACOT7,ACTA1,ACTA2,ACTG2,ADAM12,ADAMTS12,ADAMTS16,ADAMTS17,ADAMTS18,ADAMTS9,ADAMTSL2,ADAMTSL3,ADCY1,ADCY2,ADCYAP1R1,ADD2,ADH1C,ADRA1B,AFAP1L2,AFF3,AGTR2,AJAP1,AJUBA,ALDH1A1,ALDH1A2,ALDH3A1,ALPL,ALX4,AMHR2,AMPH,ANGPTL7,ANKLE1,ANO4,AOX1,APC2,APLP1,APOE,ARAP2,ARG1,ARHGAP22,ARHGDIG,ARMC2,ART3,ASB2,ASB5,ASPM,ATP2A1,AURKB,AXIN2,B3GNT3,B4GALNT1,BAALC,BAIAP3,BCL11B,BCL6,BCL6B,…	681
Respiratory System Development and Function	development	Respiratory system development	1.48e-08	0.261	ADAMTS18,ALDH1A2,APOE,ATP2A1,BMP2,BMP4,CBS/CBSL,CCBE1,CCND1,CDH11,CELSR3,COX4I2,CTSH,DISP1,DLX5,FGF9,GDF11,GLI1,HEY2,HLX,HSD11B1,IGF2,KDR,LFNG,LHX2,LMNB1,NCAM2,PCSK6,PTCH1,RET,ROBO1,SIM2,SOX11,SOX4,SPRY4,SYK,TBX4,TGFBI,TK1,TNFSF11,TRIM63,TRPS1,TSHZ3	43
Cellular Development,Connective Tissue Development and Function,Skeletal and Muscular System Development and Function,Tissue Development	differentiation	Differentiation of osteoblasts	1.63e-11	0.23	AXIN2,BMP2,BMP4,BMP6,CD200,CDK1,CTHRC1,DKK1,DLK1,DLX5,FBLIM1,FBN2,FGF9,GLI1,HOXA2,HPSE,ID4,IL6R,IL7,INHBA,LGR4,MEF2C,MYOC,NELL1,NPPC,OSTN,PTCH1,Ptprv,RUNX2,SATB2,SEMA3A,SHOX2,SOST,SOX11,SP7,STC1,STMN1,TNFSF11,TNN,WNT11	40
Cell Cycle	polyploidization	Polyploidization of cells	2.97e-07	0.227	AURKB,BIRC5,BUB1,BUB1B,CCNA2,E2F8,PLK1,STMN1,TNFSF11,TOP2A,TPX2	11
Embryonic Development,Organ Development,Organismal Development,Renal and Urological System Development and Function,Tissue Development	development	Development of metanephric bud	4.95e-07	0.218	ADAMTS16,ALDH1A2,BMP2,BMP4,EMX2,FOXC1,FOXD1,GDF11,GREB1L,LGR4,PTCH1,RET,ROBO2,TSHZ3,WNT11	15
Auditory Disease,Organismal Injury and Abnormalities	abnormality	Abnormality of ear	1.23e-06	0.199	APOE,BMP4,COL4A3,DLX2,DLX5,ECE2,EDNRB,EMX2,EPHB2,FBXO2,HOXA2,HRH1,KCNQ1,LRIG3,MSX1,MYO7A,NDP,NGFR,NTRK3,POU3F3,RET,SLITRK6,SOX11,SOX4,STRC	25
Auditory Disease,Organismal Injury and Abnormalities	abnormality	Abnormality of inner ear	2.85e-06	0.199	APOE,BMP4,COL4A3,DLX5,EDNRB,EPHB2,FBXO2,HOXA2,HRH1,KCNQ1,LRIG3,MYO7A,NDP,NGFR,NTRK3,RET,SLITRK6,SOX11,SOX4,STRC	20
Cancer,Hematological Disease,Organismal Injury and Abnormalities	hematologic cancer	Hematologic cancer	8.41e-11	0.196	ABCA7,ADAM12,ADAMTS12,ADAMTS16,ADAMTS17,ADAMTS9,ADAMTSL3,ADCY1,ADCYAP1R1,ADD2,ADRA1B,AFAP1L2,AFF3,AGTR2,ALDH1A1,ALPL,AMPH,ANO4,AOX1,APLP1,APOE,AURKB,AXIN2,B3GNT3,B4GALNT1,BAALC,BCL11B,BCL6,BIRC5,BRCA1,BUB1,BUB1B,CACNA1H,CACNB2,CACNB3,CACNB4,CADM1,CCNA2,CCNB1,CCNB2,CCND1,CCNF,CD200,CD27,CD7,CDC20,CDCA2,CDCA7,CDCA7L,CDH11,CDK1,CDKN2A,CDKN2B,CELSR3,CENPF,CHEK2,CKAP2L,CNTFR,CNTN4,CNTNAP1,COL11A1,COL2…	247
Cancer,Organismal Injury and Abnormalities,Reproductive System Disease	male genital neoplasm	Male genital neoplasm	5.95e-12	0.187	AATK,ABCC4,ACOT7,ADAMTS16,ADAMTS18,ADCY1,ADCY2,ADD2,ADRA1B,AFAP1L2,ALDH1A2,ALPL,AMHR2,ANO4,AOX1,ARAP2,ARHGAP22,ARHGEF19,ASB2,ASIC2,ASPM,AURKB,AXIN2,B4GALNT1,BAIAP3,BCL11B,BIRC5,BMP2,BMP6,BRCA1,BUB1B,C10orf71,C11orf52,C1QTNF5,C8orf34,C9orf50,CACNA1H,CACNB3,CADM1,CADM3,CARD10,CASP1,CASQ2,CBS/CBSL,CCL25,CCNB1,CCND1,CCR9,CDC25C,CDH11,CDH17,CDHR4,CDKN2A,CDKN2B,CEACAM1,CELSR3,CENPF,CENPM,CENPP,CFB,CHEK…	287
Cancer,Organismal Injury and Abnormalities	cancer of head	Cancer of head	5.1e-08	0.181	ADAM12,ADAMTS17,ADAMTSL3,ASB5,BHLHE22,BIRC5,BMP4,CCND1,CD7,CD83,CDCA2,CDCA7L,CDHR4,CDKN2A,CDKN2B,CNTN4,COL11A1,COL22A1,COL4A3,COX4I2,CTHRC1,CTSH,CXCL13,CYP26B1,CYP7B1,DLGAP5,DSG2,EDN3,EGFL6,ENPP2,EPHB2,FAM155A,FAM174B,FGD3,FGD6,FRMPD4,GAS6,GDF5,GLI1,GPRIN1,HMMR,HOXA2,HOXC4,HOXC5,HOXC6,HOXC8,IGFBP3,IGSF3,INHBA,IQGAP3,KDR,KIF14,KIT,KNTC1,LAMC2,LDB3,LURAP1L,MAFB,MAMDC2,MATN2,MEF2C,MELK,MEX3A,MMP11,M…	115
Cancer,Organismal Injury and Abnormalities,Reproductive System Disease	genital tumor	Genital tumor	4.79e-22	0.171	AATK,ABCC4,ACOT7,ACTG2,ADAM12,ADAMTS12,ADAMTS16,ADAMTS18,ADAMTS9,ADAMTSL3,ADCY1,ADCY2,ADCYAP1R1,ADD2,ADRA1B,AFAP1L2,AFF3,AGTR2,AJAP1,ALDH1A1,ALDH1A2,ALDH3A1,ALPL,AMHR2,AMPH,ANO4,AOX1,APOE,ARAP2,ARHGAP22,ARHGEF19,ASB2,ASB5,ASCL2,ASIC2,ASPM,ATP2A1,AURKB,AXIN2,B3GNT3,B4GALNT1,BAIAP3,BCL11B,BCL6,BCL6B,BIRC5,BMP2,BMP6,BRCA1,BUB1,BUB1B,C10orf71,C11orf52,C1QTNF5,C8orf34,C9orf50,CACNA1H,CACNA2D3,CACNB2,C…	477
Embryonic Development,Organismal Development	morphogenesis	Morphogenesis of embryo	7.83e-11	0.16	ADAMTS16,AFF3,ALDH1A2,ALX4,BMP2,BMP4,CYP26B1,DHRS3,DKK1,DLX5,DLX6,EMX2,EN1,FBN2,FGF9,FOXD1,GDF11,GDF5,GREB1L,HEY2,HEYL,HOXA2,IRX3,Irx5,IRX6,LGR4,MEF2C,MSX1,PCSK6,PTCH1,RET,RUNX2,SHOX2,SOX11,TBX4,Tcf7,TFAP2B,WNT11	38
Embryonic Development,Organismal Development,Tissue Development	morphogenesis	Morphogenesis of embryonic tissue	6.98e-08	0.16	ADAMTS16,ALDH1A2,BMP2,BMP4,DHRS3,EMX2,FOXD1,GDF11,GREB1L,HEY2,HEYL,HOXA2,IRX3,Irx5,IRX6,LGR4,MEF2C,PCSK6,PTCH1,RET,SOX11,Tcf7,WNT11	23
Cancer,Organismal Injury and Abnormalities,Reproductive System Disease	genital tract cancer	Genital tract cancer	3.66e-22	0.152	AATK,ABCC4,ACOT7,ACTG2,ADAMTS12,ADAMTS16,ADAMTS18,ADAMTSL3,ADCY1,ADCY2,ADCYAP1R1,ADD2,ADRA1B,AFAP1L2,AFF3,AGTR2,AJAP1,ALDH1A1,ALDH1A2,ALDH3A1,ALPL,AMPH,ANO4,AOX1,APOE,ARAP2,ARHGAP22,ARHGEF19,ASB2,ASCL2,ASIC2,ASPM,ATP2A1,AURKB,AXIN2,B3GNT3,B4GALNT1,BAIAP3,BCL11B,BCL6,BCL6B,BIRC5,BMP2,BMP6,BRCA1,BUB1,BUB1B,C10orf71,C11orf52,C1QTNF5,C8orf34,C9orf50,CACNA1H,CACNA2D3,CACNB2,CACNB3,CADM1,CADM3,CARD10,C…	471
Cancer,Organismal Injury and Abnormalities	malignant neoplasm of retroperitoneum	Malignant neoplasm of retroperitoneum	1.6e-10	0.152	AATK,ABCA7,ABCC4,ACKR3,ACOT7,ADAM12,ADAMTS17,ADAMTS18,ADAMTSL3,ADCY1,ADCY2,ADCYAP1R1,AFAP1L2,AFF3,AJAP1,AJUBA,ALPL,AMHR2,AMPH,AOX1,ARAP2,ARHGAP22,ARMC2,ASPM,ATP2A1,AURKB,AXIN2,B4GALNT1,BAALC,BAIAP3,BIRC5,BMP2,BMP6,BRCA1,BUB1B,C10orf71,C9orf152,CACNA1H,CADM1,CASP1,CASQ1,CCND1,CD7,CDCA7L,CDH11,CDH26,CDKN2A,CELSR3,CENPE,CENPF,CENPN,CHEK2,CIT,CLEC3B,CLSTN2,CNGA2,COL18A1,COL22A1,CPN2,CRP,CTHRC1,CYP4B1…	240
Cardiovascular Disease,Organismal Injury and Abnormalities	vaso-occlusion	Vaso-occlusion	2.33e-07	0.118	ACTA2,ADRA1B,APOE,ASIC2,BIRC5,C8orf34,CA4,CACNB2,CACNB3,CACNB4,CBS/CBSL,CCR9,CLIC5,COL18A1,CRP,CYP19A1,CYP26B1,DISP1,EDNRB,EPHX2,GABRA4,GRIA1,GUCY1A2,HRH1,HTR2A,IGF2,IL12A,KDR,MAFB,MATN2,MB,MKI67,MLXIPL,MMP11,MMP3,MMP8,NPC1L1,NPPC,PDE9A,PIK3CG,PLA2G5,PLA2G7,PRKCB,PSRC1,PTGER2,PTGER3,PTGIR,PTGS1,PTK2B,RRM2,RUNX2,SCNN1B,SERPINA3,SERPIND1,SEZ6L,SOAT2,TUBB3,UTS2R,VAV3	59
Cardiovascular Disease,Organismal Injury and Abnormalities	occlusion	Occlusion of artery	4.06e-07	0.118	ACTA2,ADRA1B,APOE,ASIC2,BIRC5,C8orf34,CA4,CACNB2,CACNB3,CACNB4,CBS/CBSL,CCR9,CLIC5,COL18A1,CRP,CYP19A1,CYP26B1,DISP1,EPHX2,GABRA4,GRIA1,GUCY1A2,HRH1,HTR2A,IGF2,IL12A,KDR,MAFB,MATN2,MB,MKI67,MLXIPL,MMP11,MMP3,MMP8,NPC1L1,NPPC,PDE9A,PIK3CG,PLA2G5,PLA2G7,PRKCB,PSRC1,PTGER2,PTGER3,PTGIR,PTGS1,PTK2B,RUNX2,SCNN1B,SERPINA3,SERPIND1,SEZ6L,SOAT2,TUBB3,UTS2R,VAV3	57
Cancer,Organismal Injury and Abnormalities	blue round small cell tumor	Blue round small cell tumor	2.93e-07	0.105	ABCC4,ADAMTS18,ADAMTSL3,ARMC2,AURKB,BIRC5,BRCA1,C11orf52,CACNA1H,CCND1,CDKN2A,CHEK2,COL11A1,CPN2,CXCR4,DLX6,FANCA,FGD3,GLI1,IGF2,IGSF3,IRX2,KDR,KIF23,KIT,LAMC2,LURAP1L,MELK,MKI67,MYO1B,MYOC,NCAM1,NMB,NRG2,NRTN,NTF4,NTRK3,OVGP1,PABPC1L,PBK,PDZD7,PEX5L,PLBD1,PLK2,PRKCB,PTCH1,PTGS1,RAD54L,RET,ROBO2,RRM2,RYR2,SEMA5A,TFAP2B,TK1,TMEM52,TNN,TOP2A,TTK,TUBB3,USP43	61
Skeletal and Muscular System Development and Function	mineralization	Mineralization of bone	9.3e-07	0.105	ALPL,AXIN2,BMP2,BMP4,BMP6,CLEC3B,DLK1,DLX5,EN1,FBN2,FST,GAS6,INPP4B,LGR4,MEF2C,NELL1,PTK2B,RUNX2,SATB2,SOST,SOX11,SOX4,WNT11	23
Carbohydrate Metabolism	synthesis	Synthesis of carbohydrate	3.44e-06	0.097	Acan,ADCY2,ADCYAP1R1,ADRA1B,Agtr1b,AGTR2,ALDH1A1,APOE,B3GNT3,B4GALNT1,BMP2,C1QL3,CHST2,CHST3,CYSLTR1,CYTL1,DKK1,ENPP2,ETNK2,FOXO6,GPC2,GPC4,HRH1,HS6ST2,HTR2A,IGF2,IGFBP3,INPP4B,KIT,LEPR,MGAT3,Mup1 (includes others),NDST3,NGFR,NPPC,NR1D1,NTRK3,OSTN,P2RY2,PIK3CG,PLA2G2D,PLA2G2E,PLA2G5,PPP1R3C,PRKAG3,PRKCB,SDC3,SLC44A5,Srgn,SYK,TRPV2,TSHR	52
Cardiovascular System Development and Function	neovascularization	Neovascularization	2.4e-06	0.073	APOE,CBS/CBSL,CFB,COL18A1,CXCR4,FGF9,HMMR,HPSE,IGF2,IGFBP3,IL12A,INHBA,ITGA4,KDR,KIT,MDK,NDP,NGFR,PTK2B,S100A4,SEMA3A,TGFA,TNFSF11	23
Cellular Growth and Proliferation	cytostasis	Cytostasis	1.01e-06	0.048	ADAM12,AGTR2,ASB2,BCL11B,BCL6,BIRC5,BMP2,BMP4,BMP6,BRCA1,CBS/CBSL,CCND1,CDCA8,CDKN2A,CEACAM1,CHEK2,COL18A1,FANCC,GLI1,IL6R,KIT,LXN,NTRK3,PLAG1,PRKCB,PTGER2,RACGAP1,RERG,SMARCA1,TNFSF11,TOP2A,Tpm2,ZAP70	33
Cardiovascular System Development and Function	vascularization	Vascularization	2.83e-09	0.038	ADAMTS12,APOE,B4GALNT1,BMP2,CBS/CBSL,CEACAM1,CFB,COL18A1,CXCR4,EPHB2,EPHX2,FGF9,GAS6,HMMR,HPSE,IGF2,IGFBP3,IL12A,INHBA,ITGA4,KDR,KIT,MB,MDK,MMP3,NDP,NGFR,PTGER3,PTK2B,RRM2,S100A4,SEMA3A,STC1,TGFA,TNFSF11	35
Neurological Disease,Organismal Injury and Abnormalities,Psychological Disorders	disorder of basal ganglia	Disorder of basal ganglia	2.15e-08	0.03	ADCY2,ADH1C,ADRA1B,APLP1,APOE,ATP2A1,B4GALNT1,BCL11B,BCL6,CA11,CACNA2D3,CACNB3,CASP1,CASQ1,CASQ2,CELSR3,COL4A3,CPNE5,CRP,CYP26B1,DGKB,ELMO1,EMX2,EPHB2,EPHX2,ETV4,FAM107A,GABRA4,GALNT3,GRIA1,HOXC6,HRH1,HTR2A,ICAM5,ID4,IL6R,KCNAB2,KCNK2,KCNQ1,KDR,LGR5,LHX2,LRRN1,MAN1A1,MB,MYO1B,NR1D1,NRTN,PDE1B,PLA2G2E,PLK2,PRKCB,PTK2B,Ptprv,RAB39B,RAD54L,RASGRP2,RET,RXRG,SEMA5A,SERPINA3,SLC18A2,SNCB,SNCG,SPOCK3,ST…	78
Neurological Disease	abnormality	Abnormality of peripheral nervous system	2.31e-07	0	ADRA1B,AGTR2,APOE,CCND1,CDKN2A,CNGA2,CNTN4,CYP19A1,DLX2,DLX5,EDNRB,EN1,EPCAM,FBXO2,GFRA2,HOXA2,KCNQ1,KIF1A,KIF26A,NDP,NGFR,NRTN,NTF4,NTRK3,RET,SEMA3A,SLITRK6,TOP2A,TUBB3,VAV3,VCL	31
Organismal Injury and Abnormalities	fibrosis	Fibrosis	4.91e-08	-0.002	ACTA1,Agtr1b,AGTR2,APOE,ARG1,BCL6,BMP2,BMP6,BUB1B,CACNA1H,CASP1,CBS/CBSL,CCND1,CDH11,CDKN2A,COL18A1,COL4A3,COX4I2,CXCL13,CYP4B1,DAGLB,DES,DIO3,DLK1,EDNRB,ENPP2,ETNK2,GDF5,GSN,HCK,HEY2,IL12A,IL6R,IL7,INHBA,KDR,KIT,KLF15,LHX2,LRRC15,MB,MMP8,MSTN,NEXN,NOL3,NT5E,PBK,PDE9A,PLA2G5,PRKCB,PTGIR,RET,RUNX2,RXFP1,S100A4,SDC3,SOST,STC1,STMN1,TGFA,TSLP,VAV3	62
Cellular Movement,Hematological System Development and Function,Immune Cell Trafficking	cell movement	Cell movement of leukocytes	2.63e-07	-0.023	ABCC4,ACKR2,ACKR3,APOE,ARG1,ASB2,BCL11B,BCL6,CASP1,CCL25,CCND1,CCR9,CEACAM1,CFB,CHST2,CNN2,COL4A3,CRP,CXCL13,CXCR4,CYP19A1,CYP26B1,CYSLTR1,CYTL1,DKK1,EDN3,EDNRB,ELMO1,ENPP2,EPHX2,FLT3LG,FOXO6,GAS6,GCNT1,GSN,HCK,HPSE,HRH1,IGFBP3,IL12A,IL27RA,IL6R,IL7,INHBA,IRX2,ITGA4,KCNK2,KDR,KIT,LMNB1,MAPK12,MDK,MMP8,MSTN,MYLK,NT5E,PIK3CG,PLA2G5,PLA2G7,PRKCB,PTGER3,PTGIR,PTK2B,PTPRO,RSPO3,S100A4,SEMA3A,SERPINA3,…	78
Cellular Movement	cell movement	Cell movement	3.81e-15	-0.031	ABCC4,Acan,ACKR2,ACKR3,ACTA2,ADAM12,ADCYAP1R1,ADD2,AGTR2,AJAP1,AJUBA,APOE,ARG1,ARHGAP22,ASB2,ASPM,BCL11B,BCL6,BMP2,BMP4,BMP6,BRCA1,CADM1,CARD10,CASP1,CBS/CBSL,CCBE1,CCL25,CCNA2,CCNB2,CCND1,CCR9,CD200,CDCA7L,CDH11,CDK1,CDKN2A,CEACAM1,CELSR3,CENPF,CFB,CHDH,CHP2,CHST2,CLEC10A,CNN2,COL11A1,COL18A1,COL4A3,CRP,CTSH,CXCL13,CXCR4,CYP19A1,CYP26B1,CYSLTR1,CYTL1,DKK1,DLX2,DSG2,DTL,DUSP4,ECT2,EDN3,EDNRB,EGFL…	217
Cancer,Organismal Injury and Abnormalities	development	Development of carcinoma	9.18e-20	-0.033	AATK,ABCC4,ACKR3,ACOT7,ACTA1,ACTA2,ADAMTS12,ADAMTS16,ADAMTS18,ADAMTS9,ADAMTSL3,ADCY1,ADCY2,ADCYAP1R1,ADD2,ADH1C,ADRA1B,AFAP1L2,AFF3,AGTR2,AJAP1,AJUBA,ALDH1A1,ALDH1A2,ALDH3A1,ALPL,ALX4,AMHR2,AMPH,ANO4,AOX1,APLP1,APOE,ARAP2,ARHGAP22,ARMC2,ART3,ASB2,ASPM,ATP2A1,AURKB,AXIN2,B3GNT3,B4GALNT1,BAIAP3,BCL11B,BCL6,BCL6B,BHLHE22,BIRC5,BMP2,BMP6,BRCA1,BUB1,BUB1B,C10orf71,C1QL3,C1QTNF5,C8orf34,C9orf152,C9orf5…	520
Connective Tissue Development and Function,Tissue Development	growth	Growth of connective tissue	5.58e-08	-0.045	AGTR2,AURKB,BCL11B,BMP2,BMP4,BMP6,BRCA1,BUB1,CCNA2,CCNB1,CCND1,CCNF,CD83,CDKN2A,CDKN2B,CEACAM1,CTHRC1,DKK1,DSG2,DUSP4,EDNRB,EPCAM,FGF9,FLT3LG,FOXC1,FST,GAS6,GDF5,HMMR,HPSE,HS6ST2,HTR2A,IGF2,IGFBP3,IL6R,IL7,INHBA,KIT,LEPR,LGR4,LMNB1,MKI67,MSTN,NELL1,NGFR,NPPC,NTRK3,PAWR,PLK2,PRKG2,PTCH1,PTGER2,RET,RUNX2,SOX11,SOX4,STC1,STMN1,TGFA,TNFSF11,TNN,TRPS1,TSHR,TSLP,UBE2C,UTS2R,VAV3,VCL,WISP1	69
Cancer,Neurological Disease,Organismal Injury and Abnormalities	central nervous system cancer	Central nervous system cancer	1.01e-06	-0.054	ADAM12,AJUBA,ALDH1A1,ASB2,AXIN2,B3GNT3,BIRC5,BRCA1,CCND1,CD200,CDCA7L,CDKN2A,CDKN2B,CHEK2,COL18A1,COL4A3,CXCL13,CYB5R2,DES,ECT2,ELMO1,ENPP2,EPCAM,EPHB2,EVI2A,FAM174B,GLI1,IGF2,IGFBP3,IL7,KDR,KIT,LDB3,LGR5,LURAP1L,MDK,MKI67,NCAM1,NMB,OBSCN,OTOP1,PALLD,PCSK6,PIK3CG,PRKCB,PRX,PTCH1,RET,RRM2,S100A4,SAMD3,SEMA3A,SERPINA3,SOX11,SPOCK3,TGFBI,TNC,TNN,TOP2A,TSHZ3,TUBB3,UBE2C,VAV3	63
Cancer,Gastrointestinal Disease,Organismal Injury and Abnormalities	development	Development of digestive organ tumor	1.29e-19	-0.081	AATK,ABCC4,ACKR3,ACOT7,ACTA1,ADAMTS12,ADAMTS16,ADAMTS18,ADAMTS9,ADCY2,ADD2,ADRA1B,AFAP1L2,AFF3,AGTR2,AJAP1,ALDH1A1,ALDH3A1,ALPL,ALX4,AMHR2,AMPH,AOX1,APLP1,APOE,ARAP2,ARMC2,ART3,ASB2,ATP2A1,AURKB,AXIN2,B3GNT3,B4GALNT1,BCL11B,BCL6,BCL6B,BHLHE22,BIRC5,BRCA1,BUB1B,C10orf71,C1QL3,C1QTNF5,C8orf34,C9orf152,C9orf50,CA11,CACNA1H,CACNB3,CACNB4,CADM3,CARD10,CASP1,CBS/CBSL,CCDC81,CCNA2,CCND1,CD7,CDC25C,CDCA7…	396
Cardiovascular Disease,Organismal Injury and Abnormalities	dysfunction	Dysfunction of heart	7.31e-07	-0.095	ADRA1B,AGTR2,APOE,CACNB2,CASQ2,DES,DIO3,DSG2,DUSP4,FGF9,HEY2,HSPB2,KCNJ8,KLF15,LDB3,MB,MEF2C,NEXN,NOL3,NT5E,PDE9A,PIK3CG,PRKCB,PTGIR,RYR2,SEMA3A,VAV3	27
Cancer,Organismal Injury and Abnormalities	extraadrenal retroperitoneal tumor	Extraadrenal retroperitoneal tumor	8.73e-14	-0.103	AATK,ABCA7,ABCC4,ACKR3,ACOT4,ACOT7,ADAM12,ADAMTS12,ADAMTS17,ADAMTS18,ADAMTS9,ADAMTSL3,ADCY1,ADCY2,ADCYAP1R1,AFAP1L2,AFF3,AJAP1,AJUBA,ALDH3A1,ALPL,AMHR2,AMPH,AOX1,ARAP2,ARHGAP22,ARMC2,ASPM,ATP2A1,AURKB,AXIN2,B4GALNT1,BAALC,BAIAP3,BIRC5,BMP2,BMP6,BRCA1,BUB1B,C10orf71,C8orf34,C9orf152,CACNA1H,CADM1,CASP1,CASQ1,CCND1,CD7,CDCA7L,CDH11,CDH24,CDH26,CDKN2A,CELSR3,CENPE,CENPF,CENPN,CHDH,CHEK2,CIT,CKAP2L,C…	274
Cancer,Gastrointestinal Disease,Organismal Injury and Abnormalities	pancreatobiliary tumor	Pancreatobiliary tumor	1.07e-11	-0.103	AATK,ABCA7,ABCC4,ACKR3,ACOT4,ADAM12,ADAMTS12,ADAMTS17,ADAMTS18,ADAMTSL3,ADCY1,ADCY2,ADCYAP1R1,ADH1C,AFAP1L2,AFF3,AJAP1,ALDH3A1,ALPL,AMHR2,AMPH,AOX1,ARHGAP22,ARMC2,ASPM,AXIN2,B4GALNT1,BAALC,BAIAP3,BIRC5,BMP2,BRCA1,C10orf71,C8orf34,C9orf152,CACNA1H,CASP1,CASQ1,CCND1,CD7,CDCA7L,CDH11,CDH24,CDH26,CDKN2A,CELSR3,CENPE,CENPF,CENPN,CHDH,CIT,CKAP2L,CLEC14A,CLSTN2,CNGA2,COL18A1,COL22A1,COL23A1,COL24A1,COL4…	243
Cancer,Organismal Injury and Abnormalities,Reproductive System Disease	mammary tumor	Mammary tumor	1.93e-12	-0.115	ABCC4,ACTA2,ADAM12,ADAMTS18,ADAMTS9,ADCY2,ADRA1B,AJUBA,ALDH1A1,ALPL,AMPH,AOX1,APOE,ASGR1,ATP2A1,AXIN2,B4GALNT1,BCL11B,BCL6,BIRC5,BMP2,BMP4,BRCA1,BUB1B,C1QTNF5,CACNA1H,CACNA2D3,CACNB2,CBS/CBSL,CCNA2,CCNB1,CCNB2,CCND1,CDC20,CDCA7,CDH11,CDH24,CDK1,CDKN2A,CENPF,CHEK2,CIT,CLEC10A,CLSTN2,CNN2,COL11A1,COL22A1,COL24A1,CXCR4,CYP19A1,DGKB,DKK1,DTL,DUSP4,E2F8,ECT2,EFHC2,EGFL6,EN1,EPHA5,EPHX2,ETNK2,ETV4,EXO1…	209
Cancer,Hematological Disease,Organismal Injury and Abnormalities	mature lymphocytic neoplasm	Mature lymphocytic neoplasm	1.31e-08	-0.152	ADAMTS16,ADAMTS9,ADAMTSL3,ADD2,ADRA1B,AFAP1L2,ALDH1A1,ALPL,AMPH,APOE,BCL11B,BCL6,BIRC5,BRCA1,CADM1,CCNB1,CCNB2,CCND1,CCNF,CD200,CD27,CD7,CDC20,CDCA2,CDH11,CDK1,CDKN2A,CDKN2B,CHEK2,CKAP2L,CNTFR,CNTN4,CNTNAP1,COL11A1,COL23A1,COL4A4,CRP,CTSH,CWH43,CXCL13,CXCR4,DCLK3,DKK1,DNER,DUSP4,ECE2,EGFLAM,FBN2,FGF11,FSD1,GAS6,GLI1,GPRIN1,GSN,HCK,IGF2,IGFBP3,IGSF3,IL6R,IL7,INHBA,INSC,ISG20,ITGA4,ITIH5,JPH2,KCNS2…	131
Cancer,Hematological Disease,Immunological Disease,Organismal Injury and Abnormalities	mature B-cell neoplasm	Mature B-cell neoplasm	1.02e-07	-0.152	ADAMTS16,ADAMTS9,ADAMTSL3,ADD2,ADRA1B,AFAP1L2,ALDH1A1,ALPL,AMPH,APOE,BCL11B,BCL6,BIRC5,BRCA1,CCNB1,CCNB2,CCND1,CCNF,CD200,CD27,CDC20,CDCA2,CDK1,CDKN2A,CDKN2B,CHEK2,CKAP2L,CNTFR,CNTN4,CNTNAP1,COL11A1,COL4A4,CRP,CWH43,CXCL13,CXCR4,DCLK3,DKK1,DNER,DUSP4,ECE2,EGFLAM,FBN2,FSD1,GLI1,GPRIN1,GSN,IGF2,IGFBP3,IL6R,IL7,INHBA,INSC,ITGA4,ITIH5,JPH2,KCNS2,KDR,KIF2C,KIT,LRIG3,MKI67,MLXIPL,MYO15A,NCAM1,NEXN,NRXN…	112
Embryonic Development,Organismal Development,Skeletal and Muscular System Development and Function	development	Limb development	1.32e-09	-0.16	AFF3,AGTR2,ALDH1A2,ALX4,BCL6,BMP2,BMP4,CDKN2A,CYP26B1,DKK1,DLX5,DLX6,EN1,FBN2,FGF9,GALNT3,GDF5,GLI1,HOXC5,IGF2,KDR,MSTN,MSX1,NPPC,PRKG2,PTCH1,RUNX2,SEMA3A,SHOX2,SP7,STC1,TBX18,TBX4,TFAP2B,TNFSF11,VCL	36
Cellular Development,Cellular Growth and Proliferation,Nervous System Development and Function,Tissue Development	outgrowth	Outgrowth of neurons	4.65e-09	-0.176	AATK,APOE,ARG1,BMP2,BMP4,BMP6,CDK1,DLX5,DNER,ENPP2,EPHB2,ETV4,FAM107A,FRMD7,GDF5,GFRA2,GPRIN1,HPSE,ICAM5,IGF2,ITGA4,KIF26A,KIT,LMNB1,MDK,NCAM1,NCAM2,NGFR,NPAS4,NRTN,NRXN1,NTF4,NTN3,NTRK3,P2RY2,PAK6,PALLD,PLXNA3,PTK2B,RET,ROBO1,RTN4R,S100A4,SEMA3A,SEMA5A,SLC9A5,TGFA,TNC,TNN,TRPV2	50
Cancer,Organismal Injury and Abnormalities	adenocarcinoma	Adenocarcinoma	4.75e-23	-0.181	AATK,ABCA7,ABCC4,ACKR3,ACOT7,ACTA1,ACTA2,ACTG2,ADAM12,ADAMTS12,ADAMTS16,ADAMTS17,ADAMTS18,ADAMTS9,ADAMTSL2,ADAMTSL3,ADCY1,ADCY2,ADCYAP1R1,ADD2,ADH1C,ADRA1B,AFAP1L2,AFF3,AGTR2,AJAP1,AJUBA,ALDH1A1,ALDH1A2,ALDH3A1,ALPL,ALX4,AMHR2,AMPH,ANGPTL7,ANKLE1,ANO4,AOX1,APC2,APLP1,APOE,ARAP2,ARG1,ARHGAP22,ARHGDIG,ARHGEF19,ARMC2,ART3,ASB2,ASB5,ASPM,ATP2A1,AURKB,AXIN2,B3GNT3,B4GALNT1,BAALC,BAIAP3,BCL11B,BCL6,BCL…	672
Cancer,Organismal Injury and Abnormalities	malignant solid tumor	Malignant solid tumor	1.21e-24	-0.208	AATK,ABCA7,ABCC4,ACKR3,ACOT4,ACOT7,ACTA1,ACTA2,ACTG2,ADAM12,ADAMTS12,ADAMTS16,ADAMTS17,ADAMTS18,ADAMTS9,ADAMTSL2,ADAMTSL3,ADCY1,ADCY2,ADCYAP1R1,ADD2,ADH1C,ADRA1B,AFAP1L2,AFF3,AGTR2,AJAP1,AJUBA,ALDH1A1,ALDH1A2,ALDH3A1,ALPL,ALX4,AMHR2,AMPH,ANGPTL7,ANKLE1,ANO4,AOX1,APC2,APLP1,APOBEC2,APOE,ARAP2,ARG1,ARHGAP22,ARHGDIG,ARHGEF19,ARMC2,ART3,ASB2,ASB5,ASCL2,ASGR1,ASIC2,ASPM,ATP2A1,AURKB,AXIN2,B3GNT3,B4GAL…	763
Cellular Growth and Proliferation	outgrowth	Outgrowth of cells	1.47e-09	-0.224	AATK,APOE,ARG1,BMP2,BMP4,BMP6,CCND1,CDK1,DLX5,DNER,ENPP2,EPHB2,ETV4,FAM107A,FRMD7,GDF5,GFRA2,GPRIN1,HPSE,ICAM5,IGF2,IL6R,ITGA4,KDR,KIF26A,KIT,LMNB1,MDK,NCAM1,NCAM2,NGFR,NPAS4,NRTN,NRXN1,NTF4,NTN3,NTRK3,P2RY2,PAK6,PALLD,PLK2,PLXNA3,PTK2B,RET,ROBO1,RTN4R,S100A4,SEMA3A,SEMA5A,SLC9A5,TGFA,TNC,TNN,TRPV2	54
Carbohydrate Metabolism	synthesis	Synthesis of polysaccharide	2.96e-06	-0.224	Acan,ADCY2,ADRA1B,APOE,B3GNT3,B4GALNT1,BMP2,CHST2,CHST3,CYTL1,DKK1,GPC2,GPC4,HS6ST2,IGF2,IGFBP3,LEPR,NDST3,NPPC,NR1D1,NTRK3,OSTN,PPP1R3C,PRKAG3,SDC3,Srgn,TSHR	27
Skeletal and Muscular System Development and Function	function	Function of muscle	2.19e-06	-0.234	ABCC4,ADRA1B,APOBEC2,APOE,ATP2A1,BUB1B,CACNB3,CASQ2,CYP19A1,DES,EDNRB,FST,HEY2,HEYL,HSD11B1,IGFBP3,INHBA,KCNJ2,KCNJ8,KLF15,MB,MEF2C,MSTN,NEXN,NOL3,NRTN,NTF4,PIK3CG,PLA2G5,PRKCB,PTGER2,RYR2,STC1,TNNT1,TRIM63,VAV3,VCL	37
Cancer,Organismal Injury and Abnormalities,Respiratory Disease	carcinoma	Lung carcinoma	4.74e-09	-0.251	ACTA2,ADAM12,ADAMTS12,ADCY2,ADCYAP1R1,ADH1C,ADRA1B,AJUBA,ALDH3A1,AOX1,APOE,ARAP2,AURKB,AXIN2,BCL6,BIRC5,BRCA1,BUB1B,C11orf52,C9orf50,CADM1,CBLN1,CCNA2,CCNB1,CCNB2,CCND1,CDC20,CDCA2,CDCA8,CDH26,CDK1,CDKN2A,CDKN2B,CEACAM1,CENPF,CHEK2,CLDN10,CNTNAP1,COL11A1,COL22A1,COL24A1,CRP,CWH43,CXCR4,CYP19A1,CYP7B1,DKK1,DLK1,DLX6,DPP6,E2F8,ECT2,EPCAM,EPHA5,EXO1,FBN2,FGD3,FHOD3,GABRA4,GALNT9,GDF5,GLI1,GSN,GUCY1A…	165
Cellular Movement	migration	Migration of tumor cell lines	8.23e-07	-0.265	ABCC4,ACKR3,ACTA2,ADAM12,BMP2,BMP6,BRCA1,CARD10,CCND1,CDCA7L,CDH11,CDKN2A,CEACAM1,CHP2,COL11A1,COL18A1,COL4A3,CTSH,CXCL13,CXCR4,ECT2,EGFL6,ELMO1,ENPP2,EPHB2,ETV4,FBLIM1,FOXC1,GAS6,GLI1,HMMR,IGF2,IGFBP3,IL6R,ITGA4,KDR,KIT,LAMC2,LEPR,LMO7,MDK,MGAT3,MMP3,MMP8,NCAM1,NOVA1,NTRK3,P2RY2,PAK6,PALLD,PCSK6,PIK3CG,PTK2B,RAB11FIP4,RACGAP1,RUNX2,RXFP1,S100A4,SATB2,SDC3,SEMA3A,SEMA5A,SHC4,SIM2,SLC9A5,SNCG,SPOC…	80
Cell Death and Survival	apoptosis	Apoptosis of tumor cell lines	4.08e-09	-0.268	AATK,AGTR2,APOE,ARG1,ATP2A1,BCL6,BCL6B,BIRC5,BMP2,BMP4,BMP6,BOK,BRCA1,BUB1,CASP1,CCL25,CCNB1,CCND1,CD7,CDC20,CDCA2,CDK1,CDKN2A,CEACAM1,CENPE,CHEK2,CKAP2,CNN2,COL18A1,CXCR4,DEPDC1,DKK1,DSG2,DUSP4,EN1,ENPP2,EPHB2,EVA1C,FANCA,FANCC,FGF9,FLT3LG,FST,G0S2,GALNT10,GLI1,GSN,HCK,HMMR,HOXC6,HPSE,HSPB2,IGF2,IGF2BP2,IGFBP3,IL6R,IL7,INHBA,IRX1,ITGA4,KIF14,KIT,LEPR,LGR5,LMNB1,LMO2,LRRN1,MAPK12,MDK,MEF2C,MELK,M…	120
Cancer,Organismal Injury and Abnormalities	neoplasia	Lymphatic system tumor	7.69e-13	-0.272	ABCA7,ADAM12,ADAMTS16,ADAMTS9,ADAMTSL3,ADD2,ADRA1B,AFAP1L2,ALDH1A1,ALPL,AMPH,APOE,AURKB,B3GNT3,BCL11B,BCL6,BIRC5,BRCA1,BUB1,BUB1B,CACNB2,CACNB3,CACNB4,CADM1,CASP1,CCNA2,CCNB1,CCNB2,CCND1,CCNF,CD200,CD27,CD7,CD83,CDC20,CDCA2,CDCA7,CDCA7L,CDH11,CDK1,CDKN2A,CDKN2B,CHEK2,CKAP2L,CNTFR,CNTN4,CNTNAP1,COL11A1,COL18A1,COL23A1,COL4A4,CRP,CTSH,CWH43,CXCL13,CXCR4,CYB5R2,CYP19A1,DCLK3,DES,DGKB,DKK1,DNER,DUSP4…	175
Carbohydrate Metabolism	metabolism	Metabolism of polysaccharide	1.97e-06	-0.293	Acan,ADCY2,ADRA1B,APOE,B3GNT3,B4GALNT1,BMP2,CHST2,CHST3,COL11A1,CYTL1,DKK1,FOXC1,GPC2,GPC4,HMMR,HPSE,HS6ST2,IGF2,IGFBP3,LEPR,NDST3,NPPC,NR1D1,NTRK3,OSTN,PPP1R3C,PRKAG3,SDC3,Srgn,STBD1,TSHR	32
Embryonic Development,Organismal Development	development	Development of head	3.96e-19	-0.303	AATK,ADAMTS18,ADAMTS9,ADCY1,ADCYAP1R1,AGTR2,ALDH1A1,ALDH1A2,ALPL,ALX4,APLP1,APOE,ASPM,AXIN2,BCL11B,BHLHE22,BMP2,BMP4,BMP6,C1QTNF5,CBS/CBSL,CCND1,CCNF,CDCA7L,CDKN2A,CHST3,COL11A1,COL18A1,COL4A3,CRYAA/CRYAA2,CTHRC1,CXCR4,CYP19A1,CYP26B1,CYTL1,DHRS3,DIO3,DKK1,DLX2,DLX5,DLX6,DNER,Eda,EDARADD,EGFLAM,EMX2,EN1,ENPP2,EPHA5,EPHB2,EPHX2,FANCC,FGF9,FOXC1,FOXD1,FST,GABRA4,GDF11,GLI1,HEY2,HHIP,HOXA2,HS6ST2,ID…	128
Cancer,Organismal Injury and Abnormalities	neoplasia	Epithelial neoplasm	1.53e-27	-0.307	AATK,ABCA7,ABCC4,ACKR3,ACOT4,ACOT7,ACTA1,ACTA2,ACTG2,ADAM12,ADAMTS12,ADAMTS16,ADAMTS17,ADAMTS18,ADAMTS9,ADAMTSL2,ADAMTSL3,ADCY1,ADCY2,ADCYAP1R1,ADD2,ADH1C,ADRA1B,AFAP1L2,AFF3,AGTR2,AJAP1,AJUBA,ALDH1A1,ALDH1A2,ALDH3A1,ALPL,ALX4,AMHR2,AMPH,ANGPTL7,ANKLE1,ANO4,AOX1,APC2,APLP1,APOBEC2,APOE,ARAP2,ARG1,ARHGAP22,ARHGDIG,ARHGEF19,ARMC2,ART3,ASB2,ASB5,ASCL2,ASGR1,ASPM,ATP2A1,AURKB,AXIN2,B3GNT3,B4GALNT1,BA…	752
Cellular Development,Cellular Growth and Proliferation,Nervous System Development and Function,Tissue Development	outgrowth	Outgrowth of neurites	8.47e-09	-0.309	AATK,APOE,ARG1,BMP2,BMP4,BMP6,CDK1,DLX5,DNER,ENPP2,EPHB2,ETV4,FAM107A,FRMD7,GDF5,GFRA2,GPRIN1,HPSE,ICAM5,IGF2,ITGA4,KIF26A,KIT,LMNB1,MDK,NCAM1,NCAM2,NGFR,NPAS4,NRTN,NRXN1,NTF4,NTRK3,P2RY2,PAK6,PALLD,PLXNA3,PTK2B,RET,ROBO1,RTN4R,S100A4,SEMA3A,SEMA5A,SLC9A5,TGFA,TNC,TNN,TRPV2	49
Cellular Movement	invasion	Invasion of cells	4.35e-10	-0.311	ACKR3,ACTA2,ADAM12,AJAP1,ARG1,ASGR1,BCL6,BIRC5,BMP2,BMP4,BMP6,BRCA1,CARD10,CCNA2,CCND1,CCR9,CDH11,CDK1,CDKN2A,CEACAM1,CHP2,COL11A1,COL18A1,CTSH,CXCR4,DKK1,ECT2,EDN3,EDNRB,ELMO1,ENPP2,EPCAM,EPHB2,ETV4,FAM107A,FBLIM1,FOXC1,FST,GLI1,GSN,HOXA2,HOXD3,HPSE,ID4,IGF2,INHBA,IRX1,ITGA4,KDR,KIF2C,KIT,LGI1,LGR4,LRRC15,MAPK12,MDK,MMP3,MMP8,MYLK,NGFR,NOL3,NOVA1,NPTX2,NTRK3,OBSCN,PAK6,PALLD,PCSK6,PIK3CG,PRKCB,P…	101
Cardiovascular System Development and Function,Cellular Movement	cell movement	Cell movement of endothelial cells	8.59e-07	-0.352	ACKR3,APOE,BMP2,BMP4,BMP6,CBS/CBSL,CCBE1,CDKN2A,CEACAM1,CNN2,COL18A1,CRP,CXCR4,DKK1,ENPP2,FOXC1,GAS6,HLX,HMMR,HPSE,HRH1,IGF2,IGFBP3,ITGA4,KDR,KIF26B,MAPK12,MDK,MEF2C,NDP,PIK3CG,PTK2B,ROBO1,S100A4,SEMA3A,SEMA5A,SPRY4,STC1,TEAD4,TGFBI,TNFSF11,TNN,VAV3	43
Cancer,Organismal Injury and Abnormalities	non-melanoma solid tumor	Non-melanoma solid tumor	1.77e-26	-0.388	AATK,ABCA7,ABCC4,ACKR3,ACOT4,ACOT7,ACTA1,ACTA2,ACTG2,ADAM12,ADAMTS12,ADAMTS16,ADAMTS17,ADAMTS18,ADAMTS9,ADAMTSL2,ADAMTSL3,ADCY1,ADCY2,ADCYAP1R1,ADD2,ADH1C,ADRA1B,AFAP1L2,AFF3,AGTR2,AJAP1,AJUBA,ALDH1A1,ALDH1A2,ALDH3A1,ALPL,ALX4,AMHR2,AMPH,ANGPTL7,ANKLE1,ANO4,AOX1,APC2,APLP1,APOBEC2,APOE,ARAP2,ARG1,ARHGAP22,ARHGDIG,ARHGEF19,ARMC2,ART3,ASB2,ASB5,ASCL2,ASGR1,ASPM,ATP2A1,AURKB,AXIN2,B3GNT3,B4GALNT1,BA…	754
Cancer,Organismal Injury and Abnormalities	metastasis	Secondary tumor	2.87e-10	-0.409	ACKR3,ACTA2,ADAM12,ALPL,APOE,ARG1,ARHGDIG,ASGR1,AURKB,AXIN2,BIRC5,BMP2,BMP4,BRCA1,CASP1,CCND1,CD200,CDCA7L,CDH17,CDKN2A,CHEK2,COL18A1,CTHRC1,CTSH,CXCR4,CYP19A1,DKK1,DLGAP5,DLX2,DSG2,DUSP4,EDNRB,EMX2,EN1,ENPP2,EPCAM,EPHA5,FBN2,FGF9,FST,GLI1,HLX,HMMR,HOXC6,HPSE,HRH1,IGF2,IL12A,IL7,INHBA,IRX1,ITGA4,KCNJ2,KCNK2,KDR,KIF20A,KIT,LGR4,MAFB,MGAT3,MMP3,MMP8,MSX1,NCAM1,NCAPG,NOL3,NT5E,NTRK3,PBK,PIK3CG,PLK1,…	100
Cancer,Organismal Injury and Abnormalities	tumor	Advanced stage tumor	9.2e-10	-0.409	ACKR3,ACTA2,ADAM12,ALDH1A2,ALPL,APOE,ARG1,ARHGDIG,ASGR1,AURKB,AXIN2,BIRC5,BMP2,BMP4,BMP6,BRCA1,CASP1,CCND1,CD200,CDCA7L,CDH17,CDKN2A,CHEK2,COL18A1,CTHRC1,CTSH,CXCR4,CYP19A1,DKK1,DLGAP5,DLX2,DSG2,DUSP4,EDNRB,EMX2,EN1,ENPP2,EPCAM,EPHA5,FBN2,FGF9,FST,GABRA4,GLI1,HCK,HLX,HMMR,HOXC6,HPSE,HRH1,HSD11B1,IGF2,IL12A,IL7,INHBA,IRX1,ITGA4,KCNJ2,KCNK2,KDR,KIF20A,KIT,LGR4,MAFB,MGAT3,MMP3,MMP8,MSX1,NCAM1,NCAPG,…	106
Cancer,Organismal Injury and Abnormalities	advanced malignant tumor	Advanced malignant tumor	1.58e-09	-0.409	ACKR3,ACTA2,ADAM12,ALDH1A2,ALPL,APOE,ARG1,ARHGDIG,ASGR1,AURKB,AXIN2,BIRC5,BMP2,BMP4,BRCA1,CASP1,CCND1,CD200,CDCA7L,CDH17,CDKN2A,CHEK2,COL18A1,CTHRC1,CTSH,CXCR4,CYP19A1,DKK1,DLGAP5,DLX2,DSG2,DUSP4,EDNRB,EMX2,EN1,ENPP2,EPCAM,EPHA5,FBN2,FGF9,FST,GABRA4,GLI1,HCK,HLX,HMMR,HOXC6,HPSE,HRH1,HSD11B1,IGF2,IL12A,IL7,INHBA,IRX1,ITGA4,KCNJ2,KCNK2,KDR,KIF20A,KIT,LGR4,MAFB,MGAT3,MMP3,MMP8,MSX1,NCAM1,NCAPG,NOL3,…	105
Cellular Movement,Hematological System Development and Function,Immune Cell Trafficking	homing	Homing of leukocytes	1.35e-06	-0.409	ACKR2,ACKR3,APOE,CCL25,CCND1,CCR9,CHST2,CXCL13,CXCR4,CYP19A1,CYSLTR1,CYTL1,EDN3,EDNRB,ELMO1,ENPP2,FLT3LG,GCNT1,GSN,HCK,HPSE,HRH1,IL6R,INHBA,ITGA4,KDR,KIT,MDK,MSTN,MYLK,PIK3CG,PLA2G7,PRKCB,PTK2B,PTPRO,S100A4,SERPINA3,SYK,TNFSF11,TRPV2,TSLP,VAV3	42
Cellular Movement	cell movement	Cell movement of blood cells	1e-07	-0.431	ABCC4,ACKR2,ACKR3,ADD2,APOE,ARG1,ASB2,BCL11B,BCL6,BMP2,BMP4,CASP1,CCBE1,CCL25,CCND1,CCR9,CD200,CEACAM1,CFB,CHST2,CLEC10A,CNN2,COL4A3,CRP,CXCL13,CXCR4,CYP19A1,CYP26B1,CYSLTR1,CYTL1,DKK1,EDN3,EDNRB,ELMO1,ENPP2,EPCAM,EPHX2,FLT3LG,FOXO6,GAS6,GCNT1,GLI1,GSN,HCK,HPSE,HRH1,IGF2,IGFBP3,IL12A,IL27RA,IL6R,IL7,INHBA,IRX2,ITGA4,KCNK2,KDR,KIT,LMNB1,MAPK12,MDK,MMP8,MSTN,MYLK,NT5E,P2RY2,PIK3CG,PLA2G5,PLA2G7,PRK…	93
Cell Cycle	mitosis	Mitosis	2.13e-18	-0.433	AFAP1L2,AJUBA,APOE,AURKB,BIRC5,BMP2,BMP4,BMP6,BRCA1,BUB1,BUB1B,CCNA2,CCNB1,CCNB2,CCND1,CDC20,CDC25C,CDCA8,CDK1,CDKN2A,CEACAM1,CENPA,CENPE,CENPF,CHEK2,CIT,CKAP2,CYSLTR1,DLGAP5,EDN3,ESCO2,FGF9,FLT3LG,FOXC1,GAS6,IGF2,IGFBP3,IL7,INHBA,IRX1,KDR,KIF15,KIF18B,KIF22,KIF2C,KIF4A,KIFC1,KIT,KNTC1,MDK,MKI67,MLXIPL,NEK2,NTRK3,NUF2,PLK1,PLK2,PRKCB,PTCH1,PTK2B,RACGAP1,RET,SKA1,SPAG5,SPC25,STMN1,SYK,TGFA,TNC,TOP…	77
Cellular Movement,Immune Cell Trafficking	migration	Leukocyte migration	1.2e-07	-0.442	ABCC4,ACKR2,ACKR3,ADD2,APOE,ARG1,ASB2,BCL11B,BCL6,BMP2,CASP1,CCBE1,CCL25,CCND1,CCR9,CD200,CEACAM1,CFB,CHST2,CLEC10A,CNN2,COL4A3,CRP,CXCL13,CXCR4,CYP19A1,CYP26B1,CYSLTR1,CYTL1,DKK1,EDN3,EDNRB,ELMO1,ENPP2,EPCAM,EPHX2,FLT3LG,FOXO6,GAS6,GCNT1,GLI1,GSN,HCK,HPSE,HRH1,IGF2,IGFBP3,IL12A,IL27RA,IL6R,IL7,INHBA,IRX2,ITGA4,KCNK2,KDR,KIT,LMNB1,MAPK12,MDK,MMP8,MSTN,MYLK,NT5E,P2RY2,PIK3CG,PLA2G5,PLA2G7,PRKCB,PT…	92
Cancer,Organismal Injury and Abnormalities,Reproductive System Disease	female genital neoplasm	Female genital neoplasm	3.35e-20	-0.447	ABCC4,ACTG2,ADAM12,ADAMTS12,ADAMTS16,ADAMTS18,ADAMTS9,ADAMTSL3,ADCY1,ADCY2,ADCYAP1R1,ADD2,ADRA1B,AFAP1L2,AFF3,AGTR2,AJAP1,ALDH1A1,ALDH1A2,ALDH3A1,AMPH,ANO4,AOX1,APOE,ARAP2,ARHGAP22,ASB5,ASCL2,ASPM,ATP2A1,AURKB,AXIN2,B3GNT3,BAIAP3,BCL6,BCL6B,BIRC5,BMP6,BRCA1,BUB1,BUB1B,C8orf34,CACNA1H,CACNA2D3,CACNB2,CADM3,CARD10,CASQ1,CBS/CBSL,CCNA2,CCNB1,CCNB2,CCND1,CD83,CDC20,CDC25C,CDH11,CDK1,CDK15,CDKN2A,CDKN…	360
Cancer,Organismal Injury and Abnormalities,Reproductive System Disease	tumorigenesis	Tumorigenesis of reproductive tract	4.74e-20	-0.447	ABCC4,ACTG2,ADAM12,ADAMTS12,ADAMTS16,ADAMTS18,ADAMTS9,ADAMTSL3,ADCY1,ADCY2,ADCYAP1R1,ADD2,ADRA1B,AFAP1L2,AFF3,AGTR2,AJAP1,ALDH1A1,ALDH1A2,ALDH3A1,AMPH,ANO4,AOX1,APOE,ARAP2,ARHGAP22,ASB5,ASCL2,ASPM,ATP2A1,AURKB,AXIN2,B3GNT3,BAIAP3,BCL6,BCL6B,BIRC5,BMP6,BRCA1,BUB1,BUB1B,C8orf34,CACNA1H,CACNA2D3,CACNB2,CADM3,CARD10,CASQ1,CBS/CBSL,CCNA2,CCNB1,CCNB2,CCND1,CD83,CDC20,CDH11,CDK1,CDK15,CDKN2A,CDKN2B,CELS…	359
Cancer,Endocrine System Disorders,Organismal Injury and Abnormalities,Reproductive System Disease	neoplasia	Ovarian tumor	1.18e-10	-0.447	ABCC4,ADAMTS12,ADAMTS9,ADAMTSL3,ADCY1,ADCY2,ADCYAP1R1,ADD2,AFF3,ALDH1A1,ALDH1A2,ALDH3A1,APOE,ASCL2,ASPM,AURKB,AXIN2,BIRC5,BRCA1,BUB1,C8orf34,CACNA2D3,CCNB1,CCNB2,CDK1,CDK15,CDKN2A,CDKN2B,CELSR3,CENPE,CFB,CHEK2,CLEC3B,CNGA2,COL11A1,COL18A1,COL22A1,COL23A1,COL24A1,COL4A4,CRP,CXCR4,CYP19A1,DGKB,DISP1,DPP6,DUSP4,E2F8,ECT2,EGFLAM,EML6,ENPP2,EPCAM,EPHA5,ETV4,FAM107A,FANCA,FBLN7,FBN2,FGD3,FGF9,FHOD3,FMO…	158
Embryonic Development,Organismal Development	development	Development of body axis	7.09e-21	-0.452	AATK,ADAMTS18,ADAMTS9,ADCY1,ADCYAP1R1,AGTR2,ALDH1A1,ALDH1A2,ALPL,ALX4,APLP1,APOE,ASPM,AXIN2,BCL11B,BHLHE22,BMP2,BMP4,BMP6,C1QTNF5,CBS/CBSL,CCND1,CCNF,CDCA7L,CDKN2A,CHST3,COL11A1,COL18A1,COL4A3,CRYAA/CRYAA2,CTHRC1,CXCR4,CYP19A1,CYP26B1,CYTL1,DHRS3,DIO3,DISP1,DKK1,DLX2,DLX5,DLX6,DNER,Eda,EDARADD,EGFLAM,EMX2,EN1,ENPP2,EPHA5,EPHB2,EPHX2,FANCC,FGF9,FOXC1,FOXD1,FST,GABRA4,GDF11,GLI1,HEY2,HHIP,HOXA2,HOX…	138
Cellular Development,Cellular Growth and Proliferation,Nervous System Development and Function,Tissue Development	growth	Growth of neurites	1.36e-09	-0.47	AATK,APOE,ARG1,BMP2,BMP4,BMP6,CDK1,CHST2,CXCR4,CYP19A1,DLX5,DNER,ENPP2,EPHB2,ETV4,FAM107A,FRMD7,GDF5,GFRA2,GPRIN1,HPSE,ICAM5,IGF2,IL6R,ITGA4,KIF23,KIF26A,KIT,KNDC1,LMNB1,MDK,NCAM1,NCAM2,NGFR,NPAS4,NRTN,NRXN1,NTF4,NTRK3,P2RY2,PAK6,PALLD,PLXNA3,PTK2B,RET,ROBO1,ROBO2,RTN4R,S100A4,SEMA3A,SEMA5A,SLC9A5,SYK,TGFA,TNC,TNN,TRPV2,VCL	58
Cancer,Organismal Injury and Abnormalities	neoplasia	Neoplasia of cells	2.33e-20	-0.5	ABCA7,ACOT4,ACTA2,ADAM12,ADAMTS12,ADAMTS16,ADAMTS17,ADAMTS18,ADAMTS9,ADAMTSL3,ADCY1,ADD2,ADRA1B,AFAP1L2,AFF3,AJUBA,ALDH1A1,ALPL,AMPH,AOX1,APOBEC2,APOE,ARAP2,ARHGDIG,ASB5,ATP2A1,AURKB,AXIN2,B3GNT3,B4GALNT1,BAIAP3,BCL11B,BCL6,BCL6B,BHLHE22,BIRC5,BMP2,BMP4,BRCA1,BUB1,BUB1B,C21orf62,CACNB2,CACNB3,CACNB4,CADM1,CASP1,CCNA2,CCNB1,CCNB2,CCND1,CCNF,CD200,CD27,CD7,CD83,CDC20,CDCA2,CDCA7,CDCA7L,CDH11,CDH17,…	368
Cancer,Endocrine System Disorders,Organismal Injury and Abnormalities	endocrine gland tumor	Endocrine gland tumor	1.54e-27	-0.508	AATK,ABCA7,ABCC4,ACOT4,ACOT7,ACTA1,ACTA2,ACTG2,ADAM12,ADAMTS12,ADAMTS16,ADAMTS17,ADAMTS18,ADAMTS9,ADAMTSL2,ADAMTSL3,ADCY1,ADCY2,ADCYAP1R1,ADD2,ADRA1B,AFAP1L2,AFF3,AJAP1,ALDH1A1,ALDH1A2,ALDH3A1,ALX4,AMHR2,AMPH,ANKLE1,ANO4,AOX1,APC2,APLP1,APOE,ARAP2,ARHGAP22,ARHGDIG,ARHGEF19,ARMC2,ASB2,ASB5,ASCL2,ASGR1,ASPM,ATP2A1,AXIN2,B3GNT3,B4GALNT1,BAALC,BAIAP3,BCL11B,BCL6,BCL6B,BHLHE22,BIRC5,BMP2,BMP4,BMP6,BOK…	628
Cancer,Organismal Injury and Abnormalities	head and neck neoplasia	Head and neck tumor	8.8e-29	-0.522	AATK,ABCA7,ABCC4,ACOT4,ACOT7,ACTA1,ACTA2,ACTG2,ADAM12,ADAMTS12,ADAMTS16,ADAMTS17,ADAMTS18,ADAMTS9,ADAMTSL2,ADAMTSL3,ADCY1,ADCY2,ADCYAP1R1,ADD2,AFAP1L2,AFF3,AJAP1,AJUBA,ALDH1A1,ALDH1A2,ALDH3A1,ALX4,AMHR2,AMPH,ANKLE1,ANO4,AOX1,APC2,APLP1,APOE,ARAP2,ARHGAP22,ARHGDIG,ARHGEF19,ARMC2,ASB2,ASB5,ASCL2,ASGR1,ASPM,ATP2A1,AXIN2,B3GNT3,B4GALNT1,BAALC,BAIAP3,BCL11B,BCL6,BCL6B,BHLHE22,BIRC5,BMP2,BMP4,BMP6,BOK,…	654
Endocrine System Disorders,Gastrointestinal Disease,Organismal Injury and Abnormalities	pancreatic mass	Pancreatic mass	7.01e-14	-0.563	AATK,ABCA7,ABCC4,ACKR3,ACOT4,ADAM12,ADAMTS12,ADAMTS17,ADAMTS18,ADAMTSL3,ADCY1,ADCY2,ADCYAP1R1,AFAP1L2,AFF3,AJAP1,ALDH3A1,ALPL,AMHR2,AMPH,AOX1,ARHGAP22,ARMC2,ASPM,AXIN2,B4GALNT1,BAALC,BAIAP3,BIRC5,BMP2,BRCA1,C10orf71,C8orf34,C9orf152,CACNA1H,CASP1,CASQ1,CCND1,CD7,CDCA7L,CDH11,CDH24,CDH26,CDKN2A,CDKN2B,CELSR3,CENPE,CENPF,CENPN,CHDH,CIT,CKAP2L,CLEC14A,CLSTN2,CNGA2,COL18A1,COL22A1,COL4A3,CPN2,CRP,CTH…	229
Cancer,Endocrine System Disorders,Gastrointestinal Disease,Organismal Injury and Abnormalities	pancreatic tumor	Pancreatic tumor	1.18e-13	-0.563	AATK,ABCA7,ABCC4,ACKR3,ACOT4,ADAM12,ADAMTS12,ADAMTS17,ADAMTS18,ADAMTSL3,ADCY1,ADCY2,ADCYAP1R1,AFAP1L2,AFF3,AJAP1,ALDH3A1,ALPL,AMHR2,AMPH,AOX1,ARHGAP22,ARMC2,ASPM,AXIN2,B4GALNT1,BAALC,BAIAP3,BIRC5,BMP2,BRCA1,C10orf71,C8orf34,C9orf152,CACNA1H,CASP1,CASQ1,CCND1,CD7,CDCA7L,CDH11,CDH24,CDH26,CDKN2A,CELSR3,CENPE,CENPF,CENPN,CHDH,CIT,CKAP2L,CLEC14A,CLSTN2,CNGA2,COL18A1,COL22A1,COL4A3,CPN2,CRP,CTHRC1,CXC…	228
Cancer,Endocrine System Disorders,Organismal Injury and Abnormalities	neuroendocrine tumor	Neuroendocrine tumor	1.43e-06	-0.563	ACTA2,ADAMTS12,ADAMTS18,ADCY2,ADRA1B,AFF3,ALDH1A2,AMPH,ASPM,C8orf34,CCNB2,CCND1,CDH11,CDKN2A,CDKN2B,CELSR3,CHDH,CHEK2,CLEC14A,CNGA2,COL11A1,COL18A1,COL4A3,CXCR4,CYP2F1,DLX6,EML6,EPCAM,FAM155A,GALNT9,GAS6,GLDN,HMMR,HOXC5,HPSE,ID4,IGF2,IGSF3,IL6R,KDR,KIT,LIN7A,LURAP1L,MKI67,MMP3,NAV2,NCAM1,NMB,NRG2,OBSCN,PDZD7,PIK3CG,PLA2G7,RAD54L,RET,ROBO2,RRM2,RYR2,SLFN13,SOX11,SPOCK3,TGFA,TMEM52,TNN,TOP2A,TUBB3,…	67
Cellular Movement	invasion	Invasion of tumor cell lines	5.88e-07	-0.569	ACTA2,ADAM12,AJAP1,ARG1,ASGR1,BIRC5,BMP2,BMP4,BMP6,BRCA1,CARD10,CCNA2,CCND1,CDH11,CDK1,CDKN2A,CEACAM1,CHP2,COL11A1,COL18A1,CTSH,CXCR4,DKK1,ECT2,ELMO1,ENPP2,EPCAM,EPHB2,ETV4,FAM107A,FBLIM1,FOXC1,GLI1,HOXD3,HPSE,ID4,IGF2,IRX1,ITGA4,KIT,LGR4,MAPK12,MDK,MMP3,MMP8,NGFR,NOL3,NOVA1,NTRK3,PALLD,PCSK6,PIK3CG,PTGER2,PTK2B,RAB11FIP4,RAB25,RAMP3,RRM2,RUNX2,RXRG,S100A4,SATB2,SCUBE3,SEMA5A,SIM2,SNCG,SOX4,STMN1…	76
Cellular Movement	homing	Homing of blood cells	6.66e-07	-0.585	ACKR2,ACKR3,APOE,BMP4,CCL25,CCND1,CCR9,CHST2,CXCL13,CXCR4,CYP19A1,CYSLTR1,CYTL1,EDN3,EDNRB,ELMO1,ENPP2,FLT3LG,GCNT1,GSN,HCK,HPSE,HRH1,IL6R,INHBA,ITGA4,KDR,KIT,MDK,MSTN,MYLK,PIK3CG,PLA2G7,PRKCB,PTK2B,PTPRO,S100A4,SERPINA3,SYK,TNFSF11,TRPV2,TSLP,VAV3	43
Cancer,Organismal Injury and Abnormalities	nonhematologic malignant neoplasm	Nonhematologic malignant neoplasm	8.47e-27	-0.589	AATK,ABCA7,ABCC4,ACKR3,ACOT4,ACOT7,ACTA1,ACTA2,ACTG2,ADAM12,ADAMTS12,ADAMTS16,ADAMTS17,ADAMTS18,ADAMTS9,ADAMTSL2,ADAMTSL3,ADCY1,ADCY2,ADCYAP1R1,ADD2,ADH1C,ADRA1B,AFAP1L2,AFF3,AGTR2,AJAP1,AJUBA,ALDH1A1,ALDH1A2,ALDH3A1,ALPL,ALX4,AMHR2,AMPH,ANGPTL7,ANKLE1,ANO4,AOX1,APC2,APLP1,APOBEC2,APOE,ARAP2,ARG1,ARHGAP22,ARHGDIG,ARHGEF19,ARMC2,ART3,ASB2,ASB5,ASCL2,ASGR1,ASPM,ATP2A1,AURKB,AXIN2,B3GNT3,B4GALNT1,BA…	757
Cancer,Organismal Injury and Abnormalities	cancer	Cancer of cells	2.21e-19	-0.592	ABCA7,ACOT4,ACTA2,ADAM12,ADAMTS12,ADAMTS16,ADAMTS17,ADAMTS18,ADAMTS9,ADAMTSL3,ADCY1,ADD2,ADRA1B,AFAP1L2,AFF3,AJUBA,ALDH1A1,AMPH,AOX1,APOBEC2,ARAP2,ARHGDIG,ASB5,ATP2A1,AURKB,AXIN2,B3GNT3,BAIAP3,BCL11B,BCL6,BCL6B,BHLHE22,BIRC5,BMP2,BMP4,BRCA1,BUB1,BUB1B,C21orf62,CACNB2,CACNB3,CACNB4,CADM1,CCNA2,CCNB1,CCNB2,CCND1,CCNF,CD200,CD27,CD7,CD83,CDC20,CDCA2,CDCA7,CDCA7L,CDH11,CDH17,CDH26,CDHR4,CDK1,CDKN2A,C…	357
Cancer,Hematological Disease,Organismal Injury and Abnormalities	lymphoid cancer	Lymphoid cancer	2.62e-12	-0.596	ABCA7,ADAM12,ADAMTS16,ADAMTS9,ADAMTSL3,ADD2,ADRA1B,AFAP1L2,ALDH1A1,ALPL,AMPH,APOE,AURKB,B3GNT3,BCL11B,BCL6,BIRC5,BRCA1,BUB1,BUB1B,CACNB2,CACNB3,CACNB4,CADM1,CCNA2,CCNB1,CCNB2,CCND1,CCNF,CD200,CD27,CD7,CDC20,CDCA2,CDCA7,CDCA7L,CDH11,CDK1,CDKN2A,CDKN2B,CHEK2,CKAP2L,CNTFR,CNTN4,CNTNAP1,COL11A1,COL18A1,COL23A1,COL4A4,CRP,CTSH,CWH43,CXCL13,CXCR4,CYB5R2,CYP19A1,DCLK3,DES,DGKB,DKK1,DNER,DUSP4,ECE2,EGFLA…	171
Digestive System Development and Function	development	Development of gastrointestinal tract	5.06e-11	-0.6	ALPL,ALX4,AXIN2,BCL11B,BMP2,BMP4,CDKN2A,CYP26B1,DHRS3,DKK1,DLX2,DLX5,DLX6,Eda,EDARADD,EDNRB,EPHB2,FGF9,FOXC1,FST,GABRA4,GDF11,GLI1,HLX,IL7,INHBA,KIT,LGR4,LHX2,MEF2C,MSX1,NGFR,PCSK6,PTCH1,RET,RUNX2,SATB2,SHOX2,SIM2,SOX11,Tcf7,WNT11	42
Digestive System Development and Function	development	Development of digestive system	4.65e-09	-0.6	ALDH1A1,ALDH1A2,ALPL,ALX4,AXIN2,BCL11B,BMP2,BMP4,CADM1,CDKN2A,CYP26B1,DHRS3,DKK1,DLX2,DLX5,DLX6,Eda,EDARADD,EDNRB,ENKUR,EPHB2,FGF9,FOXC1,FST,GABRA4,GDF11,GLI1,HLX,IL6R,IL7,INHBA,KIT,LGR4,LHX2,MEF2C,MSX1,NGFR,PCSK6,PTCH1,Ptprv,RET,RUNX2,SATB2,SHOX2,SIM2,SOX11,SOX4,Tcf7,TNFSF11,WNT11	50
Behavior	learning	Learning	6.76e-08	-0.602	ABCA7,ADCY1,ADD2,ADRA1B,AMPH,APOE,CACNB3,CASP1,CLSTN2,CYP19A1,CYP7B1,DKK1,DUSP4,EN1,EPHB2,FBXO2,FOXO6,GRIA1,HRH1,HSD11B1,HTR2A,IGF2,KCNAB2,KCNH3,KIF1A,KIT,LEPR,MDK,Mup1 (includes others),NCAM1,NGFR,NLGN3,NPAS4,NPTX2,NRXN1,NT5E,NTF4,NTRK3,PAK6,PDE1B,PEX5L,PLK2,PTGER2,PTGS1,RTN4R,SHANK1,SLC6A9,ST8SIA2,TGFA,TNC	50
Cancer,Organismal Injury and Abnormalities	development	Development of malignant tumor	6.71e-22	-0.625	AATK,ABCC4,ACKR3,ACOT7,ACTA1,ACTA2,ADAM12,ADAMTS12,ADAMTS16,ADAMTS18,ADAMTS9,ADAMTSL3,ADCY1,ADCY2,ADCYAP1R1,ADD2,ADH1C,ADRA1B,AFAP1L2,AFF3,AGTR2,AJAP1,AJUBA,ALDH1A1,ALDH1A2,ALDH3A1,ALPL,ALX4,AMHR2,AMPH,ANO4,AOX1,APLP1,APOE,ARAP2,ARHGAP22,ARMC2,ART3,ASB2,ASPM,ATP2A1,AURKB,AXIN2,B3GNT3,B4GALNT1,BAIAP3,BCL11B,BCL6,BCL6B,BHLHE22,BIRC5,BMP2,BMP6,BRCA1,BUB1,BUB1B,C10orf71,C1QL3,C1QTNF5,C8orf34,C9orf152…	532
Cellular Development,Embryonic Development,Organismal Development,Tissue Development	differentiation	Differentiation of embryonic tissue	4.01e-08	-0.631	AJUBA,BMP2,BMP4,BMP6,BRCA1,CCND1,CDK1,CYTL1,DKK1,E2F8,EDN3,FOXC1,HEY2,HEYL,HOXB4,ID4,IGF2,INHBA,KDR,KIT,MEF2C,MYOC,NGFR,NTF4,PAX1,PTCH1,PTK2B,RUNX2,SCX,SOX11,SP7,TBX18,TGFA,TNFSF11,VCL,WNT11	36
Cancer,Organismal Injury and Abnormalities	non-hematological solid tumor	Non-hematological solid tumor	1.82e-27	-0.638	AATK,ABCA7,ABCC4,ACKR3,ACOT4,ACOT7,ACTA1,ACTA2,ACTG2,ADAM12,ADAMTS12,ADAMTS16,ADAMTS17,ADAMTS18,ADAMTS9,ADAMTSL2,ADAMTSL3,ADCY1,ADCY2,ADCYAP1R1,ADD2,ADH1C,ADRA1B,AFAP1L2,AFF3,AGTR2,AJAP1,AJUBA,ALDH1A1,ALDH1A2,ALDH3A1,ALPL,ALX4,AMHR2,AMPH,ANGPTL7,ANKLE1,ANO4,AOX1,APC2,APLP1,APOBEC2,APOE,ARAP2,ARG1,ARHGAP22,ARHGDIG,ARHGEF19,ARMC2,ART3,ASB2,ASB5,ASCL2,ASGR1,ASPM,ATP2A1,AURKB,AXIN2,B3GNT3,B4GALNT1,BA…	760
Cancer,Organismal Injury and Abnormalities	tumorigenesis	Tumorigenesis of epithelial neoplasm	4.17e-21	-0.649	AATK,ABCC4,ACKR3,ACOT7,ACTA1,ACTA2,ADAMTS12,ADAMTS16,ADAMTS18,ADAMTS9,ADAMTSL3,ADCY1,ADCY2,ADCYAP1R1,ADD2,ADH1C,ADRA1B,AFAP1L2,AFF3,AGTR2,AJAP1,AJUBA,ALDH1A1,ALDH1A2,ALDH3A1,ALPL,ALX4,AMHR2,AMPH,ANO4,AOX1,APLP1,APOE,ARAP2,ARG1,ARHGAP22,ARMC2,ART3,ASB2,ASPM,ATP2A1,AURKB,AXIN2,B3GNT3,B4GALNT1,BAIAP3,BCL11B,BCL6,BCL6B,BHLHE22,BIRC5,BMP2,BMP6,BOK,BRCA1,BUB1,BUB1B,C10orf71,C1QL3,C1QTNF5,C8orf34,C9orf1…	530
Cancer,Organismal Injury and Abnormalities	extracranial solid tumor	Extracranial solid tumor	3.55e-24	-0.667	AATK,ABCA7,ABCC4,ACKR2,ACKR3,ACOT4,ACOT7,ACTA1,ACTA2,ACTG2,ADAM12,ADAMTS12,ADAMTS16,ADAMTS17,ADAMTS18,ADAMTS9,ADAMTSL2,ADAMTSL3,ADCY1,ADCY2,ADCYAP1R1,ADD2,ADH1C,ADRA1B,AFAP1L2,AFF3,AGTR2,AJAP1,AJUBA,ALDH1A1,ALDH1A2,ALDH3A1,ALPL,ALX4,AMHR2,AMPH,ANGPTL7,ANKLE1,ANO4,AOX1,APC2,APLP1,APOBEC2,APOE,ARAP2,ARG1,ARHGAP22,ARHGDIG,ARHGEF19,ARMC2,ART3,ASB2,ASB5,ASCL2,ASGR1,ASIC2,ASPM,ATP2A1,AURKB,AXIN2,B3GNT3…	762
Inflammatory Response	inflammatory response	Inflammatory response	2.69e-06	-0.693	ACKR2,ACKR3,ADAMTS12,AFAP1L2,Agtr1b,AGTR2,APOE,ART3,BCL6,CASP1,CCL25,CCND1,CCR9,CD200,COL18A1,CRP,CXCL13,CXCR4,CYP19A1,CYP26B1,CYSLTR1,CYTL1,EDN3,EDNRB,ELMO1,EPHX2,FANCA,Fcna,FLT3LG,GCNT1,GLI1,GSN,HCK,HPSE,HRH1,IL6R,IL7,INHBA,ITGA4,KDR,KIT,MDK,MMP8,MSTN,MYLK,NR1D1,NT5E,PBK,PIK3CG,PLA2G2D,PLA2G2E,PLA2G5,PLA2G7,PRKCB,PTGER2,PTGER3,PTGS1,PTK2B,PTPRO,S100A4,S100a7a,SERPINA3,SMPDL3B,SYK,TICAM2,TNC,TNF…	74
Cellular Growth and Proliferation	cytostasis	Cytostasis of tumor cell lines	1.67e-06	-0.704	ADAM12,BCL11B,BCL6,BIRC5,BMP2,BMP4,BMP6,BRCA1,CBS/CBSL,CCND1,CDCA8,CEACAM1,CHEK2,GLI1,IL6R,NTRK3,PTGER2,RACGAP1,RERG,SMARCA1,TNFSF11,TOP2A	22
Cancer,Endocrine System Disorders,Organismal Injury and Abnormalities,Reproductive System Disease	gonadal tumor	Gonadal tumor	2.82e-10	-0.705	ABCC4,ADAMTS12,ADAMTS9,ADAMTSL3,ADCY1,ADCY2,ADCYAP1R1,ADD2,AFF3,ALDH1A1,ALDH1A2,ALDH3A1,AMHR2,APOE,ASCL2,ASPM,AURKB,AXIN2,BIRC5,BRCA1,BUB1,C11orf52,C8orf34,CACNA2D3,CCNB1,CCNB2,CDK1,CDK15,CDKN2A,CDKN2B,CELSR3,CENPE,CFB,CHEK2,CLEC3B,CNGA2,COL11A1,COL18A1,COL22A1,COL23A1,COL24A1,COL4A4,CRP,CXCR4,CYP19A1,DGKB,DISP1,DPP6,DUSP4,E2F8,ECT2,EGFLAM,EML6,ENPP2,EPCAM,EPHA5,ETV4,FAM107A,FANCA,FBLN7,FBN2,FGD3…	161
Molecular Transport	quantity	Quantity of metal ion	4.44e-06	-0.735	ACKR2,ADCYAP1R1,ADRA1B,Agtr1b,APOE,ATP2A1,B4GALNT1,CACNA1H,CASQ1,CASQ2,CCR9,CPM,CXCL13,CXCR4,EDN3,EDNRB,GSN,HTR2A,IGF2,JPH2,KDR,LAT2,LGR4,MC2R,MXD3,NCAM1,NMB,NOL3,NPPC,P2RY2,PIK3CG,PLA2G5,POU3F3,PRKCB,PTGER2,PTGER3,RYR2,S100A4,SCNN1B,SLC4A8,SYK,TEC,TGFA,TNFSF11,VAV3	45
Molecular Transport	quantity	Quantity of metal	3.13e-06	-0.735	ACKR2,ADCYAP1R1,ADD2,ADRA1B,Agtr1b,APOE,ATP2A1,B4GALNT1,BMP2,BMP6,CACNA1H,CASQ1,CASQ2,CCR9,CPM,CXCL13,CXCR4,CYBRD1,EDN3,EDNRB,GSN,HTR2A,IGF2,JPH2,KDR,LAT2,LGR4,MC2R,MXD3,NCAM1,NMB,NOL3,NPPC,P2RY2,PIK3CG,PLA2G5,POU3F3,PRKCB,PTGER2,PTGER3,RYR2,S100A4,SCNN1B,SLC40A1,SLC4A8,SYK,TEC,TGFA,TNFSF11,VAV3	50
Behavior	cognition	Cognition	3.32e-08	-0.803	ABCA7,ADCY1,ADD2,ADRA1B,AMPH,APOE,CACNB3,CASP1,CLSTN2,CYP19A1,CYP7B1,DKK1,DUSP4,EN1,EPHB2,FAM107A,FBXO2,FOXO6,GRIA1,HRH1,HSD11B1,HTR2A,IGF2,KCNAB2,KCNH3,KCNJ2,KIF1A,KIT,LEPR,MDK,MGAT3,Mup1 (includes others),NCAM1,NGFR,NLGN3,NPAS4,NPTX2,NRXN1,NT5E,NTF4,NTRK3,PAK6,PDE1B,PEX5L,PLK2,PTGER2,PTGS1,RTN4R,SHANK1,SLC18A2,SLC6A9,ST8SIA2,TGFA,TNC	54
Cellular Movement,Hematological System Development and Function,Immune Cell Trafficking,Inflammatory Response	chemotaxis	Chemotaxis of leukocytes	4.3e-06	-0.809	ACKR2,ACKR3,APOE,CCL25,CCND1,CCR9,CXCL13,CXCR4,CYP19A1,CYSLTR1,CYTL1,EDN3,EDNRB,ELMO1,FLT3LG,GSN,HCK,HPSE,HRH1,IL6R,INHBA,ITGA4,KDR,KIT,MDK,MSTN,MYLK,PIK3CG,PLA2G7,PRKCB,PTK2B,PTPRO,S100A4,SERPINA3,SYK,TNFSF11,TRPV2,TSLP,VAV3	39
Cellular Development,Tissue Development	differentiation	Differentiation of epithelial tissue	2.59e-06	-0.817	ADAMTS9,AURKB,BMP2,BMP4,BMP6,BRCA1,CBS/CBSL,CCND1,CDK1,CDKN2A,CEACAM1,COL18A1,CXCR4,CYP19A1,DLX5,DLX6,E2F8,EDN3,EDNRB,EN1,FGF9,FOXC1,GLI1,IGF2,IGFBP3,KDR,KIT,MEF2C,NTF4,PLK1,PTCH1,PTGS1,RUNX2,SCX,SOX11,SOX18,SOX4,TAGLN,TGFA,TGM3,TNFSF11	41
Cell Death and Survival	apoptosis	Apoptosis	2.42e-17	-0.817	AATK,ADAM12,ADCY1,ADCYAP1R1,ADRA1B,AFAP1L2,Agtr1b,AGTR2,ALDH1A1,ALDH1A2,ALDH3A1,ALX4,APOE,ARG1,ARHGEF19,ASB2,ASIC2,ATP2A1,AURKB,AXIN2,B4GALNT1,BCL11B,BCL6,BCL6B,BIRC5,BMP2,BMP4,BMP6,BOK,BRCA1,BUB1,CA4,CADM1,CASP1,CASQ2,CBS/CBSL,CCBE1,CCL25,CCNA2,CCNB1,CCND1,CD200,CD27,CD7,CDC20,CDC25C,CDCA2,CDH11,CDK1,CDKN2A,CEACAM1,CENPA,CENPE,CENPF,CHEK2,CIT,CKAP2,CNN2,CNTFR,COL18A1,COL4A3,COL4A4,CRP,CRYAA/CRYA…	248
Organismal Injury and Abnormalities,Tissue Morphology	quantity	Quantity of lesion	9.6e-07	-0.827	APOE,B4GALNT1,BRCA1,CBS/CBSL,CCND1,CD200,CDH17,CDKN2A,COL18A1,CYP19A1,DES,EDNRB,EPCAM,GLI1,HHIP,HMMR,HPSE,HSPB2,IGF2,IL12A,KIT,MMP3,NOL3,NT5E,PTCH1,RAB11FIP4,RET,Tcf7,TGFA	29
Cancer,Organismal Injury and Abnormalities	development	Development of adenocarcinoma	5.6e-11	-0.856	ABCC4,ACOT7,ACTA2,ADAMTS12,ADAMTS16,ADAMTSL3,ADCY1,ADCY2,ADCYAP1R1,ADD2,ADH1C,ADRA1B,AFAP1L2,AFF3,AGTR2,AJAP1,AJUBA,ALDH1A1,ALDH1A2,AMPH,ANO4,AOX1,APOE,ARAP2,ASPM,ATP2A1,AURKB,AXIN2,BAIAP3,BCL6,BCL6B,BMP6,BRCA1,BUB1,BUB1B,C8orf34,CACNA1H,CACNA2D3,CADM1,CARD10,CASQ1,CBLN1,CCNA2,CCNB1,CCNB2,CCND1,CDC20,CDCA2,CDH26,CDK1,CDK15,CDKN2A,CDKN2B,CELSR3,CENPE,CENPF,CENPN,CEP55,CHEK2,CLDN10,CLEC14A,CLEC3B,C…	331
Cancer,Organismal Injury and Abnormalities,Respiratory Disease	development	Development of lung tumor	1.36e-08	-0.902	ACTA2,ADAMTS12,ADCY2,ADCYAP1R1,ADH1C,ADRA1B,AJUBA,AOX1,ARAP2,AXIN2,BCL6,BRCA1,BUB1,BUB1B,CBLN1,CCNA2,CCNB1,CCNB2,CCND1,CDC20,CDCA2,CDH26,CDK1,CDKN2A,CENPF,CHEK2,CLDN10,CNTNAP1,COL11A1,COL22A1,COL24A1,CWH43,DLK1,DLX6,E2F8,ECT2,EPCAM,EPHA5,EXO1,FBN2,FHOD3,GDF5,Ggta1,GLI1,GUCY1A2,HCK,HS6ST2,IGFBP3,IL6R,INHBA,INPP4B,INSC,KANK4,KDR,KIF14,KIF15,KIF23,KIT,KYNU,LGR6,LMO7,LRIG3,LRTM1,MCM2,MKI67,MPP7,MYL9,…	114
Cell Death and Survival	cell death	Cell death of tumor cell lines	1.2e-09	-0.928	AATK,ABCC4,ACKR3,ADAMTS12,ADAMTS16,AGTR2,APOE,ARG1,ATP2A1,AURKB,BCL6,BCL6B,BIRC5,BMP2,BMP4,BMP6,BOK,BRCA1,BUB1,BUB1B,CACNA1H,CADM1,CASP1,CCL25,CCNB1,CCND1,CD7,CDC20,CDC25C,CDCA2,CDK1,CDKN2A,CEACAM1,CENPE,CHEK2,CKAP2,CNN2,COL18A1,CXCR4,DEPDC1,DKK1,DSG2,DTL,DUSP4,EN1,ENPP2,EPHB2,EVA1C,FANCA,FANCC,FGF9,FLT3LG,FST,G0S2,GALNT10,GLI1,GSN,HCK,HMMR,HOXC6,HPSE,HSPB2,IGF2,IGF2BP2,IGFBP3,IL6R,IL7,INHBA,IQGA…	146
Cancer,Organismal Injury and Abnormalities	cancer	Cancer	1.69e-23	-0.946	AATK,ABCA7,ABCC4,ACKR3,ACOT4,ACOT7,ACTA1,ACTA2,ACTG2,ADAM12,ADAMTS12,ADAMTS16,ADAMTS17,ADAMTS18,ADAMTS9,ADAMTSL2,ADAMTSL3,ADCY1,ADCY2,ADCYAP1R1,ADD2,ADH1C,ADRA1B,AFAP1L2,AFF3,AGTR2,AJAP1,AJUBA,ALDH1A1,ALDH1A2,ALDH3A1,ALPL,ALX4,AMHR2,AMPH,ANGPTL7,ANKLE1,ANO4,AOX1,APC2,APLP1,APOBEC2,APOE,ARAP2,ARG1,ARHGAP22,ARHGDIG,ARHGEF19,ARMC2,ART3,ASB2,ASB5,ASCL2,ASGR1,ASIC2,ASPM,ATP2A1,AURKB,AXIN2,B3GNT3,B4GAL…	764
Cell Morphology,Cell-To-Cell Signaling and Interaction,Nervous System Development and Function	plasticity	Plasticity of synapse	8.62e-07	-1	ADD2,APOE,CACNB4,CDH11,CNTN4,EPHB2,GRIA1,HRH1,KCNH3,KDR,KIT,LEPR,MEF2C,NGFR,NLGN3,NPAS4,PLK2,PPFIA3,PTK2B,TNC	20
Cancer,Hematological Disease,Organismal Injury and Abnormalities	lymphocytic neoplasm	Lymphocytic neoplasm	2.61e-11	-1.025	ABCA7,ADAMTS16,ADAMTS9,ADAMTSL3,ADD2,ADRA1B,AFAP1L2,ALDH1A1,ALPL,AMPH,APOE,AURKB,B3GNT3,BCL11B,BCL6,BIRC5,BRCA1,BUB1,BUB1B,CACNB2,CACNB3,CACNB4,CADM1,CCNA2,CCNB1,CCNB2,CCND1,CCNF,CD200,CD27,CD7,CDC20,CDCA2,CDCA7,CDCA7L,CDH11,CDK1,CDKN2A,CDKN2B,CHEK2,CKAP2L,CNTFR,CNTN4,CNTNAP1,COL11A1,COL23A1,COL4A4,CRP,CTSH,CWH43,CXCL13,CXCR4,CYB5R2,DCLK3,DES,DGKB,DKK1,DNER,DUSP4,ECE2,EGFLAM,ELMO1,EPCAM,EXO1,FAM1…	166
Hematological Disease,Immunological Disease	lymphoproliferative disorder	Lymphoproliferative disorder	3.29e-11	-1.025	ABCA7,ADAMTS16,ADAMTS9,ADAMTSL3,ADD2,ADRA1B,AFAP1L2,ALDH1A1,ALPL,AMPH,APOE,AURKB,B3GNT3,BCL11B,BCL6,BIRC5,BRCA1,BUB1,BUB1B,CACNB2,CACNB3,CACNB4,CADM1,CCNA2,CCNB1,CCNB2,CCND1,CCNF,CD200,CD27,CD7,CDC20,CDCA2,CDCA7,CDCA7L,CDH11,CDK1,CDKN2A,CDKN2B,CHEK2,CKAP2L,CNTFR,CNTN4,CNTNAP1,COL11A1,COL23A1,COL4A4,CRP,CTSH,CWH43,CXCL13,CXCR4,CYB5R2,DCLK3,DES,DGKB,DKK1,DNER,DUSP4,ECE2,EGFLAM,ELMO1,EPCAM,EXO1,FAM1…	166
Cancer,Hematological Disease,Immunological Disease,Organismal Injury and Abnormalities	neoplasia	Neoplasia of leukocytes	2.77e-11	-1.031	ABCA7,ADAMTS16,ADAMTS9,ADAMTSL3,ADD2,ADRA1B,AFAP1L2,ALDH1A1,ALPL,AMPH,APOE,AURKB,B3GNT3,BCL11B,BCL6,BIRC5,BRCA1,BUB1,BUB1B,CACNB2,CACNB3,CACNB4,CADM1,CASP1,CCNA2,CCNB1,CCNB2,CCND1,CCNF,CD200,CD27,CD7,CDC20,CDCA2,CDCA7,CDCA7L,CDH11,CDK1,CDKN2A,CDKN2B,CHEK2,CKAP2L,CNTFR,CNTN4,CNTNAP1,COL11A1,COL23A1,COL4A4,CRP,CTSH,CWH43,CXCL13,CXCR4,CYB5R2,DCLK3,DES,DGKB,DKK1,DNER,DUSP4,ECE2,EGFLAM,ELMO1,EPCAM,EXO…	166
Cancer,Hematological Disease,Immunological Disease,Organismal Injury and Abnormalities	B-cell neoplasm	B-cell neoplasm	9.02e-07	-1.04	ABCA7,ADAMTS16,ADAMTS9,ADAMTSL3,ADD2,ADRA1B,AFAP1L2,ALDH1A1,ALPL,AMPH,APOE,BCL11B,BCL6,BIRC5,BRCA1,BUB1B,CCNB1,CCNB2,CCND1,CCNF,CD200,CD27,CDC20,CDCA2,CDK1,CDKN2A,CDKN2B,CHEK2,CKAP2L,CNTFR,CNTN4,CNTNAP1,COL11A1,COL4A4,CRP,CWH43,CXCL13,CXCR4,DCLK3,DKK1,DNER,DUSP4,ECE2,EGFLAM,FBN2,FSD1,GLI1,GPRIN1,GSN,IGF2,IGFBP3,IL6R,IL7,INHBA,INSC,ITGA4,ITIH5,JPH2,KCNS2,KDR,KIF2C,KIT,LRIG3,MKI67,MLXIPL,MYO15A,NCA…	114
Cancer,Organismal Injury and Abnormalities,Respiratory Disease	non-small cell lung cancer	Non-small cell lung carcinoma	3.33e-09	-1.044	ACTA2,ADAM12,ADAMTS12,ADCY2,ADCYAP1R1,ADH1C,ADRA1B,AJUBA,ALDH3A1,AOX1,ARAP2,AURKB,AXIN2,BCL6,BIRC5,BRCA1,BUB1B,C11orf52,CADM1,CBLN1,CCNA2,CCNB1,CCNB2,CCND1,CDC20,CDCA2,CDCA8,CDH26,CDK1,CDKN2A,CEACAM1,CENPF,CHEK2,CLDN10,CNTNAP1,COL11A1,COL22A1,COL24A1,CRP,CWH43,CYP19A1,CYP7B1,DLK1,DLX6,E2F8,ECT2,EPCAM,EPHA5,EXO1,FBN2,FHOD3,GABRA4,GDF5,GLI1,GSN,GUCY1A2,HCK,HS6ST2,IGF2BP2,IGFBP3,IL6R,INHBA,INPP4B,IN…	142
Organismal Survival	neonatal death	Neonatal death	2.67e-10	-1.068	ACKR3,ADAM12,ALDH1A1,ATP2A1,BCL11B,BRCA1,CCND1,CELSR3,CNGA2,CNTFR,CXCR4,CYP26B1,DHRS3,DKK1,DLK1,DLX2,EMX2,EN1,FGF9,FST,GDF11,GLI1,HEY2,HOXA2,HOXB4,HOXD3,IGF2,INHBA,KCNJ2,LGR4,LIN7A,LMNB1,MAFB,MEF2C,MSX1,NDST3,NGFR,NLGN3,NRXN1,NRXN2,POU3F3,PTGS1,RET,ROBO1,RUNX2,SCNN1B,SLC18A2,SLC6A9,SOX11,SPAG17,SYK,TFAP2B,TK1,TRPS1,WNT11	55
Cancer,Hematological Disease,Immunological Disease,Organismal Injury and Abnormalities	lymphoma	Lymphoma	8.95e-10	-1.078	ABCA7,ADAMTS9,ADAMTSL3,ADRA1B,AFAP1L2,AMPH,AURKB,B3GNT3,BCL11B,BCL6,BIRC5,BRCA1,BUB1,BUB1B,CCNA2,CCND1,CCNF,CD200,CD27,CD7,CDC20,CDCA2,CDCA7,CDCA7L,CDH11,CDK1,CDKN2A,CDKN2B,CHEK2,CNTFR,CNTN4,COL11A1,COL23A1,CRP,CTSH,CXCL13,CXCR4,CYB5R2,DCLK3,DES,DUSP4,ECE2,EPCAM,EXO1,FAM189A1,FBN2,FGF11,GAS6,GLI1,GPRIN1,GSN,HCK,IGFBP3,IGSF3,IL12A,IL6R,IL7,INSC,ISG20,ITIH5,KCNS2,KDR,KIT,LAMC2,LFNG,LPCAT2,LRIG3,MAF…	125
Organismal Survival	survival	Survival of organism	1.21e-08	-1.117	ABCC4,ACTG2,Agtr1b,AGTR2,ALDH1A2,APOE,ARG1,AURKB,BAALC,BCL6,BIRC5,BRCA1,CADM1,CASP1,CCND1,CDCA8,CDKN2A,CEACAM1,CFB,CHEK2,CLEC10A,COL18A1,COL4A3,CRP,CXCR4,DIO3,DKK1,DUSP4,EPCAM,EPHX2,EXO1,FLT3LG,FST,GLI1,GSN,HOXB4,IGF2,IL12A,IL6R,IL7,INHBA,IQGAP2,ITGA4,KDR,KIF14,KIF23,KIT,LAT2,LEPR,LFNG,LGR4,LRRN1,MCM2,MDK,MKI67,MMP8,MSTN,NCAM1,NLRC5,NT5E,NTRK3,PIK3CG,PRKCB,PTGS1,RAD54B,RAD54L,RET,ROBO1,RUNX2,SEMA…	79
Cellular Development,Embryonic Development,Organismal Development,Tissue Development	differentiation	Differentiation of mesenchymal cells	3.27e-08	-1.163	BMP2,BMP4,BMP6,CDK1,CYTL1,DKK1,FOXC1,IGF2,KDR,MYOC,PTK2B,RUNX2,SCX,SOX11,SP7,TBX18,TGFA,TNFSF11,WNT11	19
Cancer,Organismal Injury and Abnormalities	solid tumor	Solid tumor	6.2e-25	-1.183	AATK,ABCA7,ABCC4,ACKR2,ACKR3,ACOT4,ACOT7,ACTA1,ACTA2,ACTG2,ADAM12,ADAMTS12,ADAMTS16,ADAMTS17,ADAMTS18,ADAMTS9,ADAMTSL2,ADAMTSL3,ADCY1,ADCY2,ADCYAP1R1,ADD2,ADH1C,ADRA1B,AFAP1L2,AFF3,AGTR2,AJAP1,AJUBA,ALDH1A1,ALDH1A2,ALDH3A1,ALPL,ALX4,AMHR2,AMPH,ANGPTL7,ANKLE1,ANO4,AOX1,APC2,APLP1,APOBEC2,APOE,ARAP2,ARG1,ARHGAP22,ARHGDIG,ARHGEF19,ARMC2,ART3,ASB2,ASB5,ASCL2,ASGR1,ASIC2,ASPM,ATP2A1,AURKB,AXIN2,B3GNT3…	767
Developmental Disorder,Skeletal and Muscular Disorders	congenital anomaly of limb	Congenital anomaly of limb	2.56e-06	-1.185	ADRA1B,ALX4,BMP2,BMP4,CHST3,CKAP2L,COL11A1,CYP26B1,DKK1,EN1,ESCO2,FBN2,GDF11,GDF5,GRIP2,HOXC5,HRH1,HTR2A,IGF2,KYNU,MSTN,PTCH1,RUNX2,SPRY4,TFAP2B,TRPS1	26
Connective Tissue Development and Function,Skeletal and Muscular System Development and Function,Tissue Development	development	Cartilage development	7.76e-09	-1.23	Acan,AXIN2,B4GALNT1,BMP2,BMP4,CACNA1H,CHST3,CLEC3B,COL11A1,DLX2,DLX5,GDF5,HOXA2,HOXC4,HOXD3,MEF2C,MSX1,PTCH1,RUNX2,RXRG,SATB2,SCX,SHOX2,SOX11,SOX4,SP7	26
Cell Death and Survival	necrosis	Necrosis	2.6e-14	-1.258	AATK,ABCC4,ACKR3,ADAM12,ADAMTS12,ADAMTS16,ADCY1,ADCYAP1R1,AFAP1L2,AGTR2,ALDH1A1,ALDH1A2,ALDH3A1,APOE,ARG1,ATP2A1,AURKB,B4GALNT1,BCL11B,BCL6,BCL6B,BIRC5,BMP2,BMP4,BMP6,BOK,BRCA1,BUB1,BUB1B,CA4,CACNA1H,CACNB2,CACNB3,CADM1,CASP1,CBS/CBSL,CCL25,CCNB1,CCND1,CD200,CD27,CD7,CDC20,CDC25C,CDCA2,CDH11,CDK1,CDKN2A,CEACAM1,CENPE,CHEK2,CIT,CKAP2,CLEC10A,CNN2,CNTFR,COL18A1,COL4A3,CRP,CRYAA/CRYAA2,CXCR4,CYP19A1…	239
Cancer,Organismal Injury and Abnormalities	soft tissue neoplasm	Soft tissue neoplasm	1.28e-07	-1.261	ADAMTS18,ADAMTSL3,AMHR2,ARHGAP22,ARMC2,AURKB,BIRC5,BRCA1,BUB1B,C11orf52,CACNA1H,CADM3,CDKN2A,CENPE,CNGA2,CPN2,CYP19A1,DAPL1,DES,DLK1,EML6,EPCAM,EPHB2,EPHX2,FBN2,FGD3,FGD6,GLI1,HHIP,HOXB4,HOXD3,IGF2,IGSF3,IL27RA,IQGAP2,IRX2,ITIH5,JPH2,KDR,KIAA1324L,KIAA1755,KIF1A,KIF23,KIF26A,KIF2C,KIT,KRT25,LAMC2,MELK,MIS18BP1,MKI67,MMP3,MMP8,MYLK,MYO15A,MYO1B,MYOC,NAV2,NCAM1,NPAS4,NRG2,NRXN1,NRXN2,NT5E,NTF4,NTRK…	96
Cancer,Hematological Disease,Immunological Disease,Organismal Injury and Abnormalities	lymphocytic cancer	Lymphocytic cancer	4.22e-11	-1.275	ABCA7,ADAMTS16,ADAMTS9,ADAMTSL3,ADD2,ADRA1B,AFAP1L2,ALDH1A1,AMPH,AURKB,B3GNT3,BCL11B,BCL6,BIRC5,BRCA1,BUB1,BUB1B,CACNB2,CACNB3,CACNB4,CADM1,CCNA2,CCNB1,CCNB2,CCND1,CCNF,CD200,CD27,CD7,CDC20,CDCA2,CDCA7,CDCA7L,CDH11,CDK1,CDKN2A,CDKN2B,CHEK2,CKAP2L,CNTFR,CNTN4,CNTNAP1,COL11A1,COL23A1,COL4A4,CRP,CTSH,CWH43,CXCL13,CXCR4,CYB5R2,DCLK3,DES,DGKB,DKK1,DNER,DUSP4,ECE2,EGFLAM,ELMO1,EPCAM,EXO1,FAM189A1,FANCA…	161
Cancer,Hematological Disease,Organismal Injury and Abnormalities	hematologic cancer	Hematologic cancer of cells	1.91e-10	-1.275	ABCA7,ADAMTS16,ADAMTS9,ADAMTSL3,ADD2,ADRA1B,AFAP1L2,ALDH1A1,AMPH,AURKB,B3GNT3,BCL11B,BCL6,BIRC5,BRCA1,BUB1,BUB1B,CACNB2,CACNB3,CACNB4,CADM1,CCNA2,CCND1,CCNF,CD200,CD27,CD7,CDC20,CDCA2,CDCA7,CDCA7L,CDH11,CDK1,CDKN2A,CDKN2B,CHEK2,CKAP2L,CNTFR,CNTN4,CNTNAP1,COL11A1,COL23A1,COL4A4,CRP,CTSH,CWH43,CXCL13,CXCR4,CYB5R2,DCLK3,DES,DGKB,DNER,DUSP4,ECE2,EGFLAM,ELMO1,ENPP2,EPCAM,EXO1,FAM189A1,FANCA,FBN2,FGF11…	155
Embryonic Development,Organ Development,Organismal Development,Tissue Development	development	Development of sensory organ	1.09e-12	-1.29	ADAMTS18,ADAMTS9,ADCY1,ALDH1A1,ALDH1A2,APOE,BMP2,BMP4,BMP6,C1QTNF5,CBS/CBSL,CCND1,CDKN2A,COL11A1,COL18A1,COL4A3,CRYAA/CRYAA2,CTHRC1,CYP26B1,CYTL1,DIO3,DLX2,DLX5,DLX6,EGFLAM,EMX2,EPHB2,EPHX2,FGF9,FOXC1,FOXD1,FST,GDF11,HEY2,HHIP,HOXA2,HS6ST2,IGF2,IGSF3,IRX3,Irx5,IRX6,ITGA4,KCNQ1,KDR,KRT12,LGR5,LHX2,LIN7A,LMO7,LRIG3,MAFB,MSX1,MYO15A,MYO7A,NCAM1,NCAM2,NDP,NDST3,NGFR,NRTN,OTOP1,PRKCB,RGS11,SEMA5A,SLIT…	73
Cardiovascular System Development and Function,Organismal Development	vascularization	Vascularization of absolute anatomical region	3.44e-06	-1.319	APOE,CBS/CBSL,CFB,COL18A1,EPHX2,FGF9,IGF2,IGFBP3,IL12A,INHBA,KDR,KIT,MB,NDP,NGFR,PTGER3,S100A4,SEMA3A,STC1,TGFA	20
Cancer,Gastrointestinal Disease,Organismal Injury and Abnormalities	colon tumor	Colon tumor	3.43e-20	-1.332	AATK,ABCC4,ACKR3,ACOT7,ACTA1,ADAM12,ADAMTS12,ADAMTS16,ADAMTS18,ADAMTS9,ADCY2,ADD2,ADRA1B,AFAP1L2,AFF3,AGTR2,AJAP1,ALPL,ALX4,AOX1,APLP1,ARAP2,ART3,ASB2,ATP2A1,AURKB,AXIN2,B3GNT3,B4GALNT1,BCL11B,BCL6,BCL6B,BIRC5,BMP2,BRCA1,BUB1B,C10orf71,C1QL3,C1QTNF5,C8orf34,C9orf152,C9orf50,CA11,CACNA1H,CACNB3,CACNB4,CADM3,CARD10,CBS/CBSL,CCDC81,CCNA2,CCNB2,CCND1,CD7,CDC25C,CDCA7,CDCA8,CDH24,CDK15,CDKN2A,CEACAM1,…	365
Cancer,Organismal Injury and Abnormalities	fibrous tissue tumor	Fibrous tissue tumor	3.93e-07	-1.338	AXIN2,CCND1,CDKN2A,COL11A1,COL18A1,COL22A1,COL23A1,COL24A1,COL4A3,COL4A4,EPCAM,HMMR,IL27RA,KDR,KIT,MMP8,NT5E,NTRK3,PTGS1,RET,RRM2,S100A4,TOP2A,TUBB3	24
Cancer,Endocrine System Disorders,Organismal Injury and Abnormalities	extrapancreatic neuroendocrine tumor	Extrapancreatic neuroendocrine tumor	1.45e-06	-1.342	ACTA2,ADAMTS12,ADAMTS18,ADCY2,ADRA1B,AFF3,ALDH1A2,AMPH,ASPM,C8orf34,CCNB2,CCND1,CDH11,CDKN2A,CDKN2B,CELSR3,CHDH,CHEK2,CLEC14A,CNGA2,COL11A1,COL18A1,COL4A3,CXCR4,CYP2F1,DLX6,EML6,EPCAM,FAM155A,GALNT9,GAS6,GLDN,HOXC5,HPSE,ID4,IGF2,IGSF3,IL6R,KDR,KIT,LIN7A,LURAP1L,MMP3,NAV2,NCAM1,NMB,NRG2,OBSCN,PDZD7,PLA2G7,RAD54L,RET,ROBO2,RRM2,RYR2,SLFN13,SOX11,SPOCK3,TGFA,TMEM52,TNN,TOP2A,TUBB3,TULP1	64
Cancer,Dermatological Diseases and Conditions,Organismal Injury and Abnormalities	skin cancer	Skin cancer	4.86e-27	-1.342	AATK,ABCA7,ABCC4,ACKR3,ACOT4,ADAM12,ADAMTS12,ADAMTS16,ADAMTS17,ADAMTS18,ADAMTS9,ADAMTSL2,ADAMTSL3,ADCY1,ADCYAP1R1,ADD2,AFAP1L2,AFF3,AGTR2,ALDH1A2,ALDH3A1,ALPL,ALX4,AMHR2,AMPH,ANGPTL7,ANO4,AOX1,APC2,APLP1,APOBEC2,ARAP2,ARHGAP22,ARHGEF19,ART3,ASB2,ASB5,ASPM,ATP2A1,AXIN2,BAIAP3,BCL11B,BCL6,BCL6B,BIRC5,BMP2,BMP6,BRCA1,BUB1,BUB1B,C10orf71,C1orf226,C4orf46,C8orf34,C9orf152,CA11,CA4,CACNA1H,CACNA2D3,CAC…	496
Cancer,Organismal Injury and Abnormalities	connective or soft tissue tumor	Connective or soft tissue tumor	9.69e-12	-1.363	ABCC4,ACTA2,ADAM12,ADAMTS18,ADAMTSL3,ADRA1B,ALDH1A1,ALPL,AMHR2,ARHGAP22,ARMC2,ASB5,AURKB,AXIN2,BCL6,BIRC5,BMP4,BRCA1,BUB1B,C11orf52,CACNA1H,CACNA2D3,CADM3,CASP1,CCND1,CDH11,CDKN2A,CDKN2B,CENPE,CHEK2,CNGA2,CNN2,COL11A1,COL18A1,COL22A1,COL23A1,COL24A1,COL4A3,COL4A4,CPN2,CYP19A1,DAPL1,DES,DLK1,EDNRB,EML6,EPCAM,EPHB2,EPHX2,EXO1,FBN2,FGD3,FGD6,FLT3LG,GLI1,GUCY1A2,HHIP,HMMR,HOXB4,HOXD3,IGF2,IGFBP3,IGSF…	144
Cellular Movement	cell movement	Cell movement of tumor cell lines	1.33e-07	-1.384	ABCC4,ACKR3,ACTA2,ADAM12,AJAP1,BMP2,BMP6,BRCA1,CARD10,CCL25,CCND1,CCR9,CDCA7L,CDH11,CDKN2A,CEACAM1,CHP2,COL11A1,COL18A1,COL4A3,CTSH,CXCL13,CXCR4,ECT2,EDNRB,EGFL6,ELMO1,ENPP2,EPHB2,ETV4,FBLIM1,FOXC1,GAS6,GLI1,HCK,HMMR,HRH1,HTR2A,IGF2,IGFBP3,IL6R,ITGA4,KDR,KIT,LAMC2,LEPR,LMO7,MB,MDK,MGAT3,MMP3,MMP8,NCAM1,NOVA1,NT5E,NTRK3,P2RY2,PAK6,PALLD,PBK,PCDH10,PCSK6,PIK3CG,PRKCB,PTK2B,RAB11FIP4,RACGAP1,RET,ROB…	95
Cancer,Organismal Injury and Abnormalities,Respiratory Disease	lung adenocarcinoma	Lung adenocarcinoma	4.89e-08	-1.406	ACTA2,ADAMTS12,ADCY2,ADCYAP1R1,ADH1C,ADRA1B,AJUBA,AOX1,ARAP2,AXIN2,BCL6,BRCA1,BUB1B,CBLN1,CCNA2,CCNB1,CCNB2,CCND1,CDC20,CDCA2,CDH26,CDK1,CDKN2A,CENPF,CHEK2,CLDN10,CNTNAP1,COL11A1,COL22A1,COL24A1,CWH43,DLK1,DLX6,E2F8,ECT2,EPCAM,EPHA5,EXO1,FBN2,FHOD3,GDF5,GLI1,GUCY1A2,HCK,HS6ST2,IL6R,INHBA,INPP4B,INSC,KANK4,KDR,KIF14,KIF15,KIF23,KIT,KYNU,LGR6,LMO7,LRIG3,LRTM1,MCM2,MKI67,MPP7,MYL9,NAV2,NCAM1,NMNAT2,…	110
Cell Death and Survival	apoptosis	Apoptosis of cervical cancer cell lines	4.12e-06	-1.421	ATP2A1,BIRC5,BOK,BRCA1,BUB1,CASP1,CCNB1,CCND1,CDC20,CDCA2,CDK1,CDKN2A,CENPE,FST,G0S2,HSPB2,KIF14,MGAT3,MSTN,MSX1,NCAM1,NME4,NOL3,NUF2,PAWR,PBK,PLK1,RACGAP1,SMARCA1,SPAG5,SPC25,TNFRSF21,TPX2,TTK	34
Cancer,Dermatological Diseases and Conditions,Organismal Injury and Abnormalities	cutaneous melanoma	Cutaneous melanoma	2.32e-25	-1.422	AATK,ABCA7,ABCC4,ACKR3,ACOT4,ADAMTS12,ADAMTS16,ADAMTS17,ADAMTS18,ADAMTS9,ADAMTSL2,ADAMTSL3,ADCY1,ADCYAP1R1,ADD2,AFAP1L2,AFF3,AGTR2,ALDH1A2,ALDH3A1,ALPL,ALX4,AMHR2,AMPH,ANGPTL7,ANO4,AOX1,APC2,APLP1,APOBEC2,ARAP2,ARHGAP22,ARHGEF19,ART3,ASB2,ASB5,ASPM,ATP2A1,AXIN2,BAIAP3,BCL11B,BCL6,BCL6B,BIRC5,BMP2,BMP6,BUB1,BUB1B,C10orf71,C1orf226,C8orf34,C9orf152,CA11,CA4,CACNA1H,CACNA2D3,CACNB2,CACNB4,CADM1,CADM…	471
Embryonic Development,Nervous System Development and Function,Organ Development,Organismal Development,Tissue Development,Visual System Development and Function	formation	Formation of eye	7.91e-08	-1.437	ADAMTS18,ADAMTS9,ADCY1,ALDH1A1,ALDH1A2,APOE,BMP4,BMP6,CBS/CBSL,CCND1,CDKN2A,COL18A1,COL4A3,CRYAA/CRYAA2,DIO3,DLX2,EGFLAM,EMX2,EPHB2,EPHX2,FGF9,FOXC1,FOXD1,FST,GDF11,HEY2,HHIP,HS6ST2,IGF2,IGSF3,IRX3,Irx5,IRX6,ITGA4,KDR,KRT12,LHX2,LMO7,NCAM1,NDP,NDST3,NGFR,NRTN,PRKCB,RGS11,SEMA5A,SOX11,SOX4,STC1,TGFA,TULP1	51
Cancer,Gastrointestinal Disease,Organismal Injury and Abnormalities	neoplasia	Gastrointestinal tumor	7.84e-25	-1.449	AATK,ABCA7,ABCC4,ACKR3,ACOT7,ACTA1,ACTA2,ACTG2,ADAM12,ADAMTS12,ADAMTS16,ADAMTS17,ADAMTS18,ADAMTS9,ADAMTSL2,ADAMTSL3,ADCY1,ADCY2,ADCYAP1R1,ADD2,ADRA1B,AFAP1L2,AFF3,AGTR2,AJAP1,AJUBA,ALDH1A1,ALDH1A2,ALDH3A1,ALPL,ALX4,AMHR2,AMPH,ANGPTL7,ANKLE1,ANO4,AOX1,APC2,APLP1,APOE,ARAP2,ARG1,ARHGAP22,ARHGDIG,ARMC2,ART3,ASB2,ASB5,ASPM,ATP2A1,AURKB,AXIN2,B3GNT3,B4GALNT1,BAALC,BCL11B,BCL6,BCL6B,BHLHE22,BIRC5,BMP2,…	643
Cardiovascular Disease,Hereditary Disorder,Organismal Injury and Abnormalities	familial cardiovascular disease	Familial cardiovascular disease	4.86e-09	-1.461	ACTA1,ACTA2,ADRA1B,APOE,BCL6,CA4,CACNB2,CASQ2,CCBE1,CCND1,CFB,CRP,DES,DHRS3,DPP6,DSG2,ECE2,EDNRB,EPHX2,FBN2,FHOD3,GABRA4,GSN,HEY2,HRH1,HTR2A,JPH2,KCNJ2,KCNJ8,KCNQ1,KDR,KYNU,LDB3,MLXIPL,MYLK,NEXN,NPC1L1,NT5E,PCSK6,PLA2G7,PRKCB,PTCH1,PTGIR,PTGS1,RXRG,RYR2,SCNN1B,SOX11,SOX18,SOX4,TBX4,TCAP,TFAP2B,TLL1,TRIM63,VCL	56
Cellular Development,Embryonic Development,Organismal Development	differentiation	Differentiation of embryonic cells	2.43e-06	-1.468	AJUBA,BMP2,BMP4,BMP6,CDK1,CYTL1,DKK1,E2F8,EDN3,FLT3LG,FOXC1,HEY2,HEYL,ID4,IGF2,INHBA,KDR,KIT,MEF2C,MYOC,NGFR,PTK2B,RUNX2,SCX,SOX11,SP7,TBX18,TGFA,TNFSF11,WNT11	30
Cancer,Organismal Injury and Abnormalities	connective tissue tumor	Connective tissue tumor	4.1e-11	-1.487	ABCC4,ACTA2,ADAMTS18,ADAMTSL3,ALPL,ARHGAP22,ARMC2,AURKB,AXIN2,BCL6,BIRC5,BMP4,BRCA1,BUB1B,C11orf52,CACNA1H,CACNA2D3,CADM3,CASP1,CCND1,CDH11,CDKN2A,CDKN2B,CENPE,CHEK2,CNGA2,CNN2,COL11A1,COL18A1,COL22A1,COL23A1,COL24A1,COL4A3,COL4A4,CPN2,CYP19A1,DAPL1,DLK1,EML6,EPCAM,EPHB2,EPHX2,EXO1,FBN2,FGD3,FGD6,GLI1,HHIP,HMMR,HOXB4,HOXD3,IGF2,IGFBP3,IGSF3,IL27RA,IL6R,IL7,INHBA,IQGAP2,IRX2,ITIH5,JPH2,KDR,KIAA132…	127
Neurological Disease	movement disorder	Movement Disorders	6.53e-09	-1.49	ADCY2,ADH1C,ADRA1B,APLP1,APOE,ATP2A1,B4GALNT1,BCL11B,BCL6,BHLHE22,CA11,CA4,CACNA1H,CACNA2D3,CACNB3,CACNB4,CASP1,CASQ1,CASQ2,CBLN1,CDH11,CIT,CNTFR,CNTNAP1,COL4A3,CPNE5,CRP,CYP19A1,CYP26B1,DGKB,ELMO1,EMX2,EPHB2,EPHX2,ETV4,FAM107A,GABRA4,GALNT3,GLDN,GLI1,GRIA1,HOXC6,HRH1,HTR2A,ICAM5,ID4,IGF2,KCNAB2,KCNK2,KCNQ1,KDR,KIF14,LGR5,LRRN1,MAN1A1,MB,MEF2C,MYO1B,MYO7A,NCAM1,NGFR,NOL3,NPAS4,NPTX2,NR1D1,NTRK3,P…	106
Cancer,Organismal Injury and Abnormalities	soft tissue sarcoma cancer	Soft tissue sarcoma	2.38e-07	-1.523	ADAMTS18,ADAMTSL3,ARHGAP22,ARMC2,AURKB,BIRC5,BRCA1,BUB1B,C11orf52,CACNA1H,CADM3,CDKN2A,CENPE,CNGA2,CPN2,CYP19A1,DAPL1,DLK1,EML6,EPCAM,EPHB2,EPHX2,FBN2,FGD3,FGD6,GLI1,HHIP,HOXB4,HOXD3,IGF2,IGSF3,IL27RA,IQGAP2,IRX2,ITIH5,JPH2,KDR,KIAA1324L,KIAA1755,KIF1A,KIF23,KIF26A,KIF2C,KIT,KRT25,LAMC2,MELK,MIS18BP1,MMP3,MMP8,MYLK,MYO15A,MYO1B,MYOC,NAV2,NCAM1,NPAS4,NRG2,NRXN1,NRXN2,NT5E,NTF4,NTRK3,OVGP1,PABPC1L,…	92
Cancer,Gastrointestinal Disease,Organismal Injury and Abnormalities	colorectal neoplasia	Colorectal tumor	7.89e-25	-1.577	AATK,ABCC4,ACKR3,ACOT7,ACTA1,ACTA2,ADAM12,ADAMTS12,ADAMTS16,ADAMTS18,ADAMTS9,ADCY2,ADD2,ADRA1B,AFAP1L2,AFF3,AGTR2,AJAP1,AJUBA,ALDH1A1,ALPL,ALX4,AOX1,APLP1,ARAP2,ARG1,ART3,ASB2,ATP2A1,AURKB,AXIN2,B3GNT3,B4GALNT1,BCL11B,BCL6,BCL6B,BIRC5,BMP2,BMP6,BOK,BRCA1,BUB1,BUB1B,C10orf71,C1QL3,C1QTNF5,C8orf34,C9orf152,C9orf50,CA11,CACNA1H,CACNB3,CACNB4,CADM3,CARD10,CASP1,CBS/CBSL,CCDC81,CCNA2,CCNB1,CCNB2,CCND1…	419
Cancer,Gastrointestinal Disease,Organismal Injury and Abnormalities	large intestine neoplasm	Large intestine neoplasm	1.36e-22	-1.577	AATK,ABCA7,ABCC4,ACKR3,ACOT7,ACTA1,ACTA2,ACTG2,ADAM12,ADAMTS12,ADAMTS16,ADAMTS17,ADAMTS18,ADAMTS9,ADAMTSL2,ADAMTSL3,ADCY1,ADCY2,ADCYAP1R1,ADD2,ADRA1B,AFAP1L2,AFF3,AGTR2,AJAP1,AJUBA,ALDH1A1,ALDH1A2,ALDH3A1,ALPL,ALX4,AMHR2,ANGPTL7,ANKLE1,ANO4,AOX1,APC2,APLP1,ARAP2,ARG1,ARHGAP22,ARHGDIG,ARMC2,ART3,ASB2,ASB5,ASPM,ATP2A1,AURKB,AXIN2,B3GNT3,B4GALNT1,BCL11B,BCL6,BCL6B,BHLHE22,BIRC5,BMP2,BMP6,BOK,BRCA1,B…	617
Organismal Survival	perinatal death	Perinatal death	8.72e-11	-1.583	ACKR3,ADAM12,ALDH1A1,ALX4,APLP1,ATP2A1,BCL11B,BMP4,BRCA1,BUB1,CARD10,CCND1,CELSR3,CNGA2,CNTFR,CXCR4,CYP26B1,DHRS3,DIO3,DKK1,DLK1,DLX2,DLX5,EMX2,EN1,FGF9,FST,GDF11,GLI1,HCK,HEY2,HLX,HOXA2,HOXB4,HOXD3,IGF2,INHBA,KCNJ2,LGR4,LIN7A,LMNB1,MAFB,MEF2C,MSTN,MSX1,NDST3,NGFR,NLGN3,NRXN1,NRXN2,POU3F3,PTGS1,RET,ROBO1,ROBO2,RUNX2,SATB2,SCNN1B,SLC18A2,SLC6A9,SOX11,SOX4,SPAG17,SPRY4,SYK,TFAP2B,TK1,TRPS1,WNT11	69
Cancer,Organismal Injury and Abnormalities	incidence	Incidence of tumor	3.37e-23	-1.609	AATK,ABCC4,ACKR2,ACKR3,ACOT7,ACTA1,ACTA2,ACTG2,ADAM12,ADAMTS12,ADAMTS16,ADAMTS18,ADAMTS9,ADAMTSL3,ADCY1,ADCY2,ADCYAP1R1,ADD2,ADH1C,ADRA1B,AFAP1L2,AFF3,AGTR2,AJAP1,AJUBA,ALDH1A1,ALDH1A2,ALDH3A1,ALPL,ALX4,AMHR2,AMPH,ANO4,AOX1,APLP1,APOE,ARAP2,ARG1,ARHGAP22,ARMC2,ART3,ASB2,ASB5,ASPM,ATP2A1,AURKB,AXIN2,B3GNT3,B4GALNT1,BAIAP3,BCL11B,BCL6,BCL6B,BHLHE22,BIRC5,BMP2,BMP6,BOK,BRCA1,BUB1,BUB1B,C10orf71,C1QL…	556
Cancer,Organismal Injury and Abnormalities	frequency	Frequency of tumor	2.85e-22	-1.624	AATK,ABCC4,ACKR3,ACOT7,ACTA1,ACTA2,ADAM12,ADAMTS12,ADAMTS16,ADAMTS18,ADAMTS9,ADAMTSL3,ADCY1,ADCY2,ADCYAP1R1,ADD2,ADH1C,ADRA1B,AFAP1L2,AFF3,AGTR2,AJAP1,AJUBA,ALDH1A1,ALDH1A2,ALDH3A1,ALPL,ALX4,AMHR2,AMPH,ANO4,AOX1,APLP1,APOE,ARAP2,ARG1,ARHGAP22,ARMC2,ART3,ASB2,ASPM,ATP2A1,AURKB,AXIN2,B3GNT3,B4GALNT1,BAIAP3,BCL11B,BCL6,BCL6B,BHLHE22,BIRC5,BMP2,BMP6,BOK,BRCA1,BUB1,BUB1B,C10orf71,C1QL3,C1QTNF5,C8orf34…	540
Cancer,Organismal Injury and Abnormalities	development	Development of benign tumor	1.14e-06	-1.638	ABCC4,ACTA2,AJUBA,ALDH1A2,ARG1,ASB2,AURKB,AXIN2,BOK,BUB1B,CCNB1,CCNB2,CCND1,CDK1,CDKN2A,CDKN2B,CEACAM1,CHP2,CRP,CYP2F1,EDN3,EXO1,HOXC5,HPSE,ID4,IGF2,IL6R,INHBA,IQGAP2,ITIH5,KDR,LEPR,MMP3,MMP8,NCAM1,PLA2G7,PLAG1,PRKCB,PTCH1,PTGS1,Ptprv,RET,RRM2,S100A4,SOX11,SYK,Tcf7,TEAD4,TGFA,TPD52L1,TRIB3,TSHR	52
Cellular Assembly and Organization,DNA Replication, Recombination, and Repair	quantity	Quantity of mitotic spindle	1.81e-09	-1.644	AURKB,CCNF,CDKN2A,HMMR,KIF2C,KIF4A,MLXIPL,PLK1,SPC25,TPX2	10
Embryonic Development,Hair and Skin Development and Function,Organ Development,Organismal Development,Tissue Development	formation	Formation of epidermis	1.33e-07	-1.664	ALX4,CCND1,CDH11,CDKN2A,CYP26B1,DKK1,Eda,EDARADD,EN1,FST,GFRA2,HPSE,INHBA,KRT25,KRT71,LAMC2,LGR4,LGR5,LHX2,NGFR,NTF4,PPL,PTCH1,SOX18,TGM3,TRPS1	26
Cancer,Gastrointestinal Disease,Organismal Injury and Abnormalities	intestinal tumor	Intestinal tumor	8.02e-23	-1.686	AATK,ABCA7,ABCC4,ACKR3,ACOT7,ACTA1,ACTA2,ACTG2,ADAM12,ADAMTS12,ADAMTS16,ADAMTS17,ADAMTS18,ADAMTS9,ADAMTSL2,ADAMTSL3,ADCY1,ADCY2,ADCYAP1R1,ADD2,ADRA1B,AFAP1L2,AFF3,AGTR2,AJAP1,AJUBA,ALDH1A1,ALDH1A2,ALDH3A1,ALPL,ALX4,AMHR2,ANGPTL7,ANKLE1,ANO4,AOX1,APC2,APLP1,ARAP2,ARG1,ARHGAP22,ARHGDIG,ARMC2,ART3,ASB2,ASB5,ASPM,ATP2A1,AURKB,AXIN2,B3GNT3,B4GALNT1,BCL11B,BCL6,BCL6B,BHLHE22,BIRC5,BMP2,BMP6,BOK,BRCA1,B…	618
Cancer,Organismal Injury and Abnormalities	sarcoma	Sarcoma	1.25e-08	-1.695	ABCC4,ACTA2,ADAMTS18,ADAMTSL3,ARHGAP22,ARMC2,AURKB,BIRC5,BMP4,BRCA1,BUB1B,C11orf52,CACNA1H,CADM3,CASP1,CDH11,CDKN2A,CDKN2B,CENPE,CHEK2,CNGA2,CNN2,CPN2,CYP19A1,DAPL1,DLK1,EML6,EPCAM,EPHB2,EPHX2,EXO1,FBN2,FGD3,FGD6,GLI1,HHIP,HOXB4,HOXD3,IGF2,IGFBP3,IGSF3,IL27RA,IL6R,IL7,INHBA,IQGAP2,IRX2,ITIH5,JPH2,KDR,KIAA1324L,KIAA1755,KIF1A,KIF23,KIF26A,KIF2C,KIT,KRT25,LAMC2,LEPR,MELK,MIS18BP1,MKI67,MMP3,MMP8,MY…	113
Cancer,Organismal Injury and Abnormalities	malignant connective or soft tissue neoplasm	Malignant connective or soft tissue neoplasm	4.9e-09	-1.699	ABCC4,ACTA2,ADAMTS18,ADAMTSL3,ALPL,ARHGAP22,ARMC2,AURKB,BCL6,BIRC5,BMP4,BRCA1,BUB1B,C11orf52,CACNA1H,CADM3,CASP1,CDH11,CDKN2A,CDKN2B,CENPE,CHEK2,CNGA2,CNN2,CPN2,CYP19A1,DAPL1,DLK1,EML6,EPCAM,EPHB2,EPHX2,EXO1,FBN2,FGD3,FGD6,GLI1,HHIP,HOXB4,HOXD3,IGF2,IGFBP3,IGSF3,IL27RA,IL6R,IL7,INHBA,IQGAP2,IRX2,ITIH5,JPH2,KDR,KIAA1324L,KIAA1755,KIF1A,KIF23,KIF26A,KIF2C,KIT,KRT25,LAMC2,LEPR,MELK,MIS18BP1,MKI67,MM…	116
Cell Death and Survival	cell death	Neuronal cell death	1.15e-08	-1.758	AATK,ADAM12,ADCY1,ADCYAP1R1,ALDH1A2,APOE,B4GALNT1,BCL11B,BIRC5,BMP2,BMP4,BOK,CASP1,CCNB1,CD200,CDK1,CDKN2A,CHEK2,CIT,CNTFR,DKK1,DLX2,EN1,EPHB2,EPHX2,FGF9,GAS6,GDF5,GFRA2,GFRA4,IGF2,IGFBP3,IL6R,INHBA,KDR,KIF14,KIF1A,MAPK12,MDK,MEF2C,MMP3,MSX1,MXD3,NDP,NGFR,NMNAT2,NOL3,NOVA1,NPAS4,NR1D1,NRTN,NTF4,NTRK3,PAWR,PLA2G7,PLXNA3,PTCH1,PTK2B,RET,RTN4R,SEMA3A,SERPINA3,SLC18A2,SNCB,SOX11,SOX4,ST8SIA2,TFAP2B,T…	73
Connective Tissue Disorders,Hereditary Disorder,Organismal Injury and Abnormalities	hereditary connective tissue disorder	Hereditary connective tissue disorder	6.68e-08	-1.781	ACTA2,ADAMTSL2,ALPL,ALX4,APC2,APOE,ASPM,BMP2,BMP4,CASP1,CENPE,CHST3,CIT,CKAP2L,CNTNAP1,COL11A1,COL4A3,COL4A4,COLEC10,COX4I2,CYP26B1,EDN3,EDNRB,ESCO2,FBN2,FGF9,GALNT3,GDF5,GLDN,GSN,HCK,HOXA2,IGF2,KCNQ1,KIF22,KYNU,LAMC2,LBH,LEPR,LFNG,MAFB,MSX1,MYLK,NT5E,ORC1,PTCH1,PTGS1,PTK2B,PYCR1,RRM2,RUNX2,SOST,SOX18,SP7,SPAG17,TAGLN,TBX4,TGFBI,TNFSF11,TNNI2,TNNT3,TUBB3,VCL	63
Organismal Injury and Abnormalities	benign lesion	Benign lesion	8.66e-15	-1.804	ABCC4,ACKR3,ACTA2,ADAM12,ADCYAP1R1,ADRA1B,Agtr1b,AJUBA,ALDH1A1,ALDH1A2,ARG1,ASB2,ASB5,ATP2A1,AURKB,AXIN2,BCL11B,BIRC5,BMP4,BMP6,BOK,BRCA1,BUB1B,CACNB2,CCNB1,CCNB2,CCND1,CDK1,CDKN2A,CDKN2B,CEACAM1,CHP2,COL11A1,COL18A1,COL22A1,COL23A1,COL24A1,COL4A3,COL4A4,CRP,CYP19A1,CYP2F1,DHRS3,DLX5,EDN3,EDNRB,ETV4,EXO1,FLT3LG,GDF11,GLI1,GUCY1A2,HMMR,HOXC4,HOXC5,HPSE,ID4,IGF2,IGFBP3,IL6R,INHBA,IQGAP2,ITIH5,KDR,K…	110
Cellular Movement	homing	Homing of cells	8.28e-09	-1.873	ACKR2,ACKR3,APOE,BMP2,BMP4,CBS/CBSL,CCL25,CCND1,CCR9,CEACAM1,CHST2,COL4A3,CXCL13,CXCR4,CYP19A1,CYSLTR1,CYTL1,EDN3,EDNRB,ELMO1,ENPP2,EPHB2,ETV4,FLT3LG,GAS6,GCNT1,GSN,HCK,HPSE,HRH1,IGF2,IGFBP3,IL6R,IL7,INHBA,ITGA4,KDR,KIT,MDK,MEF2C,MSTN,MYLK,NT5E,NTRK3,P2RY2,PIK3CG,PLA2G7,PLXNA3,PRKCB,PTK2B,PTPRO,ROBO1,ROBO2,RXFP1,S100A4,SEMA3A,SEMA5A,SERPINA3,SYK,TGFA,TNFSF11,TRIP10,TRPV2,TSLP,VAV3	65
Cancer,Organismal Injury and Abnormalities	benign neoplasia	Benign Tumors	1.07e-12	-1.93	ABCC4,ACKR3,ACTA2,ADAM12,ADCYAP1R1,ADRA1B,AJUBA,ALDH1A1,ALDH1A2,ARG1,ASB2,ASB5,ATP2A1,AURKB,AXIN2,BIRC5,BMP4,BMP6,BOK,BUB1B,CACNB2,CCNB1,CCNB2,CCND1,CDK1,CDKN2A,CDKN2B,CEACAM1,CHP2,COL11A1,COL18A1,COL22A1,COL23A1,COL24A1,COL4A3,COL4A4,CRP,CYP19A1,CYP2F1,EDN3,EDNRB,EXO1,FLT3LG,GDF11,GLI1,GUCY1A2,HMMR,HOXC5,HPSE,ID4,IGF2,IGFBP3,IL6R,INHBA,IQGAP2,ITIH5,KDR,KIT,LEPR,LGR4,MKI67,MMP11,MMP3,MMP8,NCAM1,P…	96
Cancer,Hematological Disease,Immunological Disease,Organismal Injury and Abnormalities	non-Hodgkin disease	Non-Hodgkin lymphoma	1.93e-08	-1.956	ABCA7,ADAMTS9,ADAMTSL3,AFAP1L2,AMPH,AURKB,BCL11B,BCL6,BIRC5,BRCA1,CCNA2,CCND1,CCNF,CD200,CD27,CD7,CDC20,CDCA2,CDH11,CDK1,CDKN2A,CDKN2B,CHEK2,CNTFR,CNTN4,COL11A1,COL23A1,CTSH,CXCL13,CXCR4,DCLK3,DUSP4,ECE2,FBN2,FGF11,GAS6,GLI1,GPRIN1,GSN,HCK,IGFBP3,IGSF3,IL6R,INSC,ISG20,ITIH5,KCNS2,KDR,KIT,LAMC2,LRIG3,MAFB,MC2R,MKI67,MLXIPL,NCAM1,NEXN,NRXN1,OAS1,OAS2,PAPLN,PDZD2,PIK3CG,PLEKHA7,PPFIA3,PPP1R26,PRKCB,…	105
Cellular Development,Embryonic Development,Nervous System Development and Function,Organismal Development,Tissue Development	differentiation	Differentiation of neural crest cells	4.44e-06	-1.982	BMP2,BMP4,EDN3,HEY2,HEYL,KIT,MEF2C	7
Cellular Movement	chemotaxis	Chemotaxis	2.95e-08	-2.076	ACKR2,ACKR3,APOE,BMP2,BMP4,CBS/CBSL,CCL25,CCND1,CCR9,CEACAM1,COL4A3,CXCL13,CXCR4,CYP19A1,CYSLTR1,CYTL1,EDN3,EDNRB,ELMO1,ENPP2,EPHB2,ETV4,FLT3LG,GAS6,GSN,HCK,HPSE,HRH1,IGF2,IL6R,IL7,INHBA,ITGA4,KDR,KIT,MDK,MSTN,MYLK,NT5E,NTRK3,P2RY2,PIK3CG,PLA2G7,PLXNA3,PRKCB,PTK2B,PTPRO,ROBO1,ROBO2,RXFP1,S100A4,SEMA3A,SEMA5A,SERPINA3,SYK,TGFA,TNFSF11,TRIP10,TRPV2,TSLP,VAV3	61
Cancer,Organismal Injury and Abnormalities	melanoma	Melanoma	4.68e-28	-2.138	AATK,ABCA7,ABCC4,ACKR3,ACOT4,ADAMTS12,ADAMTS16,ADAMTS17,ADAMTS18,ADAMTS9,ADAMTSL2,ADAMTSL3,ADCY1,ADCYAP1R1,ADD2,ADRA1B,AFAP1L2,AFF3,AGTR2,ALDH1A2,ALDH3A1,ALPL,ALX4,AMHR2,AMPH,ANGPTL7,ANKLE1,ANO4,AOX1,APC2,APLP1,APOBEC2,ARAP2,ARG1,ARHGAP22,ARHGEF19,ARMC2,ART3,ASB2,ASB5,ASPM,ATP2A1,AURKB,AXIN2,B4GALNT1,BAIAP3,BCL11B,BCL6,BCL6B,BHLHE22,BIRC5,BMP2,BMP6,BOK,BRCA1,BUB1,BUB1B,C10orf71,C1orf226,C8orf34,C…	541
Embryonic Development,Hair and Skin Development and Function,Organ Development,Organismal Development,Tissue Development	formation	Formation of hair follicle	1.43e-08	-2.219	ALX4,CCND1,CYP26B1,DKK1,Eda,EDARADD,EN1,FST,GFRA2,HPSE,INHBA,KRT25,KRT71,LGR4,LGR5,LHX2,NGFR,SOX18,TGM3,TRPS1	20
Embryonic Development,Hair and Skin Development and Function,Organ Development,Organismal Development,Tissue Development	formation	Formation of skin	9.03e-07	-2.265	ACKR2,AGTR2,ALX4,AURKB,BCL11B,BCL6B,BMP4,CBS/CBSL,CCND1,CDH11,CDK1,CDKN2A,COL18A1,CYP26B1,DKK1,DSG2,Eda,EDARADD,EN1,FOXC1,FST,GFRA2,GLI1,HPSE,INHBA,KDR,KIT,KRT12,KRT25,KRT71,KRT82,LAMC2,LGR4,LGR5,LHX2,NGFR,NTF4,PALLD,PLK1,PPL,PTCH1,PTGER2,PTGS1,SOX18,TGFA,TGM3,TRPS1	47
Developmental Disorder	hypoplasia	Hypoplasia of organ	1.3e-07	-2.351	ABCC4,AGTR2,ALDH1A2,APOE,BCL11B,BCL6,BMP4,CCND1,CCNF,CHST3,CTHRC1,CYP19A1,DLK1,DLX5,ECE2,EMX2,EN1,ETV4,FANCC,FGF9,FLT3LG,GDF11,GDF5,GREB1L,HCK,HEY2,HLX,HOXB4,HOXC4,HOXC5,HOXD3,HS6ST2,IL7,LBH,LGR4,LHX2,MC2R,MEF2C,MSTN,PAX1,PIK3CG,RET,RUNX2,SIM2,SOX11,SOX4,Tcf7,TGFBI,TK1,TNFSF11,WNT11	51
Developmental Disorder	aplasia or hypoplasia	Aplasia or hypoplasia	1.05e-08	-2.381	ABCC4,AGTR2,ALDH1A2,APOE,BCL11B,BCL6,BHLHE22,BMP4,CCND1,CCNF,CDH11,CELSR3,CHST3,CTHRC1,CYP19A1,CYP26B1,DHRS3,DLK1,DLX5,ECE2,EMX2,EN1,ESCO2,ETV4,FANCC,FGF9,FLT3LG,GDF11,GDF5,GREB1L,HCK,HEY2,HLX,HOXB4,HOXC4,HOXC5,HOXD3,HS6ST2,IGF2,IL7,KIF14,LBH,LGR4,LHX2,MC2R,MEF2C,MSTN,ORC1,PAX1,PIK3CG,RET,RUNX2,SATB2,SIM2,SLC24A4,SOX11,SOX4,Tcf7,TGFBI,TK1,TNFSF11,TRPS1,WNT11	63
Cancer,Dermatological Diseases and Conditions,Organismal Injury and Abnormalities	skin tumor	Skin tumor	1.06e-28	-2.571	AATK,ABCA7,ABCC4,ACKR2,ACKR3,ACOT4,ADAM12,ADAMTS12,ADAMTS16,ADAMTS17,ADAMTS18,ADAMTS9,ADAMTSL2,ADAMTSL3,ADCY1,ADCYAP1R1,ADD2,AFAP1L2,AFF3,AGTR2,ALDH1A2,ALDH3A1,ALPL,ALX4,AMHR2,AMPH,ANGPTL7,ANO4,AOX1,APC2,APLP1,APOBEC2,ARAP2,ARG1,ARHGAP22,ARHGEF19,ART3,ASB2,ASB5,ASPM,ATP2A1,AURKB,AXIN2,BAIAP3,BCL11B,BCL6,BCL6B,BIRC5,BMP2,BMP6,BRCA1,BUB1,BUB1B,C10orf71,C1orf226,C4orf46,C8orf34,C9orf152,CA11,CA4,CAC…	503
Developmental Disorder	hypoplasia	Hypoplasia	4.75e-09	-2.589	ABCC4,AGTR2,ALDH1A2,APOE,BCL11B,BCL6,BMP4,CCND1,CCNF,CDH11,CHST3,CTHRC1,CYP19A1,CYP26B1,DHRS3,DLK1,DLX5,ECE2,EMX2,EN1,ETV4,FANCC,FGF9,FLT3LG,GDF11,GDF5,GREB1L,HCK,HEY2,HLX,HOXB4,HOXC4,HOXC5,HOXD3,HS6ST2,IGF2,IL7,KIF14,LBH,LGR4,LHX2,MC2R,MEF2C,MSTN,ORC1,PAX1,PIK3CG,RET,RUNX2,SATB2,SIM2,SLC24A4,SOX11,SOX4,Tcf7,TGFBI,TK1,TNFSF11,TRPS1,WNT11	60
Developmental Disorder	dysgenesis	Dysgenesis	1.64e-09	-2.617	ABCC4,AGTR2,ALDH1A2,APOE,BCL11B,BCL6,BHLHE22,BMP4,CCND1,CCNF,CDH11,CELSR3,CHST3,CTHRC1,CYP19A1,CYP26B1,DHRS3,DLK1,DLX5,ECE2,EMX2,EN1,ESCO2,ETV4,FANCC,FGF9,FLT3LG,FOXC1,GDF11,GDF5,GREB1L,HCK,HEY2,HLX,HOXB4,HOXC4,HOXC5,HOXD3,HS6ST2,IGF2,IL7,INHBA,KIF14,LBH,LGR4,LHX2,MAFB,MC2R,MEF2C,MSTN,ORC1,PAX1,PIK3CG,PTCH1,RET,RUNX2,SATB2,SIM2,SLC24A4,SOX11,SOX4,Tcf7,TGFBI,TK1,TNFSF11,TRPS1,WNT11	67
Dermatological Diseases and Conditions,Organismal Injury and Abnormalities	skin lesion	Skin lesion	1.66e-29	-2.635	AATK,ABCA7,ABCC4,ACKR2,ACKR3,ACOT4,ADAM12,ADAMTS12,ADAMTS16,ADAMTS17,ADAMTS18,ADAMTS9,ADAMTSL2,ADAMTSL3,ADCY1,ADCYAP1R1,ADD2,AFAP1L2,AFF3,AGTR2,ALDH1A2,ALDH3A1,ALPL,ALX4,AMHR2,AMPH,ANGPTL7,ANO4,AOX1,APC2,APLP1,APOBEC2,APOE,ARAP2,ARG1,ARHGAP22,ARHGEF19,ART3,ASB2,ASB5,ASPM,ATP2A1,AURKB,AXIN2,B4GALNT1,BAIAP3,BCL11B,BCL6,BCL6B,BHLHE22,BIRC5,BMP2,BMP6,BRCA1,BUB1,BUB1B,C10orf71,C1orf226,C4orf46,C8orf34…	508
Nucleic Acid Metabolism,Small Molecule Biochemistry	biosynthesis	Biosynthesis of cyclic nucleotides	1.68e-06	-2.886	ABCC4,ADCY1,ADCY2,ADCYAP1R1,AGTR2,BMP4,BMP6,CXCR4,DKK1,INHBA,MC2R,NPAS4,NPPC,NT5E,OSTN,P2RY2,PIK3CG,PRKCB,PTGER2,PTGER3,PTGIR,PTGS1,PTK2B,RAMP3,RXFP1,SOST,TSHR	27
Organismal Survival	organismal death	Organismal death	1.05e-20	-2.914	ABCC4,ACKR3,ACTA1,ACTA2,ADAM12,ADAMTS9,ADCYAP1R1,ADH1C,ADRA1B,Agtr1b,AGTR2,ALDH1A1,ALDH1A2,ALPL,ALX4,AMPH,ANKLE1,APLP1,APOE,ARG1,ASGR1,ATP2A1,AURKB,B4GALNT1,BCL11B,BCL6,BIRC5,BMP2,BMP4,BMP6,BRCA1,BUB1,BUB1B,CA4,CACNB2,CARD10,CASP1,CBS/CBSL,CCBE1,CCNA2,CCNB2,CCND1,CCNF,CD200,CDC20,CDH17,CDK1,CDKN2A,CDKN2B,CEACAM1,CELSR3,CENPE,CFB,CHEK2,CIT,CNGA2,CNTFR,CNTNAP1,COL11A1,COL4A3,CRP,CXCR4,CYP26B1,CYP7B…	243
Nucleic Acid Metabolism,Small Molecule Biochemistry	metabolism	Metabolism of cyclic nucleotides	2.92e-07	-2.92	ABCC4,ADCY1,ADCY2,ADCYAP1R1,AGTR2,BMP4,BMP6,CACNB4,CXCR4,DKK1,INHBA,MC2R,NPAS4,NPPC,NT5E,OSTN,P2RY2,PDE9A,PIK3CG,PRKCB,PTGER2,PTGER3,PTGIR,PTGS1,PTK2B,RAMP3,RXFP1,SOST,TSHR	29
Organismal Survival	morbidity or mortality	Morbidity or mortality	5.81e-21	-3.127	ABCC4,ACKR3,ACTA1,ACTA2,ADAM12,ADAMTS9,ADCYAP1R1,ADH1C,ADRA1B,Agtr1b,AGTR2,ALDH1A1,ALDH1A2,ALPL,ALX4,AMPH,ANKLE1,APLP1,APOE,ARG1,ASGR1,ATP2A1,AURKB,B4GALNT1,BCL11B,BCL6,BIRC5,BMP2,BMP4,BMP6,BRCA1,BUB1,BUB1B,CA4,CACNB2,CARD10,CASP1,CBS/CBSL,CCBE1,CCNA2,CCNB2,CCND1,CCNF,CD200,CDC20,CDH17,CDK1,CDKN2A,CDKN2B,CEACAM1,CELSR3,CENPE,CFB,CHEK2,CIT,CNGA2,CNTFR,CNTNAP1,COL11A1,COL4A3,CRP,CXCR4,CYP26B1,CYP7B…	246
Cancer,Organismal Injury and Abnormalities	head and neck carcinoma	Head and neck carcinoma	3.61e-30		AATK,ABCA7,ABCC4,ACOT4,ACOT7,ACTA1,ACTA2,ACTG2,ADAM12,ADAMTS12,ADAMTS16,ADAMTS17,ADAMTS18,ADAMTS9,ADAMTSL2,ADAMTSL3,ADCY1,ADCY2,ADCYAP1R1,ADD2,AFAP1L2,AFF3,AJAP1,AJUBA,ALDH1A1,ALDH1A2,ALDH3A1,ALX4,AMHR2,AMPH,ANKLE1,ANO4,AOX1,APC2,APLP1,APOE,ARAP2,ARHGAP22,ARHGDIG,ARHGEF19,ARMC2,ASB2,ASB5,ASCL2,ASGR1,ASPM,ATP2A1,AXIN2,B3GNT3,B4GALNT1,BAALC,BAIAP3,BCL11B,BCL6,BCL6B,BHLHE22,BIRC5,BMP2,BMP4,BMP6,BOK,…	650
Cancer,Endocrine System Disorders,Organismal Injury and Abnormalities	endocrine carcinoma	Endocrine carcinoma	9.26e-29		AATK,ABCA7,ABCC4,ACOT4,ACOT7,ACTA1,ACTA2,ACTG2,ADAM12,ADAMTS12,ADAMTS16,ADAMTS17,ADAMTS18,ADAMTS9,ADAMTSL2,ADAMTSL3,ADCY1,ADCY2,ADCYAP1R1,ADD2,AFAP1L2,AFF3,AJAP1,ALDH1A1,ALDH1A2,ALDH3A1,ALX4,AMHR2,AMPH,ANKLE1,ANO4,AOX1,APC2,APLP1,APOE,ARAP2,ARHGAP22,ARHGDIG,ARHGEF19,ARMC2,ASB2,ASB5,ASCL2,ASGR1,ASPM,ATP2A1,AXIN2,B3GNT3,B4GALNT1,BAALC,BAIAP3,BCL11B,BCL6,BCL6B,BHLHE22,BIRC5,BMP2,BMP4,BMP6,BOK,BRCA1,…	625
Cancer,Organismal Injury and Abnormalities	neck neoplasm	Neck neoplasm	1.23e-28		AATK,ABCA7,ABCC4,ACOT4,ACOT7,ACTA1,ACTA2,ACTG2,ADAM12,ADAMTS12,ADAMTS16,ADAMTS17,ADAMTS18,ADAMTS9,ADAMTSL2,ADAMTSL3,ADCY1,ADCY2,ADCYAP1R1,ADD2,AFAP1L2,AFF3,AJAP1,ALDH1A1,ALDH1A2,ALDH3A1,ALX4,AMHR2,AMPH,ANKLE1,ANO4,AOX1,APC2,APLP1,APOE,ARAP2,ARHGAP22,ARHGDIG,ARHGEF19,ARMC2,ASB2,ASB5,ASCL2,ASGR1,ASPM,ATP2A1,AXIN2,B3GNT3,B4GALNT1,BAALC,BAIAP3,BCL11B,BCL6,BCL6B,BHLHE22,BIRC5,BMP2,BMP4,BMP6,BOK,BRCA1,…	629
Cancer,Endocrine System Disorders,Organismal Injury and Abnormalities	epithelial thyroid cancer	Thyroid carcinoma	3.32e-28		AATK,ABCA7,ABCC4,ACOT4,ACOT7,ACTA1,ACTA2,ACTG2,ADAM12,ADAMTS12,ADAMTS16,ADAMTS17,ADAMTS18,ADAMTS9,ADAMTSL2,ADAMTSL3,ADCY1,ADCY2,ADCYAP1R1,ADD2,AFAP1L2,AFF3,AJAP1,ALDH1A1,ALDH1A2,ALDH3A1,ALX4,AMHR2,AMPH,ANKLE1,ANO4,AOX1,APC2,APLP1,APOE,ARAP2,ARHGAP22,ARHGDIG,ARHGEF19,ARMC2,ASB2,ASB5,ASCL2,ASGR1,ASPM,ATP2A1,AXIN2,B3GNT3,B4GALNT1,BAALC,BAIAP3,BCL11B,BCL6,BCL6B,BHLHE22,BIRC5,BMP4,BMP6,BOK,BRCA1,BUB1,…	622
Cancer,Gastrointestinal Disease,Organismal Injury and Abnormalities	gastrointestinal carcinoma	Gastrointestinal carcinoma	6.85e-24		AATK,ABCA7,ABCC4,ACKR3,ACOT7,ACTA1,ACTA2,ACTG2,ADAM12,ADAMTS12,ADAMTS16,ADAMTS17,ADAMTS18,ADAMTS9,ADAMTSL2,ADAMTSL3,ADCY1,ADCY2,ADCYAP1R1,ADD2,ADRA1B,AFAP1L2,AFF3,AGTR2,AJAP1,ALDH1A1,ALDH1A2,ALDH3A1,ALPL,ALX4,AMHR2,AMPH,ANGPTL7,ANKLE1,ANO4,AOX1,APC2,APLP1,APOE,ARAP2,ARG1,ARHGAP22,ARHGDIG,ARMC2,ART3,ASB2,ASB5,ASPM,ATP2A1,AURKB,AXIN2,B3GNT3,B4GALNT1,BAALC,BCL11B,BCL6,BCL6B,BHLHE22,BIRC5,BMP4,BMP6,B…	621
Cancer,Gastrointestinal Disease,Organismal Injury and Abnormalities	gastrointestinal adenocarcinoma	Gastrointestinal adenocarcinoma	1.59e-23		AATK,ABCA7,ABCC4,ACKR3,ACOT7,ACTA1,ACTA2,ACTG2,ADAM12,ADAMTS12,ADAMTS16,ADAMTS17,ADAMTS18,ADAMTS9,ADAMTSL2,ADAMTSL3,ADCY1,ADCY2,ADCYAP1R1,ADD2,ADRA1B,AFAP1L2,AFF3,AGTR2,AJAP1,ALDH1A1,ALDH1A2,ALDH3A1,ALPL,ALX4,AMHR2,AMPH,ANGPTL7,ANKLE1,ANO4,AOX1,APC2,APLP1,ARAP2,ARG1,ARHGAP22,ARHGDIG,ARMC2,ART3,ASB2,ASB5,ASPM,ATP2A1,AURKB,AXIN2,B3GNT3,B4GALNT1,BAALC,BCL11B,BCL6,BCL6B,BHLHE22,BIRC5,BMP6,BRCA1,BUB1,…	605
Cancer,Gastrointestinal Disease,Organismal Injury and Abnormalities	colorectal cancer	Colorectal cancer	3.73e-23		AATK,ABCC4,ACKR3,ACOT7,ACTA1,ACTA2,ADAM12,ADAMTS12,ADAMTS16,ADAMTS18,ADAMTS9,ADCY2,ADD2,ADRA1B,AFAP1L2,AFF3,AGTR2,AJAP1,AJUBA,ALDH1A1,ALPL,ALX4,AOX1,APLP1,ARAP2,ARG1,ART3,ASB2,ATP2A1,AURKB,AXIN2,B3GNT3,B4GALNT1,BCL11B,BCL6,BCL6B,BIRC5,BMP2,BMP6,BRCA1,BUB1,BUB1B,C10orf71,C1QL3,C1QTNF5,C8orf34,C9orf152,C9orf50,CA11,CACNA1H,CACNB3,CACNB4,CADM3,CARD10,CASP1,CBS/CBSL,CCDC81,CCNA2,CCNB2,CCND1,CCR9,CD7,…	409
Cancer,Gastrointestinal Disease,Organismal Injury and Abnormalities	large intestine carcinoma	Large intestine carcinoma	4.07e-23		AATK,ABCA7,ABCC4,ACKR3,ACOT7,ACTA1,ACTA2,ACTG2,ADAM12,ADAMTS12,ADAMTS16,ADAMTS17,ADAMTS18,ADAMTS9,ADAMTSL2,ADAMTSL3,ADCY1,ADCY2,ADCYAP1R1,ADD2,ADRA1B,AFAP1L2,AFF3,AGTR2,AJAP1,ALDH1A1,ALDH1A2,ALDH3A1,ALPL,ALX4,AMHR2,ANGPTL7,ANKLE1,ANO4,AOX1,APC2,APLP1,ARAP2,ARG1,ARHGAP22,ARHGDIG,ARMC2,ART3,ASB2,ASB5,ASPM,ATP2A1,AURKB,AXIN2,B3GNT3,B4GALNT1,BCL11B,BCL6,BCL6B,BHLHE22,BIRC5,BMP6,BRCA1,BUB1,BUB1B,C10or…	597
Cancer,Gastrointestinal Disease,Organismal Injury and Abnormalities	large intestine adenocarcinoma	Large intestine adenocarcinoma	9.82e-23		AATK,ABCA7,ABCC4,ACKR3,ACOT7,ACTA1,ACTA2,ACTG2,ADAM12,ADAMTS12,ADAMTS16,ADAMTS17,ADAMTS18,ADAMTS9,ADAMTSL2,ADAMTSL3,ADCY1,ADCY2,ADCYAP1R1,ADD2,ADRA1B,AFAP1L2,AFF3,AGTR2,AJAP1,ALDH1A1,ALDH1A2,ALDH3A1,ALPL,ALX4,AMHR2,ANGPTL7,ANKLE1,ANO4,AOX1,APC2,APLP1,ARAP2,ARG1,ARHGAP22,ARHGDIG,ARMC2,ART3,ASB2,ASB5,ASPM,ATP2A1,AURKB,AXIN2,B3GNT3,B4GALNT1,BCL11B,BCL6,BCL6B,BHLHE22,BIRC5,BMP6,BRCA1,BUB1,BUB1B,C10or…	593
Cancer,Gastrointestinal Disease,Organismal Injury and Abnormalities	malignant neoplasm of large intestine	Malignant neoplasm of large intestine	2.04e-22		AATK,ABCA7,ABCC4,ACKR3,ACOT7,ACTA1,ACTA2,ACTG2,ADAM12,ADAMTS12,ADAMTS16,ADAMTS17,ADAMTS18,ADAMTS9,ADAMTSL2,ADAMTSL3,ADCY1,ADCY2,ADCYAP1R1,ADD2,ADRA1B,AFAP1L2,AFF3,AGTR2,AJAP1,AJUBA,ALDH1A1,ALDH1A2,ALDH3A1,ALPL,ALX4,AMHR2,ANGPTL7,ANKLE1,ANO4,AOX1,APC2,APLP1,ARAP2,ARG1,ARHGAP22,ARHGDIG,ARMC2,ART3,ASB2,ASB5,ASPM,ATP2A1,AURKB,AXIN2,B3GNT3,B4GALNT1,BCL11B,BCL6,BCL6B,BHLHE22,BIRC5,BMP2,BMP6,BRCA1,BUB1,…	615
Organismal Development	morphology	Morphology of body cavity	4.77e-21		ABCA7,ABCC4,ACKR3,ACTG2,ADAM12,ADAMTS18,ADAMTS9,ADD2,ADH1C,ADRA1B,Agtr1b,AGTR2,ALDH1A2,ALPL,AMHR2,APOE,ARG1,ASB2,ATP2A1,B4GALNT1,BCL11B,BCL6,BIRC5,BMP2,BMP4,BOK,BRCA1,BUB1,CACNA1H,CACNB2,CACNB3,CACNB4,CASQ2,CBS/CBSL,CCBE1,CCL25,CCNA2,CCNB2,CCND1,CCR9,CDH11,CDH17,CDKN2A,CDKN2B,CEACAM1,CELSR3,CHST3,COL18A1,COX4I2,CTHRC1,CXCR4,CYBRD1,CYP19A1,CYP7B1,DES,DHRS3,DIO3,DISP1,DKK1,DLK1,DPP6,DSG2,ECE2,EDN3,…	176
Cancer,Organismal Injury and Abnormalities,Reproductive System Disease	female genital tract cancer	Female genital tract cancer	7.05e-20		ABCC4,ACTG2,ADAMTS12,ADAMTS16,ADAMTS18,ADAMTSL3,ADCY1,ADCY2,ADCYAP1R1,ADD2,AFAP1L2,AFF3,AGTR2,AJAP1,ALDH1A1,ALDH1A2,ALDH3A1,AMPH,ANO4,AOX1,APOE,ARAP2,ARHGAP22,ASCL2,ASPM,ATP2A1,AURKB,AXIN2,B3GNT3,BAIAP3,BCL6,BCL6B,BIRC5,BMP6,BRCA1,BUB1,BUB1B,C8orf34,CACNA1H,CACNA2D3,CACNB2,CADM3,CARD10,CASQ1,CBS/CBSL,CCNA2,CCNB1,CCNB2,CCND1,CD83,CDC20,CDC25C,CDH11,CDK1,CDK15,CDKN2A,CDKN2B,CELSR3,CENPA,CENPE,CENPF…	350
Cancer,Gastrointestinal Disease,Organismal Injury and Abnormalities	colon cancer	Colon cancer	1.6e-19		AATK,ABCC4,ACKR3,ACOT7,ACTA1,ADAM12,ADAMTS12,ADAMTS16,ADAMTS18,ADAMTS9,ADCY2,ADD2,ADRA1B,AFAP1L2,AFF3,AGTR2,AJAP1,ALPL,ALX4,AOX1,APLP1,ARAP2,ART3,ASB2,ATP2A1,AURKB,AXIN2,B3GNT3,B4GALNT1,BCL11B,BCL6,BCL6B,BIRC5,BMP2,BRCA1,BUB1B,C10orf71,C1QL3,C1QTNF5,C8orf34,C9orf152,C9orf50,CA11,CACNA1H,CACNB3,CACNB4,CADM3,CARD10,CBS/CBSL,CCDC81,CCNA2,CCNB2,CCND1,CD7,CDC25C,CDCA7,CDCA8,CDH24,CDK15,CDKN2A,CEACAM1,…	360
Cancer,Gastrointestinal Disease,Organismal Injury and Abnormalities	development	Development of colorectal tumor	8.3e-19		AATK,ABCC4,ACKR3,ACOT7,ACTA1,ADAMTS12,ADAMTS16,ADAMTS18,ADAMTS9,ADCY2,ADD2,ADRA1B,AFAP1L2,AFF3,AGTR2,AJAP1,ALDH1A1,ALPL,ALX4,AOX1,APLP1,ARAP2,ART3,ASB2,ATP2A1,AURKB,AXIN2,B3GNT3,B4GALNT1,BCL11B,BCL6,BCL6B,BIRC5,BRCA1,BUB1B,C10orf71,C1QL3,C1QTNF5,C8orf34,C9orf152,C9orf50,CA11,CACNA1H,CACNB3,CACNB4,CADM3,CARD10,CASP1,CBS/CBSL,CCDC81,CCNA2,CCND1,CD7,CDC25C,CDCA7,CDH24,CDK15,CDKN2A,CDKN2B,CEACAM1,CEL…	358
Cancer,Gastrointestinal Disease,Organismal Injury and Abnormalities	colorectal carcinomagenesis	Colorectal carcinoma	1.44e-18		AATK,ABCC4,ACKR3,ACOT7,ACTA1,ADAMTS12,ADAMTS16,ADAMTS18,ADAMTS9,ADCY2,ADD2,ADRA1B,AFAP1L2,AFF3,AGTR2,AJAP1,ALDH1A1,ALPL,ALX4,AOX1,APLP1,ARAP2,ART3,ASB2,ATP2A1,AURKB,AXIN2,B3GNT3,B4GALNT1,BCL11B,BCL6,BCL6B,BIRC5,BRCA1,BUB1B,C10orf71,C1QL3,C1QTNF5,C8orf34,C9orf152,C9orf50,CA11,CACNA1H,CACNB3,CACNB4,CADM3,CARD10,CASP1,CBS/CBSL,CCDC81,CCNA2,CCND1,CD7,CDC25C,CDCA7,CDH24,CDK15,CDKN2A,CDKN2B,CEACAM1,CEL…	357
Cancer,Organismal Injury and Abnormalities,Reproductive System Disease	uterine serous papillary cancer	Uterine serous papillary cancer	1.78e-18		ACTG2,ALDH1A1,B3GNT3,BUB1,BUB1B,CACNB2,CBS/CBSL,CCNA2,CCNB1,CCNB2,CDC20,CDH11,CDKN2A,CENPA,CFB,CIT,CLEC3B,DES,DKK1,DPP6,EDNRB,ENPP2,EPHB2,ETV4,EXO1,FOXD1,GALNT3,HMMR,KDR,KIF2C,KIFC1,LAMC2,MATN2,MEF2C,MYLK,PLK1,PTGER3,SPC25,TGFA,TK1,TNNT1,TOP2A,TPX2,TRIP13,TTK,UBE2C	46
Cancer,Organismal Injury and Abnormalities,Reproductive System Disease	female genital tract adenocarcinoma	Female genital tract adenocarcinoma	2.97e-18		ABCC4,ACTG2,ADAMTS12,ADAMTS16,ADAMTSL3,ADCY1,ADCY2,ADCYAP1R1,ADD2,AFAP1L2,AFF3,AGTR2,AJAP1,ALDH1A1,ALDH1A2,AMPH,ANO4,AOX1,APOE,ARAP2,ASPM,ATP2A1,AURKB,AXIN2,B3GNT3,BAIAP3,BCL6,BCL6B,BMP6,BRCA1,BUB1,BUB1B,C8orf34,CACNA1H,CACNA2D3,CACNB2,CARD10,CASQ1,CBS/CBSL,CCNA2,CCNB1,CCNB2,CCND1,CDC20,CDH11,CDK15,CDKN2A,CELSR3,CENPA,CENPE,CENPF,CENPN,CEP55,CFB,CHEK2,CIT,CLEC14A,CLEC3B,CNGA2,CNTN4,COL11A1,COL18A…	301
Cancer,Organismal Injury and Abnormalities,Reproductive System Disease	female genital tract serous carcinoma	Female genital tract serous carcinoma	3.12e-18		ACTG2,ALDH1A1,ALDH1A2,APOE,AXIN2,B3GNT3,BRCA1,BUB1,BUB1B,CACNB2,CBS/CBSL,CCNA2,CCNB1,CCNB2,CDC20,CDH11,CDKN2A,CENPA,CFB,CHEK2,CIT,CLEC3B,COL11A1,DES,DKK1,DPP6,EDNRB,ENPP2,EPCAM,EPHB2,ETV4,EXO1,FOXD1,GALNT3,GLI1,HMMR,HSD11B1,KDR,KIF2C,KIFC1,KIT,LAMC2,MATN2,MEF2C,MYLK,PIK3CG,PLK1,PRX,PTGER2,PTGER3,PTGS1,RACGAP1,RRM2,SATB2,SPC25,TGFA,TK1,TNNT1,TOP2A,TPX2,TRIP13,TRO,TSHZ3,TTK,TUBB3,UBE2C,VAV3	67
Cancer,Gastrointestinal Disease,Organismal Injury and Abnormalities	upper gastrointestinal carcinoma	Upper gastrointestinal carcinoma	3.8e-18		AATK,ABCA7,ABCC4,ADAM12,ADAMTS12,ADAMTS16,ADAMTS17,ADAMTS18,ADAMTS9,ADAMTSL3,ADCY2,AJAP1,ALDH3A1,ALX4,AMHR2,AMPH,AOX1,APOE,ARMC2,ASB5,AXIN2,B4GALNT1,BAALC,BCL6,BHLHE22,BIRC5,BMP4,BUB1B,CACNA1H,CARD10,CASP1,CBS/CBSL,CCNB1,CCND1,CD7,CD83,CDC20,CDCA2,CDH11,CDH26,CDHR4,CDKN2A,CDKN2B,CENPF,CGNL1,CLSTN2,CNTN4,COL11A1,COL18A1,COL22A1,COL4A4,COX4I2,CTHRC1,CTSH,CXCL13,CXCR4,CYP26B1,CYP7B1,DAGLB,DISP1,DLGA…	250
Cancer,Gastrointestinal Disease,Organismal Injury and Abnormalities	upper gastrointestinal tract cancer	Upper gastrointestinal tract cancer	4.24e-18		AATK,ABCA7,ABCC4,ADAM12,ADAMTS12,ADAMTS16,ADAMTS17,ADAMTS18,ADAMTS9,ADAMTSL3,ADCY2,AJAP1,ALDH3A1,ALX4,AMHR2,AMPH,AOX1,APOE,ARMC2,ASB5,AXIN2,B4GALNT1,BAALC,BCL6,BHLHE22,BIRC5,BMP4,BRCA1,BUB1B,CACNA1H,CACNA2D3,CARD10,CASP1,CBS/CBSL,CCNB1,CCND1,CD7,CD83,CDC20,CDCA2,CDH11,CDH26,CDHR4,CDKN2A,CDKN2B,CENPF,CGNL1,CLSTN2,CNTN4,COL11A1,COL18A1,COL22A1,COL4A4,COX4I2,CTHRC1,CTSH,CXCL13,CXCR4,CYP26B1,CYP7B1,D…	258
Cancer,Gastrointestinal Disease,Organismal Injury and Abnormalities	upper gastrointestinal tract tumor	Upper gastrointestinal tract tumor	4.7e-18		AATK,ABCA7,ABCC4,ADAM12,ADAMTS12,ADAMTS16,ADAMTS17,ADAMTS18,ADAMTS9,ADAMTSL3,ADCY2,AJAP1,ALDH3A1,ALX4,AMHR2,AMPH,AOX1,APOE,ARMC2,ASB5,AXIN2,B4GALNT1,BAALC,BCL6,BHLHE22,BIRC5,BMP4,BRCA1,BUB1B,CACNA1H,CACNA2D3,CARD10,CASP1,CBS/CBSL,CCNB1,CCND1,CD7,CD83,CDC20,CDCA2,CDH11,CDH26,CDHR4,CDKN2A,CDKN2B,CENPF,CGNL1,CLSTN2,CNTN4,COL11A1,COL18A1,COL22A1,COL4A4,COX4I2,CTHRC1,CTSH,CXCL13,CXCR4,CYP26B1,CYP7B1,D…	259
Cancer,Organismal Injury and Abnormalities	genitourinary carcinoma	Genitourinary carcinoma	7.62e-18		ABCC4,ACOT7,ACTG2,ADAMTS12,ADAMTS16,ADAMTS18,ADAMTS9,ADAMTSL3,ADCY1,ADCY2,ADCYAP1R1,ADD2,ADRA1B,AFAP1L2,AFF3,AGTR2,AJAP1,AJUBA,ALDH1A1,ALDH1A2,AMPH,ANO4,AOX1,APOE,ARAP2,ARHGAP22,ARHGEF19,ASB2,ASPM,ATP2A1,AURKB,AXIN2,B3GNT3,B4GALNT1,BAIAP3,BCL11B,BCL6,BCL6B,BIRC5,BMP2,BMP4,BMP6,BRCA1,BUB1,BUB1B,C10orf71,C11orf52,C1QTNF5,C8orf34,C9orf50,CACNA1H,CACNA2D3,CACNB2,CACNB3,CADM1,CADM3,CARD10,CASP1,CASQ1,…	470
Cancer,Organismal Injury and Abnormalities	genitourinary adenocarcinoma	Genitourinary adenocarcinoma	1.12e-17		ABCC4,ACOT7,ACTG2,ADAMTS12,ADAMTS16,ADAMTS18,ADAMTSL3,ADCY1,ADCY2,ADCYAP1R1,ADD2,ADRA1B,AFAP1L2,AFF3,AGTR2,AJAP1,AJUBA,ALDH1A1,ALDH1A2,AMPH,ANO4,AOX1,APOE,ARAP2,ARHGAP22,ARHGEF19,ASB2,ASPM,ATP2A1,AURKB,AXIN2,B3GNT3,B4GALNT1,BAIAP3,BCL11B,BCL6,BCL6B,BIRC5,BMP2,BMP6,BRCA1,BUB1,BUB1B,C10orf71,C1QTNF5,C8orf34,C9orf50,CACNA1H,CACNA2D3,CACNB2,CACNB3,CADM1,CARD10,CASP1,CASQ1,CASQ2,CBS/CBSL,CCNA2,CCNB1,C…	427
Cancer,Organismal Injury and Abnormalities,Reproductive System Disease	development	Development of genital tumor	1.46e-17		ABCC4,ACTG2,ADAM12,ADAMTS12,ADAMTS16,ADAMTS18,ADAMTSL3,ADCY1,ADCY2,ADCYAP1R1,ADD2,ADRA1B,AFAP1L2,AFF3,AGTR2,AJAP1,ALDH1A1,ALDH1A2,AMPH,ANO4,AOX1,APOE,ARAP2,ARHGAP22,ASB5,ASPM,ATP2A1,AURKB,AXIN2,B3GNT3,BAIAP3,BCL6,BCL6B,BIRC5,BMP6,BRCA1,BUB1,BUB1B,C8orf34,CACNA1H,CACNA2D3,CACNB2,CADM3,CARD10,CASQ1,CBS/CBSL,CCNA2,CCNB1,CCNB2,CCND1,CD83,CDC20,CDH11,CDK15,CDKN2A,CELSR3,CENPA,CENPE,CENPF,CENPN,CEP55,C…	341
Organismal Injury and Abnormalities,Reproductive System Disease	abnormal growth	Abnormal growth in endometrium	3.06e-17		ACTG2,ADAMTS12,ADAMTS16,ADAMTS18,ADCY1,ADCY2,AFAP1L2,AGTR2,AJAP1,ALDH1A1,ALDH1A2,AMPH,ANO4,AOX1,ARAP2,ARHGAP22,ASPM,ATP2A1,AXIN2,B3GNT3,BAIAP3,BCL6,BCL6B,BMP6,BRCA1,BUB1,BUB1B,C8orf34,CACNA1H,CACNB2,CADM3,CARD10,CASQ1,CBS/CBSL,CCNA2,CCNB1,CCNB2,CCND1,CDC20,CDH11,CDKN2A,CELSR3,CENPA,CENPE,CENPF,CENPN,CEP55,CFB,CHEK2,CIT,CLEC14A,CLEC3B,CNGA2,CNTN4,CRP,CYP19A1,CYP2F1,CYSLTR1,DAPL1,DES,DGKB,DIO3,DISP…	265
Organismal Injury and Abnormalities,Reproductive System Disease	abnormality of endometrium	Abnormality of endometrium	3.88e-17		ACTG2,ADAMTS12,ADAMTS16,ADAMTS18,ADCY1,ADCY2,AFAP1L2,AGTR2,AJAP1,ALDH1A1,ALDH1A2,AMPH,ANO4,AOX1,ARAP2,ARHGAP22,ASPM,ATP2A1,AXIN2,B3GNT3,BAIAP3,BCL6,BCL6B,BMP6,BRCA1,BUB1,BUB1B,C8orf34,CACNA1H,CACNB2,CADM3,CARD10,CASQ1,CBS/CBSL,CCNA2,CCNB1,CCNB2,CCND1,CDC20,CDH11,CDKN2A,CELSR3,CENPA,CENPE,CENPF,CENPN,CEP55,CFB,CHEK2,CIT,CLEC14A,CLEC3B,CNGA2,CNTN4,CRP,CYP19A1,CYP2F1,CYSLTR1,DAPL1,DES,DGKB,DIO3,DISP…	265
Cancer,Organismal Injury and Abnormalities,Reproductive System Disease	endometrial cancer	Endometrial cancer	7.61e-17		ACTG2,ADAMTS12,ADAMTS16,ADAMTS18,ADCY1,ADCY2,AFAP1L2,AGTR2,AJAP1,ALDH1A1,ALDH1A2,AMPH,ANO4,AOX1,ARAP2,ARHGAP22,ASPM,ATP2A1,AXIN2,B3GNT3,BAIAP3,BCL6,BCL6B,BMP6,BRCA1,BUB1,BUB1B,C8orf34,CACNA1H,CACNB2,CADM3,CARD10,CASQ1,CBS/CBSL,CCNA2,CCNB1,CCNB2,CCND1,CDC20,CDH11,CDKN2A,CELSR3,CENPA,CENPE,CENPF,CENPN,CEP55,CFB,CHEK2,CIT,CLEC14A,CLEC3B,CNGA2,CNTN4,CRP,CYP19A1,CYP2F1,CYSLTR1,DAPL1,DES,DGKB,DIO3,DISP…	262
Nervous System Development and Function	morphology	Morphology of nervous system	9.85e-17		AATK,ADCY1,ADCYAP1R1,AGTR2,ALDH1A2,ALPL,APOE,ASIC2,ASPM,B4GALNT1,BHLHE22,BMP2,BMP4,BRCA1,CACNA2D3,CACNB3,CADM1,CBLN1,CBS/CBSL,CCND1,CD200,CDH11,CDKN2A,CELSR3,CNGA2,CNTFR,CNTN4,CNTNAP1,COL18A1,CXCR4,CYP19A1,DISP1,DKK1,DLX2,DLX5,DNER,EDN3,EMX2,EN1,EPHB2,ESCO2,FBXO2,FOXO6,FRMPD4,FST,GDF11,GFRA2,GLDN,GLI1,GRIA1,HEY2,HLX,HOXA2,HOXD3,HSD11B1,IGF2,IRX3,Irx5,IRX6,KCNQ1,KIF14,KIF15,KIF23,KIF26A,LEPR,LGI1,…	119
Organismal Development	morphology	Morphology of head	1.42e-16		AATK,ADAMTS9,ADCY1,AGTR2,ALDH1A1,ALDH1A2,ALPL,ALX4,APOE,ASIC2,ASPM,AXIN2,B4GALNT1,BCL11B,BHLHE22,BMP4,CACNB3,CBLN1,CBS/CBSL,CCND1,CDKN2A,CELSR3,CKAP2L,CNGA2,COL18A1,COL4A3,CRYAA/CRYAA2,CXCR4,CYP19A1,CYP26B1,DHRS3,DIO3,DISP1,DKK1,DLK1,DLX2,DLX5,ECE2,EDN3,EDNRB,EGFLAM,EMX2,EN1,EPHB2,ESCO2,FBXO2,FGF9,FOXC1,FST,GDF11,GLI1,HEY2,HOXA2,HOXD3,HSD11B1,IGF2,INHBA,IRX3,Irx5,IRX6,ITGA4,KCNJ2,KCNQ1,KIF14,KRT1…	122
Cancer,Gastrointestinal Disease,Organismal Injury and Abnormalities	colon carcinoma	Colon carcinoma	1.89e-16		AATK,ABCC4,ACKR3,ACOT7,ACTA1,ADAMTS12,ADAMTS16,ADAMTS18,ADAMTS9,ADCY2,ADD2,ADRA1B,AFAP1L2,AFF3,AGTR2,AJAP1,ALPL,ALX4,AOX1,APLP1,ARAP2,ART3,ASB2,ATP2A1,AURKB,AXIN2,B3GNT3,B4GALNT1,BCL11B,BCL6,BCL6B,BIRC5,BRCA1,BUB1B,C10orf71,C1QL3,C1QTNF5,C8orf34,C9orf152,C9orf50,CA11,CACNA1H,CACNB3,CACNB4,CADM3,CARD10,CBS/CBSL,CCDC81,CCNA2,CCND1,CD7,CDC25C,CDCA7,CDH24,CDK15,CDKN2A,CELSR3,CENPE,CENPF,CENPN,CEP55,C…	337
Cancer,Organismal Injury and Abnormalities	malignant neoplasm of aerodigestive tract	Malignant neoplasm of aerodigestive tract	2.66e-16		ABCA7,ABCC4,ADAM12,ADAMTS12,ADAMTS16,ADAMTS17,ADAMTSL3,ADCY1,AJAP1,AMPH,AOX1,ASB5,BAALC,BCL6,BHLHE22,BIRC5,BMP2,BMP4,BUB1B,CACNA1H,CARD10,CCNB1,CCND1,CD7,CD83,CDC20,CDCA2,CDCA7,CDH11,CDH26,CDHR4,CDKN2A,CDKN2B,CELSR3,CENPF,CGNL1,CNTN4,COL11A1,COL22A1,COL4A4,COX4I2,CTHRC1,CTSH,CXCL13,CXCR4,CYP26B1,CYP7B1,DLGAP5,DLX6,DSG2,EDN3,EFHC2,EGFL6,ELMO1,ENPP2,EPCAM,EPHA5,EPHB2,FABP3,FAM155A,FAM189A1,FBN2,FGD…	204
Cancer,Organismal Injury and Abnormalities	upper aerodigestive tract carcinoma	Upper aerodigestive tract carcinoma	4.19e-16		ABCA7,ABCC4,ADAM12,ADAMTS12,ADAMTS16,ADAMTS17,ADAMTSL3,ADCY1,AJAP1,AMPH,AOX1,ASB5,BAALC,BCL6,BHLHE22,BIRC5,BMP2,BMP4,BUB1B,CACNA1H,CARD10,CCNB1,CCND1,CD7,CD83,CDC20,CDCA2,CDCA7,CDH11,CDH26,CDHR4,CDKN2A,CDKN2B,CELSR3,CENPF,CGNL1,CNTN4,COL11A1,COL22A1,COL4A4,COX4I2,CTHRC1,CTSH,CXCL13,CXCR4,CYP26B1,CYP7B1,DLGAP5,DLX6,DSG2,EDN3,EFHC2,EGFL6,ELMO1,ENPP2,EPCAM,EPHA5,EPHB2,FABP3,FAM155A,FAM189A1,FBN2,FGD…	200
Organismal Development	abnormal morphology	Abnormal morphology of body cavity	8.44e-16		ABCA7,ABCC4,ACKR3,ACTG2,ADAM12,ADAMTS18,ADAMTS9,ADD2,ADRA1B,Agtr1b,AGTR2,ALDH1A2,ALPL,AMHR2,APOE,ARG1,ASB2,ATP2A1,BCL11B,BCL6,BIRC5,BMP2,BMP4,BRCA1,CACNA1H,CACNB2,CACNB3,CACNB4,CASQ2,CBS/CBSL,CCBE1,CCL25,CCNB2,CCND1,CCR9,CDH17,CDKN2A,CDKN2B,CEACAM1,CELSR3,CHST3,COL18A1,COX4I2,CTHRC1,CXCR4,CYP19A1,DES,DHRS3,DISP1,DLK1,DPP6,DSG2,ECE2,EDN3,EDNRB,EMX2,ENKUR,EPHB2,EXO1,FABP3,FANCC,FGF9,FHOD3,GCNT1,GDF…	149
Organismal Development,Organismal Injury and Abnormalities	abnormal morphology	Abnormal morphology of head	8.75e-16		ADAMTS9,ADCY1,AGTR2,ALDH1A1,ALPL,ALX4,APOE,ASIC2,ASPM,AXIN2,B4GALNT1,BCL11B,BHLHE22,BMP4,CACNB3,CBLN1,CBS/CBSL,CCND1,CDKN2A,CELSR3,CKAP2L,CNGA2,COL18A1,COL4A3,CRYAA/CRYAA2,CXCR4,CYP19A1,CYP26B1,DHRS3,DIO3,DISP1,DKK1,DLK1,DLX2,DLX5,ECE2,EDN3,EDNRB,EGFLAM,EMX2,EN1,EPHB2,ESCO2,FBXO2,FGF9,FOXC1,FST,GDF11,GLI1,HEY2,HOXA2,HOXD3,HSD11B1,IGF2,INHBA,Irx5,ITGA4,KCNJ2,KCNQ1,KIF14,KRT12,LGI1,LHX2,LMNB1,LMO7,…	111
Cancer,Gastrointestinal Disease,Organismal Injury and Abnormalities	colorectal adenocarcinoma	Colorectal adenocarcinoma	9.87e-16		AATK,ABCC4,ACKR3,ACTA1,ADAMTS12,ADAMTS16,ADAMTS18,ADAMTS9,ADCY2,ADD2,ADRA1B,AFAP1L2,AFF3,AGTR2,AJAP1,ALDH1A1,ALPL,ALX4,AOX1,APLP1,ARAP2,ART3,ASB2,ATP2A1,AURKB,AXIN2,B3GNT3,B4GALNT1,BCL11B,BCL6,BCL6B,BIRC5,BRCA1,BUB1B,C10orf71,C1QL3,C1QTNF5,C8orf34,C9orf152,C9orf50,CA11,CACNA1H,CACNB3,CACNB4,CADM3,CARD10,CASP1,CBS/CBSL,CCDC81,CD7,CDC25C,CDCA7,CDH24,CDK15,CDKN2A,CDKN2B,CELSR3,CENPE,CENPF,CENPN,CEP5…	340
Cardiovascular System Development and Function	morphology	Morphology of cardiovascular system	2.6e-15		ABCC4,ACKR3,ACTA2,ACTG2,ADAM12,ADAMTS9,ADH1C,ADRA1B,Agtr1b,AGTR2,ALDH1A2,APOE,ASB2,BCL6,BIRC5,BMP2,BMP4,CACNA1H,CACNB2,CACNB3,CACNB4,CASQ2,CBS/CBSL,CCNA2,CCND1,CCNF,COL18A1,COL4A3,CXCR4,CYP19A1,DES,DHRS3,DIO3,DISP1,DLX2,DLX5,DPP6,DSG2,E2F8,ECE2,EDNRB,ENPP2,FABP3,FGF9,FHOD3,FOXC1,GAS6,GDF11,GSN,HCK,HEY2,HEYL,HOXA2,HOXB4,HOXD3,HSPB2,HTR2A,IGF2,IL6R,INHBA,ITGA4,JPH2,KCNJ8,KCNQ1,KLF15,LDB3,LEPR,LHX2,…	108
Nervous System Development and Function,Neurological Disease	abnormal morphology	Abnormal morphology of nervous system	4.05e-15		AATK,ADCY1,AGTR2,ALPL,APOE,ASIC2,ASPM,B4GALNT1,BHLHE22,BMP4,BRCA1,CACNB3,CBLN1,CBS/CBSL,CCND1,CD200,CDH11,CDKN2A,CELSR3,CNGA2,CNTFR,CNTN4,CNTNAP1,COL18A1,CXCR4,CYP19A1,DISP1,DKK1,DLX2,DLX5,DNER,EDN3,EMX2,EN1,EPHB2,ESCO2,FBXO2,FOXO6,FRMPD4,FST,GDF11,GFRA2,GLDN,GLI1,GRIA1,HEY2,HLX,HOXA2,HOXD3,HSD11B1,IGF2,Irx5,KCNQ1,KIF14,KIF26A,LEPR,LGI1,LHX2,LMNB1,MDK,MLC1,MMP3,NCAM1,NCAM2,NDP,NDST3,NGFR,NPAS4,NR…	102
Cancer,Organismal Injury and Abnormalities,Reproductive System Disease	uterine cancer	Uterine cancer	4.62e-15		ACTG2,ADAMTS12,ADAMTS16,ADAMTS18,ADCY1,ADCY2,AFAP1L2,AGTR2,AJAP1,ALDH1A1,ALDH1A2,AMPH,ANO4,AOX1,ARAP2,ARHGAP22,ASPM,ATP2A1,AXIN2,B3GNT3,BAIAP3,BCL6,BCL6B,BIRC5,BMP6,BRCA1,BUB1,BUB1B,C8orf34,CACNA1H,CACNB2,CADM3,CARD10,CASQ1,CBS/CBSL,CCNA2,CCNB1,CCNB2,CCND1,CD83,CDC20,CDH11,CDKN2A,CELSR3,CENPA,CENPE,CENPF,CENPN,CEP55,CFB,CHEK2,CIT,CLEC14A,CLEC3B,CNGA2,CNTN4,CRP,CTSH,CYP19A1,CYP2F1,CYSLTR1,DAPL1,DE…	270
Connective Tissue Development and Function,Skeletal and Muscular System Development and Function,Tissue Development	morphology	Morphology of bone	6.2e-15		AGTR2,ALPL,ALX4,APOE,BMP2,BMP4,BMP6,BRCA1,CCND1,CD200,CDKN2A,CLEC3B,COL18A1,CTHRC1,CYP19A1,DKK1,DLK1,DLX2,DLX5,EMX2,EN1,EPHB2,FBLIM1,FBN2,FLT3LG,FNDC5,FST,GALNT3,GDF11,GDF5,GSN,HCK,HEY2,HOXA2,HOXB4,HOXC4,HOXC5,HOXC6,HOXD3,IGF2,IL7,INHBA,INPP4B,KCNQ1,LEPR,LFNG,LGR4,LRIG3,MSTN,MSX1,MYOC,NDST3,NPPC,PAX1,PIK3CG,POU3F3,PRKCB,PRKG2,PTCH1,PTK2B,RUNX2,RYR2,S100A4,SATB2,SCX,SEMA3A,SIM2,SOST,SOX11,SOX4,SPR…	78
Cancer,Organismal Injury and Abnormalities,Reproductive System Disease	uterine tumor	Uterine tumor	9.19e-15		ACTG2,ADAM12,ADAMTS12,ADAMTS16,ADAMTS18,ADCY1,ADCY2,ADRA1B,AFAP1L2,AGTR2,AJAP1,ALDH1A1,ALDH1A2,AMPH,ANO4,AOX1,ARAP2,ARHGAP22,ASB5,ASPM,ATP2A1,AURKB,AXIN2,B3GNT3,BAIAP3,BCL6,BCL6B,BIRC5,BMP6,BRCA1,BUB1,BUB1B,C8orf34,CACNA1H,CACNB2,CADM3,CARD10,CASQ1,CBS/CBSL,CCNA2,CCNB1,CCNB2,CCND1,CD83,CDC20,CDH11,CDKN2A,CELSR3,CENPA,CENPE,CENPF,CENPN,CEP55,CFB,CHEK2,CIT,CLEC14A,CLEC3B,CNGA2,CNTN4,CRP,CTSH,CYP19A…	278
Cancer,Gastrointestinal Disease,Organismal Injury and Abnormalities	colon adenocarcinoma	Colon adenocarcinoma	1.35e-14		AATK,ABCC4,ACKR3,ACTA1,ADAMTS12,ADAMTS16,ADAMTS18,ADAMTS9,ADCY2,ADD2,ADRA1B,AFAP1L2,AFF3,AGTR2,AJAP1,ALPL,ALX4,AOX1,APLP1,ARAP2,ART3,ASB2,ATP2A1,AURKB,AXIN2,B3GNT3,B4GALNT1,BCL11B,BCL6,BCL6B,BIRC5,BRCA1,BUB1B,C10orf71,C1QL3,C1QTNF5,C8orf34,C9orf152,C9orf50,CA11,CACNA1H,CACNB3,CACNB4,CADM3,CARD10,CBS/CBSL,CCDC81,CD7,CDC25C,CDCA7,CDH24,CDK15,CDKN2A,CELSR3,CENPE,CENPF,CENPN,CEP55,CFB,CHEK2,CHST2,CHS…	326
Cardiovascular Disease,Cardiovascular System Development and Function	abnormal morphology	Abnormal morphology of cardiovascular system	3.02e-13		ABCC4,ACKR3,ACTA2,ACTG2,ADAM12,ADAMTS9,ADRA1B,Agtr1b,AGTR2,ALDH1A2,APOE,ASB2,BCL6,BIRC5,BMP2,BMP4,CACNA1H,CACNB2,CACNB3,CACNB4,CASQ2,CBS/CBSL,CCND1,CCNF,COL18A1,COL4A3,CXCR4,CYP19A1,DES,DHRS3,DISP1,DLX2,DLX5,DPP6,DSG2,E2F8,ECE2,EDNRB,ENPP2,FABP3,FGF9,FHOD3,GSN,HCK,HEY2,HOXA2,HOXB4,HOXD3,HSPB2,HTR2A,IGF2,IL6R,INHBA,ITGA4,JPH2,KCNJ8,KCNQ1,KLF15,LDB3,LEPR,LMO2,LRIG3,MB,MDK,MEF2C,MMP11,MMP8,MSX1,MYL9…	96
Organismal Development,Organismal Injury and Abnormalities	abnormal morphology	Abnormal morphology of thoracic cavity	4.39e-13		ABCC4,ACKR3,ACTG2,ADAM12,ADAMTS18,ADAMTS9,ADRA1B,Agtr1b,AGTR2,ALDH1A2,ALPL,APOE,ASB2,ATP2A1,BCL11B,BCL6,BIRC5,BMP4,BRCA1,CACNA1H,CACNB2,CACNB3,CACNB4,CASQ2,CCNB2,CCND1,CELSR3,COL18A1,COX4I2,CXCR4,CYP19A1,DES,DHRS3,DISP1,DPP6,DSG2,ECE2,FABP3,FGF9,FHOD3,GLI1,GSN,HCK,HEY2,HLX,HOXB4,HOXD3,HSD11B1,HSPB2,HTR2A,IGF2,IL6R,IL7,INHBA,ITGA4,JPH2,KCNJ8,KCNQ1,KLF15,LDB3,LEPR,LFNG,LMNB1,LMO2,LRIG3,MB,MEF2C,MMP…	101
Cardiovascular System Development and Function,Organ Morphology,Organismal Development	morphology	Morphology of heart	2.49e-12		ABCC4,ACKR3,ACTG2,ADAM12,ADAMTS9,ADH1C,ADRA1B,Agtr1b,AGTR2,ALDH1A2,APOE,ASB2,BCL6,BIRC5,BMP4,CACNA1H,CACNB2,CACNB3,CACNB4,CASQ2,CCNA2,CCND1,COL18A1,CXCR4,CYP19A1,DES,DHRS3,DIO3,DISP1,DPP6,DSG2,ECE2,FABP3,FGF9,FHOD3,GDF11,GSN,HCK,HEY2,HEYL,HOXB4,HSPB2,HTR2A,IGF2,IL6R,INHBA,ITGA4,JPH2,KCNJ8,KCNQ1,KLF15,LDB3,LEPR,LHX2,LMO2,LRIG3,MB,MEF2C,MMP11,MMP8,MSTN,MSX1,MYL9,NEXN,NOL3,NT5E,NTRK3,PDE9A,PIK3CG,PP…	88
Cancer,Gastrointestinal Disease,Organismal Injury and Abnormalities	gastroesophageal cancer	Gastroesophageal cancer	3.13e-12		AATK,ABCC4,ADAM12,ADAMTS16,ADAMTS18,ADAMTS9,ADCY2,AJAP1,ALDH3A1,ALX4,AMHR2,AMPH,AOX1,APOE,ARMC2,AXIN2,B4GALNT1,BAALC,BCL6,BHLHE22,BIRC5,BRCA1,CACNA1H,CACNA2D3,CARD10,CASP1,CBS/CBSL,CCND1,CD7,CDC20,CDH11,CDH26,CDKN2A,CENPF,CGNL1,CLSTN2,COL11A1,COL18A1,COL22A1,COL4A4,CTHRC1,CYP7B1,DAGLB,DISP1,DKK1,DLX6,DPP6,E2F8,ECE2,EDNRB,ELMO1,EML6,EPCAM,EPHA5,EPHB2,ETV4,EXO1,FABP3,FBN2,FLT3LG,GABRA4,GFRA2,GLI1,G…	170
Cancer,Organismal Injury and Abnormalities	head and neck squamous cell cancer	Head and neck squamous cell carcinoma	3.24e-12		ABCA7,ACOT4,ACTA2,ADAM12,ADAMTS12,ADAMTS17,ADAMTS18,ADAMTSL3,ADCY1,AFF3,AJUBA,AMPH,AOX1,ASB5,AXIN2,BAIAP3,BCL11B,BCL6,BCL6B,BHLHE22,BIRC5,BMP2,BMP4,BRCA1,BUB1B,C21orf62,CCND1,CD7,CD83,CDCA2,CDCA7,CDH11,CDH26,CDHR4,CDKN2A,CELSR3,CENPF,CFB,CGNL1,CHEK2,CNN2,CNTN4,COL11A1,COL18A1,COL22A1,COL4A4,COX4I2,CTHRC1,CTSH,CXCL13,CYP26B1,CYP2F1,CYP7B1,DES,DLGAP5,DLX6,DSG2,EDN3,EFHC2,EGFL6,ENPP2,EPHX2,EXO1,FAM1…	201
Cancer,Organismal Injury and Abnormalities	serous adenocarcinoma	Serous adenocarcinoma	4.52e-12		ACTG2,ADAMTSL3,ADCY1,ADCY2,ALDH1A1,ALDH1A2,APOE,ASB2,AXIN2,B3GNT3,BRCA1,BUB1,BUB1B,C8orf34,CACNB2,CBS/CBSL,CCNA2,CCNB1,CCNB2,CDC20,CDH11,CDK15,CDKN2A,CELSR3,CENPA,CFB,CHEK2,CIT,CLEC3B,CNGA2,COL11A1,COL18A1,DES,DGKB,DKK1,DPP6,EDNRB,EGFLAM,ENPP2,EPCAM,EPHB2,ETV4,EXO1,FAM107A,FANCA,FGF9,FMO4,FOXD1,GALNT3,GLI1,GPC4,HHIPL2,HMMR,HSD11B1,ITIH5,KDR,KIF23,KIF2C,KIFC1,KIT,KNTC1,LAMC2,LRRN1,MAN1A1,MATN2,MEF…	99
Cancer,Gastrointestinal Disease,Organismal Injury and Abnormalities	gastroesophageal adenocarcinoma	Gastroesophageal adenocarcinoma	7.34e-12		ABCC4,ADAMTS16,ADAMTS18,ADAMTS9,ADCY2,AJAP1,ALDH3A1,ALX4,AMHR2,AMPH,AOX1,ARMC2,AXIN2,B4GALNT1,BAALC,BHLHE22,CACNA1H,CARD10,CBS/CBSL,CCND1,CD7,CDC20,CDH11,CDH26,CDKN2A,CENPF,CGNL1,CLSTN2,COL11A1,COL18A1,COL22A1,CTHRC1,CYP7B1,DAGLB,DISP1,DPP6,E2F8,ECE2,EDNRB,ELMO1,EML6,EPHA5,EPHB2,EXO1,FABP3,FBN2,FLT3LG,GABRA4,GFRA2,GLI1,GNG13,GPRIN1,GREB1L,GRIA1,HMMR,HPSE,HS6ST2,IGSF3,INMT,INPP4B,IRX6,ITGA4,JPH2,K…	147
Cancer,Gastrointestinal Disease,Organismal Injury and Abnormalities	gastro-esophageal carcinoma	Gastro-esophageal carcinoma	9.55e-12		AATK,ABCC4,ADAMTS16,ADAMTS18,ADAMTS9,ADCY2,AJAP1,ALDH3A1,ALX4,AMHR2,AMPH,AOX1,APOE,ARMC2,AXIN2,B4GALNT1,BAALC,BCL6,BHLHE22,BIRC5,CACNA1H,CARD10,CASP1,CBS/CBSL,CCND1,CD7,CDC20,CDH11,CDH26,CDKN2A,CENPF,CGNL1,CLSTN2,COL11A1,COL18A1,COL22A1,COL4A4,CTHRC1,CYP7B1,DAGLB,DISP1,DLX6,DPP6,E2F8,ECE2,EDNRB,ELMO1,EML6,EPHA5,EPHB2,EXO1,FABP3,FBN2,FLT3LG,GABRA4,GFRA2,GLI1,GNG13,GPRIN1,GREB1L,GRIA1,HMMR,HPSE,HS6…	159
Cancer,Organismal Injury and Abnormalities,Reproductive System Disease	prostate cancer	Prostate cancer	1.4e-11		AATK,ABCC4,ACOT7,ADAMTS16,ADAMTS18,ADCY1,ADCY2,ADD2,ADRA1B,AFAP1L2,ALDH1A2,ALPL,ANO4,AOX1,ARAP2,ARHGAP22,ARHGEF19,ASB2,ASIC2,ASPM,AXIN2,B4GALNT1,BAIAP3,BCL11B,BIRC5,BMP2,BMP6,BRCA1,BUB1B,C10orf71,C1QTNF5,C8orf34,C9orf50,CACNA1H,CACNB3,CADM1,CADM3,CARD10,CASP1,CASQ2,CBS/CBSL,CCL25,CCNB1,CCND1,CCR9,CDC25C,CDH11,CDH17,CDHR4,CDKN2A,CEACAM1,CELSR3,CENPF,CENPM,CENPP,CFB,CHEK2,CHST2,CIT,CKAP2,CLSTN2,CNT…	281
Nervous System Development and Function	morphology	Morphology of central nervous system	1.8e-11		AATK,ADCY1,AGTR2,ALDH1A2,APOE,ASIC2,ASPM,B4GALNT1,BHLHE22,BMP4,CACNB3,CBLN1,CBS/CBSL,CCND1,CELSR3,CNGA2,COL18A1,CXCR4,DISP1,DKK1,DLX2,DLX5,EMX2,EN1,EPHB2,ESCO2,GDF11,GFRA2,GLI1,GRIA1,HEY2,HOXA2,HSD11B1,IRX3,Irx5,IRX6,KIF14,LEPR,LGI1,LHX2,LMNB1,MDK,MLC1,NCAM1,NCAM2,NDST3,NGFR,NLGN3,NRTN,NTF4,NTRK3,PALLD,POU3F3,PPP1R3C,PTCH1,ROBO1,ROBO2,RTN4R,RXRG,S100A4,SDC3,SELENBP1,SEMA3A,SHANK1,SIM2,SNCB,SOX11,…	73
Cancer,Organismal Injury and Abnormalities,Reproductive System Disease	malignant neoplasm of male genital organ	Malignant neoplasm of male genital organ	3.21e-11		AATK,ABCC4,ACOT7,ADAMTS16,ADAMTS18,ADCY1,ADCY2,ADD2,ADRA1B,AFAP1L2,ALDH1A2,ALPL,ANO4,AOX1,ARAP2,ARHGAP22,ARHGEF19,ASB2,ASIC2,ASPM,AXIN2,B4GALNT1,BAIAP3,BCL11B,BIRC5,BMP2,BMP6,BRCA1,BUB1B,C10orf71,C11orf52,C1QTNF5,C8orf34,C9orf50,CACNA1H,CACNB3,CADM1,CADM3,CARD10,CASP1,CASQ2,CBS/CBSL,CCL25,CCNB1,CCND1,CCR9,CDC25C,CDH11,CDH17,CDHR4,CDKN2A,CEACAM1,CELSR3,CENPF,CENPM,CENPP,CFB,CHEK2,CHST2,CIT,CKAP2,C…	282
Cell Cycle	mitosis	Arrest in mitosis	5.96e-11		AURKB,BIRC5,BRCA1,BUB1,BUB1B,CCNB1,CCNB2,CDC20,CDK1,CENPE,CKAP2,KIF22,KIF4A,KNTC1,NUF2,PLK1,RACGAP1,SPAG5,SPC25,TPX2,TTK	21
Connective Tissue Development and Function,Connective Tissue Disorders,Organismal Injury and Abnormalities,Skeletal and Muscular Disorders,Skeletal and Muscular System Development and Function,Tissue Development	abnormal morphology	Abnormal morphology of bone	8.27e-11		AGTR2,ALPL,ALX4,APOE,BMP4,BMP6,BRCA1,CCND1,CLEC3B,COL18A1,CYP19A1,DKK1,DLX2,DLX5,EMX2,EN1,EPHB2,FBLIM1,FLT3LG,FST,GALNT3,GDF11,GSN,HCK,HOXA2,HOXB4,HOXC4,HOXC5,HOXC6,HOXD3,IGF2,IL7,INHBA,INPP4B,KCNQ1,LFNG,LRIG3,MSTN,MSX1,NDST3,NPPC,PAX1,POU3F3,PRKG2,PTCH1,RUNX2,S100A4,SATB2,SCX,SEMA3A,SIM2,SOST,SOX11,SOX4,SPRY4,TNFSF11,TRPS1	57
Cancer,Organismal Injury and Abnormalities,Reproductive System Disease	endometrial carcinoma	Endometrial carcinoma	1.55e-10		ADAMTS12,ADAMTS16,ADAMTS18,ADCY1,ADCY2,AFAP1L2,AGTR2,AJAP1,AMPH,ANO4,AOX1,ARAP2,ARHGAP22,ASPM,ATP2A1,AXIN2,BAIAP3,BCL6,BCL6B,BMP6,BRCA1,BUB1,BUB1B,C8orf34,CACNA1H,CADM3,CARD10,CASQ1,CCND1,CDKN2A,CELSR3,CENPE,CENPF,CENPN,CEP55,CHEK2,CLEC14A,CNGA2,CNTN4,CRP,CYP19A1,CYP2F1,CYSLTR1,DAPL1,DGKB,DIO3,DISP1,DLK1,DLX6,DNER,DPP10,DUSP26,E2F8,ECE2,ECT2,EFHC2,EGFLAM,ELMO1,EML6,ENPP2,EPHB2,EPHX2,EPYC,EXO1,FAM…	226
Cancer,Organismal Injury and Abnormalities	endometrioid carcinoma	Endometrioid carcinoma	1.92e-10		ABCC4,ADAMTS12,ADAMTS16,ADCY1,ADCY2,ADCYAP1R1,ADD2,AFAP1L2,AFF3,AGTR2,AJAP1,AMPH,ANO4,APOE,ARAP2,ASPM,ATP2A1,AURKB,AXIN2,BAIAP3,BCL6,BCL6B,BMP6,BRCA1,BUB1,C8orf34,CACNA1H,CACNA2D3,CARD10,CASQ1,CCND1,CDKN2A,CELSR3,CENPE,CENPF,CENPN,CEP55,CHEK2,CLEC14A,CNTN4,COL11A1,COL22A1,COL23A1,COL24A1,COL4A4,CRP,CYP2F1,CYSLTR1,DGKB,DIO3,DISP1,DNER,DPP10,DPP6,DUSP26,ECE2,ECT2,EFHC2,EGFLAM,ELMO1,EML6,ENPP2,EPCAM…	237
Cancer,Endocrine System Disorders,Organismal Injury and Abnormalities,Reproductive System Disease	ovarian cancer	Ovarian cancer	2.08e-10		ABCC4,ADAMTS12,ADAMTSL3,ADCY1,ADCY2,ADCYAP1R1,ADD2,AFF3,ALDH1A1,ALDH1A2,ALDH3A1,APOE,ASCL2,ASPM,AURKB,AXIN2,BIRC5,BRCA1,BUB1,C8orf34,CACNA2D3,CCNB1,CCNB2,CDK1,CDK15,CDKN2A,CDKN2B,CELSR3,CENPE,CFB,CHEK2,CLEC3B,CNGA2,COL11A1,COL18A1,COL22A1,COL23A1,COL24A1,COL4A4,CRP,CXCR4,CYP19A1,DGKB,DISP1,DPP6,DUSP4,E2F8,ECT2,EGFLAM,EML6,ENPP2,EPCAM,EPHA5,ETV4,FAM107A,FANCA,FBLN7,FBN2,FGD3,FGF9,FHOD3,FMO4,FOXO6,…	154
Cardiovascular Disease,Cardiovascular System Development and Function,Organ Morphology,Organismal Development,Organismal Injury and Abnormalities	abnormal morphology	Abnormal morphology of heart	2.29e-10		ABCC4,ACKR3,ACTG2,ADAM12,ADAMTS9,ADRA1B,Agtr1b,AGTR2,ALDH1A2,APOE,ASB2,BCL6,BIRC5,BMP4,CACNA1H,CACNB2,CACNB3,CACNB4,CASQ2,CCND1,COL18A1,CXCR4,CYP19A1,DES,DHRS3,DISP1,DPP6,DSG2,ECE2,FABP3,FGF9,FHOD3,GSN,HCK,HEY2,HOXB4,HSPB2,HTR2A,IGF2,IL6R,INHBA,ITGA4,JPH2,KCNJ8,KCNQ1,KLF15,LDB3,LEPR,LMO2,LRIG3,MB,MEF2C,MMP11,MMP8,MSX1,MYL9,NEXN,NOL3,NT5E,NTRK3,PDE9A,PIK3CG,PRKCB,PTGIR,RET,RSPO3,RYR2,SCNN1B,SEMA3A…	79
Cancer,Organismal Injury and Abnormalities,Reproductive System Disease	prostatic carcinoma	Prostatic carcinoma	2.5e-10		ABCC4,ACOT7,ADAMTS16,ADAMTS18,ADCY1,ADCY2,ADD2,ADRA1B,AFAP1L2,ALDH1A2,ANO4,AOX1,ARAP2,ARHGAP22,ARHGEF19,ASB2,ASPM,AXIN2,B4GALNT1,BAIAP3,BCL11B,BIRC5,BMP2,BMP6,BUB1B,C10orf71,C1QTNF5,C8orf34,C9orf50,CACNA1H,CACNB3,CADM1,CARD10,CASP1,CASQ2,CBS/CBSL,CCNB1,CCND1,CDH11,CDH17,CDHR4,CDKN2A,CEACAM1,CELSR3,CENPF,CENPM,CENPP,CHEK2,CHST2,CIT,CKAP2,CLSTN2,CNTN4,CNTNAP1,COL11A1,COL18A1,COL22A1,COL23A1,COL24A1…	246
Cancer,Endocrine System Disorders,Gastrointestinal Disease,Organismal Injury and Abnormalities	pancreatic cancer	Pancreatic cancer	5.14e-10		AATK,ABCA7,ABCC4,ACKR3,ADAM12,ADAMTS17,ADAMTS18,ADAMTSL3,ADCY1,ADCYAP1R1,AFAP1L2,AFF3,AJAP1,ALPL,AMHR2,AMPH,AOX1,ARHGAP22,ARMC2,AXIN2,B4GALNT1,BAALC,BAIAP3,BIRC5,BMP2,BRCA1,C10orf71,C9orf152,CACNA1H,CASP1,CASQ1,CCND1,CD7,CDCA7L,CDH11,CDH26,CDKN2A,CELSR3,CENPE,CENPF,CENPN,CIT,CLSTN2,CNGA2,COL18A1,COL22A1,CPN2,CRP,CTHRC1,CYP4B1,DCLK3,DGKB,DISP1,DKK1,DNER,DPP10,DUSP4,EMX2,ENPP2,EPHA5,EPHB2,ESCO2,ETV…	191
Cancer,Organismal Injury and Abnormalities	upper aero-digestive squamous cell carcinoma	Upper aero-digestive squamous cell carcinoma	6.66e-10		ABCA7,ADAM12,ADAMTS12,ADAMTS17,ADAMTSL3,ADCY1,AMPH,ASB5,BHLHE22,BIRC5,BMP2,BMP4,CD7,CD83,CDCA2,CDCA7,CDH11,CDH26,CDHR4,CDKN2A,CELSR3,CENPF,CGNL1,CNTN4,COL11A1,COL22A1,COL4A4,COX4I2,CTHRC1,CTSH,CXCL13,CYP26B1,CYP7B1,DLGAP5,DLX6,DSG2,EDN3,EFHC2,EGFL6,ENPP2,FAM155A,FAM189A1,FBN2,FGD3,FGD6,FMO4,FRMPD4,GAS6,GDF5,GLI1,GPC2,GPRIN1,HHIPL2,HMMR,HOXA2,HOXC4,HOXC5,HOXC6,HOXC8,IGF2,IGFBP3,IGSF3,INHBA,IQGAP3,…	146
Digestive System Development and Function	morphology	Morphology of digestive system	7.09e-10		ABCC4,AGTR2,ALPL,APOE,ARG1,AXIN2,BCL11B,BRCA1,BUB1,CBS/CBSL,CCBE1,CCND1,CDKN2A,CEACAM1,CTHRC1,CYBRD1,CYP19A1,DIO3,DKK1,DLK1,DLX5,EDN3,EDNRB,ENKUR,EPHB2,EPHX2,FANCC,FGF9,FST,G0S2,GCNT1,GDF11,GLI1,HLX,HOXA2,HOXC4,HTR2A,IGF2,IGFBP3,IL7,INHBA,IQGAP2,KCNQ1,KIF26A,KIT,LAMC2,LEPR,LGR4,LGR5,LHX2,MDK,MGAT3,MLXIPL,MSTN,MSX1,NGFR,NPC1L1,NRTN,NTF4,PIK3CG,PTGER3,PTGS1,RET,RUNX2,SATB2,SELENBP1,SIM2,SLC24A4,SLC…	78
Cancer,Organismal Injury and Abnormalities,Reproductive System Disease	prostatic adenocarcinoma	Prostatic adenocarcinoma	8.17e-10		ABCC4,ACOT7,ADAMTS16,ADAMTS18,ADCY1,ADCY2,ADD2,ADRA1B,AFAP1L2,ALDH1A2,ANO4,AOX1,ARAP2,ARHGAP22,ARHGEF19,ASB2,ASPM,AXIN2,B4GALNT1,BAIAP3,BCL11B,BIRC5,BMP2,BUB1B,C10orf71,C1QTNF5,C8orf34,C9orf50,CACNA1H,CACNB3,CADM1,CARD10,CASP1,CASQ2,CBS/CBSL,CCNB1,CCND1,CDH11,CDH17,CDHR4,CDKN2A,CEACAM1,CELSR3,CENPF,CENPM,CENPP,CHEK2,CHST2,CIT,CKAP2,CLSTN2,CNTN4,CNTNAP1,COL11A1,COL18A1,COL22A1,COL23A1,COL24A1,COL4…	235
Embryonic Development,Nervous System Development and Function,Organ Development,Organismal Development,Tissue Development	formation	Formation of forebrain	9.28e-10		ADCYAP1R1,ALDH1A2,APLP1,BHLHE22,BMP2,BMP4,CCNF,CDKN2A,CHST3,CXCR4,DKK1,DLX2,DLX5,EMX2,ENPP2,EPHB2,FOXD1,IRX3,Irx5,IRX6,KIF14,LHX2,MSX1,NCAM1,NTF4,POU3F3,PTCH1,ROBO2,RTN4R,SEMA3A,SEMA5A,SIM2,SPRY4,ST8SIA2,TDO2,TNC	36
Nervous System Development and Function,Organ Morphology,Organismal Development	morphology	Morphology of brain	1.25e-09		AATK,ADCY1,AGTR2,ALDH1A2,APOE,ASIC2,ASPM,B4GALNT1,BHLHE22,CACNB3,CBLN1,CCND1,CELSR3,CNGA2,COL18A1,CXCR4,DISP1,DKK1,DLX5,EMX2,EN1,EPHB2,ESCO2,GLI1,HEY2,HOXA2,HSD11B1,IRX3,Irx5,IRX6,KIF14,LEPR,LGI1,LHX2,LMNB1,MDK,MLC1,NCAM1,NCAM2,NDST3,NGFR,NLGN3,NRTN,NTF4,POU3F3,PPP1R3C,PTCH1,ROBO1,ROBO2,RTN4R,RXRG,S100A4,SELENBP1,SEMA3A,SHANK1,SIM2,SNCB,SOX11,SPAG17,ST8SIA2,STMN1,SYTL4,TGFA,VCL	64
Cancer,Organismal Injury and Abnormalities,Reproductive System Disease	uterine carcinoma	Uterine carcinoma	1.63e-09		ADAMTS12,ADAMTS16,ADAMTS18,ADCY1,ADCY2,AFAP1L2,AGTR2,AJAP1,AMPH,ANO4,AOX1,ARAP2,ARHGAP22,ASPM,ATP2A1,AXIN2,BAIAP3,BCL6,BCL6B,BIRC5,BMP6,BRCA1,BUB1,BUB1B,C8orf34,CACNA1H,CADM3,CARD10,CASQ1,CCND1,CDH11,CDKN2A,CELSR3,CENPE,CENPF,CENPN,CEP55,CHEK2,CLEC14A,CNGA2,CNTN4,CRP,CTSH,CYP19A1,CYP2F1,CYSLTR1,DAPL1,DGKB,DIO3,DISP1,DLK1,DLX6,DNER,DPP10,DUSP26,E2F8,ECE2,ECT2,EFHC2,EGFLAM,ELMO1,EML6,ENPP2,EPHB2,EP…	233
Cellular Movement,Nervous System Development and Function	guidance	Guidance of axons	2.42e-09		BHLHE22,CELSR3,CNTN4,CXCR4,DLX5,EPHA5,EPHA8,EPHB2,ETV4,FOXD1,GFRA2,GFRA4,HOXA2,LGI1,LHX2,MATN2,NCAM1,NGFR,NRTN,NRXN1,PLXNA3,PTPRO,RET,ROBO1,ROBO2,SEMA3A,SEMA5A,TUBB3,UNC5C,VAV3	30
Nutritional Disease	nondiabetic obesity	Nondiabetic obesity	2.94e-09		AURKB,CCNA2,CCNB1,CDK1,CENPA,NEK2,PLK1	7
Cancer,Organismal Injury and Abnormalities	transitional cell epithelial cancer	Transitional-cell carcinoma	3.61e-09		AJUBA,AOX1,AXIN2,BIRC5,BRCA1,BUB1B,CCND1,CDKN2A,CDKN2B,CENPF,CHEK2,DLX6,E2F8,EPCAM,EXO1,KDR,KIF14,KIF23,KIF2C,KIT,MCM2,MKI67,MYL9,NLRC5,NTRK3,OVGP1,PABPC1L,PIK3CG,PLK2,PRKCB,PRX,PTCH1,PTGS1,RACGAP1,RAD54L,RET,RRM2,TNNT1,TOP2A,TSHZ3,TUBB3	41
Cancer,Organismal Injury and Abnormalities,Renal and Urological Disease	urothelial transitional cell carcinoma	Urothelial transitional cell carcinoma	3.82e-09		AJUBA,AOX1,AXIN2,BIRC5,BRCA1,BUB1B,CCND1,CDKN2A,CDKN2B,CENPF,CHEK2,DLX6,E2F8,EPCAM,EXO1,KDR,KIF14,KIF23,KIF2C,KIT,MCM2,MKI67,MYL9,NLRC5,NTRK3,OVGP1,PABPC1L,PIK3CG,PLK2,PRKCB,PRX,PTGS1,RACGAP1,RAD54L,RET,RRM2,TNNT1,TOP2A,TSHZ3,TUBB3	40
Cell Cycle	mitosis	Arrest in mitosis of tumor cell lines	6.9e-09		BIRC5,BUB1,BUB1B,CCNB1,CCNB2,CDK1,CENPE,KIF22,KIF4A,NUF2,PLK1,RACGAP1,SPAG5,SPC25,TPX2,TTK	16
Organismal Injury and Abnormalities,Reproductive System Disease	endometriosis	Endometriosis	7.09e-09		ACTA2,APLP1,APOE,BCL6,BIRC5,BRCA1,BUB1B,CADM3,CASP1,CCNA2,CDK1,COL18A1,CTSH,CXCL13,CXCR4,CYP19A1,DKK1,EMX2,FST,G0S2,GAS6,GUCY1A2,HOXD3,HPSE,INHBA,ISG20,KDR,KIF20A,KIT,LEPR,MMP11,MMP3,NELL1,OVGP1,PBK,PLK2,PRKCB,PTGER2,PTGER3,PTGS1,ROBO2,SEMA3G,SLC18A2,SLC6A7,STC1,TGFBI,TK1,TOP2A	48
Cancer,Organismal Injury and Abnormalities,Reproductive System Disease	adenocarcinoma	Endometrial adenocarcinoma	7.23e-09		ADAMTS12,ADAMTS16,ADCY1,ADCY2,AFAP1L2,AGTR2,AJAP1,AMPH,ANO4,AOX1,ARAP2,ASPM,ATP2A1,AXIN2,BAIAP3,BCL6,BCL6B,BMP6,BRCA1,BUB1,BUB1B,C8orf34,CACNA1H,CARD10,CASQ1,CCND1,CDKN2A,CELSR3,CENPE,CENPF,CENPN,CEP55,CHEK2,CLEC14A,CNTN4,CRP,CYP2F1,CYSLTR1,DGKB,DIO3,DISP1,DLX6,DNER,DPP10,DUSP26,E2F8,ECE2,ECT2,EFHC2,EGFLAM,ELMO1,ENPP2,EPHB2,EPYC,EXO1,FAM155B,FAM189A2,FAM198B,FBN2,FGF9,FHOD3,FRMPD4,GABRA4,GAS6,GDF…	197
Nervous System Development and Function,Tissue Morphology	morphology	Morphology of nervous tissue	7.58e-09		AATK,ADCYAP1R1,APOE,B4GALNT1,BMP2,CACNA2D3,CADM1,CBLN1,CELSR3,CNTFR,CNTNAP1,CYP19A1,DLX2,DLX5,EDN3,EMX2,EPHB2,FBXO2,FOXO6,FRMPD4,FST,GDF11,GFRA2,GLDN,GLI1,GRIA1,HLX,IGF2,Irx5,KCNQ1,KIF15,KIF23,KIF26A,LEPR,LGI1,LMNB1,MLC1,MMP3,NCAM1,NGFR,NLGN3,NPAS4,NRTN,NTF4,NTRK3,PAK6,POU3F3,PPP1R3C,PRMT8,RET,RGS11,ROBO1,ROBO2,RTN4R,S100A4,SEMA3A,SEMA5A,SERPINA3,SHANK1,SIM2,SLC18A2,SLITRK6,SNCB,SNCG,SOX11,SOX4,S…	69
Cancer,Organismal Injury and Abnormalities	ductal carcinoma	Ductal carcinoma	1.01e-08		AATK,ABCA7,ABCC4,ACKR3,ACTA2,ADAM12,ADAMTS17,ADAMTS18,ADAMTSL3,ADCY1,ADCYAP1R1,ADH1C,AFAP1L2,AFF3,AJAP1,ALPL,AMHR2,AMPH,ARHGAP22,ARMC2,ASPM,BAALC,BAIAP3,BCL6,BIRC5,BMP2,BMP4,BRCA1,C10orf71,C9orf152,CACNA1H,CASQ1,CCND1,CD7,CDCA7L,CDH11,CDH24,CDH26,CDKN2A,CELSR3,CENPE,CENPF,CENPN,CIT,CLEC10A,CLSTN2,CNGA2,COL18A1,COL22A1,COL23A1,COL24A1,COL4A4,CPN2,CRP,CTHRC1,CXCR4,CYP19A1,CYP4B1,CYP7B1,DCLK3,DGKB,D…	205
Organismal Injury and Abnormalities,Reproductive System Disease	disorder of pregnancy	Disorder of pregnancy	1.27e-08		ACKR2,ACTG2,ADRA1B,ARHGEF19,BOK,C1QTNF5,CACNB2,CBLN1,CBS/CBSL,CCBE1,CCDC81,CDH17,CLEC14A,CXCL13,CYP19A1,DLK1,E2F8,ENPP2,EPYC,FOXC1,GCNT1,GPC2,GSN,GSTA3,GUCY1A2,HOXA2,HOXD3,HPSE,HRH1,HSPB2,HTR2A,IGF2,INMT,ITGA4,KDR,KIF26B,KLF15,KYNU,LONRF3,MMP8,MYOC,NPTX2,NTRK3,PDE1B,PGBD1,PLA2G5,PLA2G7,PLEKHG4,PLK2,PTGER2,PTGER3,PTGIR,PTGS1,RET,RSPO3,SELENBP1,SEMA5A,SLC26A8,SLITRK4,TNC,TNNC2,TOP2A,TSLP,TSPAN2,TTK…	66
Cancer,Gastrointestinal Disease,Organismal Injury and Abnormalities	gastric cancer	Gastric cancer	1.37e-08		AATK,ABCC4,ADAM12,ADAMTS18,ADAMTS9,ADCY2,ALDH3A1,ALX4,AMHR2,AMPH,APOE,ARMC2,AXIN2,B4GALNT1,BCL6,BHLHE22,BIRC5,BRCA1,CACNA1H,CACNA2D3,CASP1,CBS/CBSL,CCND1,CD7,CDH11,CDH26,CDKN2A,CGNL1,CLSTN2,COL18A1,CYP7B1,DAGLB,DISP1,DKK1,DPP6,E2F8,ECE2,EDNRB,ELMO1,EML6,EPCAM,EPHA5,ETV4,EXO1,FLT3LG,GABRA4,GFRA2,GLI1,GNG13,GPRIN1,HHIP,HMMR,HPSE,HS6ST2,IGSF3,IRX6,ITGA4,JPH2,KCNS2,KDR,KIF15,KIF1A,KIF2C,KIT,KNDC1,KRT…	128
Cancer,Organismal Injury and Abnormalities,Renal and Urological Disease	transitional cell bladder cancer	Urothelial bladder carcinoma	1.6e-08		AJUBA,AOX1,AXIN2,BIRC5,BRCA1,BUB1B,CCND1,CDKN2A,CDKN2B,CENPF,CHEK2,DLX6,E2F8,EPCAM,EXO1,KDR,KIF14,KIF23,KIF2C,KIT,MCM2,MKI67,MYL9,NLRC5,OVGP1,PABPC1L,PIK3CG,PRKCB,PRX,PTGS1,RACGAP1,RAD54L,RET,RRM2,TNNT1,TOP2A,TSHZ3,TUBB3	38
Endocrine System Disorders,Gastrointestinal Disease,Metabolic Disease,Organismal Injury and Abnormalities	diabetic complication	Diabetic complication	1.72e-08		ADRA1B,APOE,BMP2,BMP4,CA4,CACNA2D3,CACNB2,CCND1,CDKN2A,CLEC3B,COL11A1,COL18A1,COL22A1,COL23A1,COL24A1,COL4A3,COL4A4,CRP,CTSH,DKK1,ELMO1,FOXC1,GAS6,KCNQ1,KDR,MLXIPL,MYO1B,OAS1,PRKCB,PTGER2,PTGER3,PTGS1,PTPRO,ROBO2,SERPIND1	35
Nervous System Development and Function,Neurological Disease	abnormal morphology	Abnormal morphology of central nervous system	1.88e-08		ADCY1,AGTR2,APOE,ASIC2,ASPM,B4GALNT1,BHLHE22,BMP4,CACNB3,CBLN1,CBS/CBSL,CCND1,CELSR3,CNGA2,COL18A1,CXCR4,DISP1,DKK1,DLX5,EMX2,EN1,EPHB2,ESCO2,GDF11,GLI1,GRIA1,HEY2,HOXA2,HSD11B1,KIF14,LGI1,LHX2,LMNB1,MDK,MLC1,NCAM1,NCAM2,NDST3,NGFR,NTF4,POU3F3,PPP1R3C,PTCH1,ROBO1,ROBO2,RTN4R,RXRG,SEMA3A,SHANK1,SIM2,SNCB,SOX11,SPAG17,ST8SIA2,STMN1,SYTL4,VCL	57
Skeletal and Muscular System Development and Function	morphology	Morphology of skeleton	1.96e-08		ALPL,ALX4,BMP4,CDKN2A,CLEC3B,CYP26B1,DHRS3,DLX5,ECE2,EN1,FST,GALNT3,GDF11,GSN,HHIP,HOXA2,HOXB4,HOXC4,HOXC5,HOXC6,HOXC8,HOXD3,IGF2,INPP4B,LFNG,MSTN,NPPC,PAX1,PRKG2,PTCH1,RUNX2,SCX,SEMA3A,SIM2,SOST,SOX11,SOX4,TNFSF11,TRPS1,VCL	40
Cancer,Gastrointestinal Disease,Organismal Injury and Abnormalities	esophageal cancer	Esophageal cancer	1.99e-08		ABCC4,ADAMTS16,AJAP1,AOX1,BAALC,BCL6,CACNA1H,CARD10,CCND1,CDC20,CDH11,CDKN2A,CENPF,COL11A1,COL22A1,COL4A4,CTHRC1,CYP7B1,DLX6,ELMO1,EPHA5,EPHB2,FABP3,FBN2,GABRA4,GLI1,GREB1L,GRIA1,IGF2,INPP4B,IRX6,KDR,KRT12,LGR6,LINGO3,LSAMP,MKI67,MYO15A,MYO7A,NGFR,NRXN2,OAS2,OTUD7A,OVGP1,PIK3CG,PPP1R3C,PRMT8,PTCH1,PTGIR,PTGS1,RHBDF2,RXRG,RYR2,SCUBE3,SHC4,SLC24A4,TBX18,TDO2,TLL1,TMEM151B,TNN,TOP2A,TSHZ3,TUBB3,UNC5…	67
Cell Cycle	mitosis	Delay in mitosis of tumor cell lines	1.99e-08		BRCA1,CCNB1,CDC20,CDC25C,CDK1,CENPE,CHEK2,DLGAP5,PLK1,TOP2A	10
Organismal Injury and Abnormalities	hypertrophy	Hypertrophy	2.1e-08		ABCC4,ACTG2,ADRA1B,Agtr1b,AGTR2,APOE,BIRC5,BMP2,BMP4,CACNA1H,CACNB2,CACNB3,CASQ2,COX4I2,CYP19A1,DES,FABP3,FST,GSN,HCK,HEY2,HSD11B1,HSPB2,HTR2A,IL6R,IL7,INHBA,JPH2,KCNQ1,KLF15,LEPR,MB,MEF2C,MMP3,MSTN,MYL9,NPPC,NT5E,PDE9A,PIK3CG,PRKCB,PRKG2,PTGIR,RSPO3,RUNX2,RYR2,SCNN1B,SEMA3A,SNCG,SOST,STC1,TCAP,TRIM63,TSHR,VAV3	55
[truncated: 105 more rows]

## Sheet: ActHPV_WtWt
IPA output for Act/HPV vs wt/wt (FDR<0.05, Log2R>1):
Categories	Function	Diseases or Functions Annotation	p-Value	Activation z-score	Molecules	# Molecules
[truncated: 500 more rows]

## Sheet: UpstreamRegulators_comparison
IPA output (FDR<0.05, Log2R>1):	Activation Z-score			Log10(P-value)
[truncated: 480 more rows]

[truncated: 1 more sheets: FDR<0.05]
