# Supplementary material for: A paracrine activin A–mDia2 axis promotes squamous carcinogenesis via fibroblast reprogramming
Source: EMBO Mol Med. 2020 Mar 9;12(4):e11466. doi: 10.15252/emmm.201911466 (PMC7136968; doi:10.15252/emmm.201911466)
Supplement: Supplementary file 4 — Dataset EV2 [file EMMM-12-e11466-s004.xlsx]

## Sheet: Legend
Dataset EV2
GSEA Analysis

## Sheet: GSEA_parameters
GSEA version	3
Number of permutations	2000
Permutation type	Gene Set
Enrichment statistic	Weighted
Metric for ranking genes	Signal2Noise
Gene list sorting mode	Real
Normalization mode	Meandiv
Randomization mode	No_balance
Omit features with no symbol match	TRUE
Collapse dataset to gene symbols	TRUE

## Sheet: GeneSet_Information
Gene Set Full Name	Original size	Collapsed size	Gene Set Real Name	Source	Direction	DEG extraction (database: sample comparison; p-value; log2FC)
AK UP - AK_V_NS GSE63107	394	321	AK_V_NS	GSE63107	AK UP	GEO2R: AK vs NS; p-value<0.01; log2FC>1
AK DOWN - AK_V_NS GSE63107	61	46	AK_V_NS	GSE63107	AK DOWN	GEO2R: AK vs NS; p-value<0.01; log2FC<-1
AK UP - AK_V_NS GSE2503	234	177	AK_V_NS	GSE2503	AK UP	GEO2R: AK vs NS; p-value<0.01; log2FC>1.5
AK DOWN - AK_V_NS GSE2503	174	132	AK_V_NS	GSE2503	AK DOWN	GEO2R: AK vs NS; p-value<0.01; log2FC<-1.5
CAF UP - PROSTATE CAF VS PROSTATE FB - GSE68164 PROSTATE	246	190	PROSTATE CAF VS PROSTATE FB	GSE68164	CAF UP	GEO2R: CAF vs HPF; p-value<0.1; log2FC>0.5
CAF DOWN - PROSTATE CAF VS PROSTATE FB - GSE68164	283	212	PROSTATE CAF VS PROSTATE FB	GSE68164	CAF DOWN	GEO2R: CAF vs HPF; p-value<0.1; log2FC<-0.5
CAF UP - GASTRIC CAF VS GASTRIC FB - GSE62740	499	290	GASTRIC CAF VS GASTRIC FB	GSE62740	CAF UP	GEO2R: CAF(control) vs NL(control); p-value<0.05; log2FC>1.5
CAF DOWN - GASTRIC CAF VS GASTRIC FB - GSE62740	93	66	GASTRIC CAF VS GASTRIC FB	GSE62740	CAF DOWN	GEO2R: CAF(control) vs NL(control); p-value<0.05; log2FC<-1
TUMOR UP - LIVER CANCER STROMA - GSE45001	400	296	LIVER CANCER STROMA	GSE45001	TUMOR UP	GEO2R: TumoralStroma vs Non-tumoralStroma; p-value<0.05; log2FC>1.5
TUMOR DOWN - LIVER CANCER STROMA - GSE45001	400	278	LIVER CANCER STROMA	GSE45001	TUMOR DOWN	GEO2R: TumoralStroma vs Non-tumoralStroma; p-value<0.05; log2FC<-1
CAF UP - ORAL DYSPLASIA CAF VS ORAL FB - GSE38517	214	164	ORAL DYSPLASIA CAF VS ORAL FB	GSE38517	CAF UP	GEO2R: DF vs NF; p-value<0.01; log2FC>0.5
CAF DOWN - ORAL DYSPLASIA CAF VS ORAL FB - GSE38517	151	121	ORAL DYSPLASIA CAF VS ORAL FB	GSE38517	CAF DOWN	GEO2R: DF vs NF; p-value<0.01; log2FC<-0.5
CAF UP - ORAL SCC CAF VS ORAL FB - GSE38517	311	229	ORAL SCC CAF VS ORAL FB	GSE38517	CAF UP	GEO2R: CAF vs NF; p-value<0.01; log2FC>0.5
CAF DOWN - ORAL SCC CAF VS ORAL FB - GSE38517	496	355	ORAL SCC CAF VS ORAL FB	GSE38517	CAF DOWN	GEO2R: CAF vs NF; p-value<0.01; log2FC<-0.5
CAF UP - SKIN RDEB-SCC CAF VS DERMAL FB - GSE37738	301	240	SKIN RDEB-SCC CAF VS DERMAL FB	GSE37738	CAF UP	GEO2R: RDEB-cSCC CAF vs NHDF; p-value<0.01; log2FC>1
CAF DOWN - SKIN RDEB-SCC CAF VS DERMAL FB - GSE37738	532	414	SKIN RDEB-SCC CAF VS DERMAL FB	GSE37738	CAF DOWN	GEO2R: RDEB-cSCC CAF vs NHDF; p-value<0.01; log2FC<-1
CAF UP - SKIN SCC CAF VS DERMAL FB - GSE37738	115	92	SKIN SCC CAF VS DERMAL FB	GSE37738	CAF UP	GEO2R: cSCC CAF vs NHDF; p-value<0.01; log2FC>1
CAF DOWN - SKIN SCC CAF VS DERMAL FB - GSE37738	145	103	SKIN SCC CAF VS DERMAL FB	GSE37738	CAF DOWN	GEO2R: cSCC CAF vs NHDF; p-value<0.01; log2FC<-1
TUMOR UP - BREAST CANCER STROMA - GSE31192	271	211	BREAST CANCER STROMA	GSE31192	TUMOR UP	GEO2R: TumorStroma vs NormalStroma; p-value<0.05; log2FC>1
TUMOR DOWN - BREAST CANCER STROMA - GSE31192	395	305	BREAST CANCER STROMA	GSE31192	TUMOR DOWN	GEO2R: TumorStroma vs NormalStroma; p-value<0.05; log2FC<-1
CAF UP - BREAST CAF VS BREAST FB - GSE29270	233	179	BREAST CAF VS BREAST FB	GSE29270	CAF UP	GEO2R: CAF vs NF; p-value<0.01; log2FC>0.3
CAF DOWN - BREAST CAF VS NORMAL FB - GSE29270	230	167	BREAST CAF VS NORMAL FB	GSE29270	CAF DOWN	GEO2R: CAF vs NF; p-value<0.01; log2FC<-0.3
TUMOR UP - BREAST CANCER STROMA - GSE26910	400	315	BREAST CANCER STROMA	GSE26910	TUMOR UP	GEO2R: BreastTumor vs BreastNormal; p-value<0.01; log2FC>1
TUMOR DOWN - BREAST CANCER STROMA - GSE26910	400	307	BREAST CANCER STROMA	GSE26910	TUMOR DOWN	GEO2R: BreastTumor vs BreastNormal; p-value<0.01; log2FC<-1
TUMOR UP - PROSTATE CANCER STROMA - GSE26910	199	139	PROSTATE CANCER STROMA	GSE26910	TUMOR UP	GEO2R: ProstateTumor vs ProstateNormal; p-value<0.01; log2FC>1
TUMOR DOWN - PROSTATE CANCER STROMA - GSE26910	268	192	PROSTATE CANCER STROMA	GSE26910	TUMOR DOWN	GEO2R: ProstateTumor vs ProstateNormal; p-value<0.01; log2FC<-1
TUMOR UP - LUNG CANCER STROMA - GSE22863	53	38	LUNG CANCER STROMA	GSE22863	TUMOR UP	GEO2R: NSCLC-Stroma vs NormalStroma; p-value<0.1; log2FC>0.5
TUMOR DOWN - LUNG CANCER STROMA - GSE22863	385	297	LUNG CANCER STROMA	GSE22863	TUMOR DOWN	GEO2R: NSCLC-Stroma vs NormalStroma; p-value<0.1; log2FC<-0.5
CAF UP - LUNG CAF VS LUNG FB - GSE22862	238	184	LUNG CAF VS LUNG FB	GSE22862	CAF UP	GEO2R: NSCLC-CAF vs NF; p-value<0.05; log2FC>0.3
CAF DOWN - LUNG CAF VS LUNG FB - GSE22862	255	210	LUNG CAF VS LUNG FB	GSE22862	CAF DOWN	GEO2R: NSCLC-CAF vs NF; p-value<0.05; log2FC<-0.3
CAF UP - BREAST CAF VS MAMMARY FB - GSE20086	391	304	BREAST CAF VS MAMMARY FB	GSE20086	CAF UP	GEO2R: CAF vs NF; p-value<0.05; log2FC>0.5
CAF DOWN - BREAST CAF VS MAMMARY FB - GSE20086	353	255	BREAST CAF VS MAMMARY FB	GSE20086	CAF DOWN	GEO2R: CAF vs NF; p-value<0.05; log2FC<-0.5
CAF UP - MURINE SKIN CAF VS SKIN FB - GSE17817	231	174	MURINE SKIN CAF VS SKIN FB	GSE17817	CAF UP	GEO2R: CAF vs NF; p-value<0.01; log2FC>2
CAF DOWN - MURINE SKIN CAF VS SKIN FB - GSE17817	152	111	MURINE SKIN CAF VS SKIN FB	GSE17817	CAF DOWN	GEO2R: CAF vs NF; p-value<0.01; log2FC<-2

## Sheet: GeneSets
CAF up - murine skin CAF vs skin fb - GSE17817	CAF down - murine skin CAF vs skin fb - GSE17817	CAF up - skin SCC CAF vs dermal fb - GSE37738	CAF down - skin SCC CAF vs dermal fb - GSE37738	CAF up - skin RDEB-SCC CAF vs dermal fb - GSE37738	CAF down - skin RDEB-SCC CAF vs dermal fb - GSE37738	CAF up - oral SCC CAF vs oral fb - GSE38517	CAF down - oral SCC CAF vs oral fb - GSE38517	CAF up - oral dysplasia CAF vs oral fb - GSE38517	CAF down - oral dysplasia CAF vs oral fb - GSE38517	CAF up - breast CAF vs breast fb - GSE29270	CAF down - breast CAF vs normal fb - GSE29270	CAF up - breast CAF vs mammary fb - GSE20086	CAF down - breast CAF vs mammary fb - GSE20086	CAF up - prostate CAF vs prostate fb - GSE68164 prostate	CAF down - prostate CAF vs prostate fb - GSE68164	CAF up - lung CAF vs lung FB - GSE22862	CAF down - lung CAF vs lung FB - GSE22862	CAF up - gastric CAF vs gastric fb - GSE62740	CAF down - gastric CAF vs gastric fb - GSE62740	Tumor Up - Lung Cancer Stroma - GSE22862	Tumor Down - Lung Cancer Stroma - GSE22862	Tumor Up - Prostate Cancer Stroma - GSE26910	Tumor Down - Prostate Cancer Stroma - GSE26910	Tumor Up - Breast Cancer Stroma - GSE26910	Tumor Down - Breast Cancer Stroma - GSE26910	Tumor Up - Breast Cancer Stroma - GSE31192	Tumor Down - Breast Cancer Stroma - GSE31192	Tumor Up - Liver Cancer Stroma - GSE45001	Tumor Down - Liver Cancer Stroma - GSE45001	AK UP - AK_v_NS GSE2503	AK DOWN - AK_v_NS GSE2503	AK UP - AK_v_NS GSE3107	AK DOWN - AK_v_NS GSE3108
na	na	na	na	na	na	na	na	na	na	na	na	na	na	na	na	na	na	na	na	na	na	na	na	na	na	na	na	na	na	na	na	na	na
CXCL2	AGTR2	HOXB13	IL13RA2	NRXN3	ADH1A	MFAP5	TMEM176B	COL15A1	RUNX3	AFF1	SNTG1	ST6GALNAC5	ADH1B	CPXM2	TFAP2A	COL11A1	SLITRK6	UNC5B	SRGN	SPP1	SFTPC	OR51E2	CXCL13	COL11A1	CD36	COL10A1	DLK1	COMP	APOC3	DEFB4A	HSD3B1	KRT9	WIF1
KRT6B	TSPAN8	HOXD10	PI16	OXTR	SMOC2	CHI3L1	GDF10	MEST	CORIN	ANKRD1	MSR1	HAPLN1	GABRA5	PPP2R2B	PSG5	TNFSF4	LAMP5	RANBP17	ICAM2	GREM1	FABP4	TRPM8	NELL2	COL10A1	DLK1	COL11A1	FIGF	PITX1	APOA1	MMP1	SLCO4C1	LCE3D	CCL27
CLEC4D	DLK1	KRT19	IGSF10	COL11A1	PPL	COL15A1	FAM162B	PITX1	DUSP4	CLDN1	NPTX1	C5orf46	ALDH1A1	SLC14A1	TMEM176A	MFAP5	FGF10	TENM2	TMEM204	COL11A1	HBB	KLK2	BMP5	COMP	FIGF	LRRC15	CD300LG	POSTN	HRG	KRT16	MSMB	C10orf99	FOLR1
SPRR1B	HS6ST2	RUNX1-IT1	ADH1A	EGR2	NTN1	SRGN	FAM19A5	BRINP1	FSTL5	MXD1	C11orf87	EPHA3	PDE1A	TMEFF2	MMP1	ST6GALNAC5	ANO4	RUNX3	EBF1	SFRP2	CLIC5	KLK3	KCNJ3	PPAPDC1A	ADH1B	COL8A1	TAC1	KRT6B	FABP1	PI3	FABP7	KRT6A	LEPR
S100A8	C1QTNF3	EGR2	BCHE	HOXD10	IGSF10	CADPS	CLIC6	CFI	MMP3	RPL3L	MMP12	SLC24A3	CFD	EFNB2	MMP3	B3GALT2	FGL2	KRT8	CCDC3	COL1A1	TMEM100	SFRP4	PENK	INHBA	TNXB	CXCL11	PIGR	NPTX1	SERPINC1	SPRR2C	SCGB2A1	COMP	SCEL
S100A9	CTHRC1	KRTAP1-5	CLGN	PTPRB	SEPP1	IGFBP3	TMEM176A	OMD	ISM1	PTPRN2	TMEM155	C15orf48	CHRDL1	KRT19	ACKR3	OXTR	COL14A1	OR4L1	RTN1	THBS2	TSPAN8	GREM1	GPM6A	GJB2	ACKR1	INHBA	C2orf40	SPOCD1	PLG	COMP	MUC1	SPINK7	BTC
IL6	ARXES1	TENM3	KIAA1324L	TNFSF4	ADH1C	PSPH	ATRNL1	NFIB	SYNPO2	NEUROG3	SSTR1	COL10A1	DAB1	FLRT2	TMEM176B	GREM1	BRINP3	DSG2	ARHGDIB	MMP1	SCGB1A1	PRAC1	FBXL21	SPP1	FABP4	CXCL10	CAPN6	TNNT1	AFM	DSC2	APOC1	DEFB4A	CYP4B1
IL1B	NCAM2	FNDC1	EMCN	EXTL1	THBS4	RAB27B	MAP7	HMCN1	COCH	CRYAA	PLD5	IGFBP2	SLC40A1	CRIP2	CFD	ANKRD1	FLRT3	TTTY15	LRRC32	THY1	NEBL	ASPN	DKK1	CXCL10	PENK	COMP	PENK	SFN	CYP2A7	CXCL9	ADIPOQ	SPRR1B	FABP7
LCN2	KCTD14	LYPD1	RAI2	SYT12	RSPO3	SLC6A15	SLC27A6	MECOM	DNER	ITGB4	GALNT13	ACTG2	FBLN1	IGFBP2	PSG3	SULF1	TBX4	FGFR2	GMFG	POSTN	SCGB3A2	TMC5	PTGS1	CILP2	SCARA5	CXCL9	CD36	TNFAIP6	ADH4	MYO6	FADS2	GDA	TMEFF2
CD69	PRLR	MIAT	LSP1	ENPP1	KIAA1324L	RXFP1	GPC3	CHL1	LY6K	SLC5A8	DCLK1	CADM1	IL13RA2	COL11A1	PENK	SYT14	CLU	TSTD1	SHISA3	COL3A1	EMP2	CTHRC1	CDH10	CEMIP	MAMDC2	GJB2	FABP4	IGFL2	CYP8B1	IGHM	MUC7	SPRR1A	IGHA2
CXCL5	H19	SLC24A3	HLA-DRB5	C15orf48	IL13RA2	EVI2A	MN1	BGN	DPF3	ARHGAP27	APCDD1L	TGFB2	VIT	ISL1	PNMA2	KCNK2	IGSF10	ASB5	TM4SF1	TUBA3E	RTKN2	PLA1A	CFD	COL8A1	COL6A6	ADAMDEC1	BTNL9	ANXA2	ALDOB	GABBR1	GPD1	SERPINB3	LINC00842
CXCL1	TET1	WNT5A	GDF10	LIF	PDGFRL	WISP2	MMP27	ADCY2	FOXL1	CCL2	PLK1	LYZ	TNXA	AHNAK2	TIMP3	EVI2B	SLC6A15	SFRP2	MEDAG	SULF1	SLPI	EHF	FOXQ1	SULF1	KLF4	MMP1	DCX	MMP11	TTR	MYO10	GSTA3	FABP5	PREPL
LCP1	ITM2A	RIMBP2	HSPA12B	TENM3	CLEC3B	TAGLN	C8orf4	LINC01279	ATXN1	SLC26A2	CEP55	GALNT3	PI16	SFRP1	PSG6	PTPRB	TNFRSF19	LRRC61	MYO1D	ITGA11	SSB	BMPR1B	GATA6	WISP1	DCLK1	FPR3	ALDH1A2	HMGA2	AHSG	ANKRD11	SH3GL3	PI3	ADH1B
KRT6A	NRK	CDH13	RSPO3	C5orf46	ALDH1A3	TMEM132B	PTGER3	IGFBP5	STXBP6	TLR4	NKAPL	TNFSF4	SVEP1	MBP	CCND2	ITGA11	CCDC102B	AMTN	NPPB	CTHRC1	CCDC75	TARP	ASPA	LRRC15	CD300LG	MMP9	PI15	CA12	APOA2	PTPRC	ACSBG1	SPRR2G	KRT77
IRG1	TRAM1L1	CPXM2	ADH1C	CST6	GDF10	CSTA	CXCL14	PDE1A	C1orf115	CLTCL1	NLGN1	RASGRF2	CFB	ADAM23	PSG7	THBS2	GAL	CELSR1	ITM2A	IGLV6-57	LMO3	C1orf116	CLGN	SDC1	CLEC3B	AIM2	SLC7A3	TFCP2L1	ARG1	NKG7	RDH5	STMN2	POU2F3
SAA3	ADAMTS16	AMIGO2	AQP9	DSP	GLDN	KCND2	ENTPD1	ECM2	CLDN1	AHNAK	KCNE1	EDIL3	IGF1	CACNA1H	CARD9	INHBA	PDE3B	ZFY	TNFAIP2	CST1	NOSTRIN	AGR2	KCNK3	KANK4	ELOVL7	PPAPDC1A	RELN	KRT17	GLYAT	SKIL	SLC27A2	KRT6B	APOE
TRIM30A	PABPC4L	GPRC5C	ADH1B	SIK1	SECTM1	SULF1	GPR133	PLXDC1	MYEF2	PDLIM5	ST6GALNAC3	ENPP1	AKR1C1	NTNG1	PSG9	MME	ACPP	VSNL1	CYTL1	KRT6A	FLRT3	POSTN	SEMA3E	ST6GAL2	MEOX1	NEK2	KLHL13	NTM	F9	RASGRP2	PLIN1	IL36G	C15orf48
KRT16	PYCR1	KIF26B	PTGER2	AMIGO2	VIT	KCNE4	SLITRK5	CDKN1C	AIM1	ZC3H11A	NEBL	PCDH10	GPC3	PDLIM3	PSG4	ICAM1	KLHL13	TMPRSS11BNL	SOD2	STEAP1	LAMP3	ESR1	LOC286191	RSAD2	CAPN6	BCL2A1	WIF1	ANXA2P3	AGXT	SPRR2B	SLC26A3	AKR1B10	TMCO5A
IL1RN	COL8A1	TOX	PSG1	HBEGF	CNTN1	FN1	ROBO2	LIMCH1	RRM2	CCL25	CDH18	MYH11	TMEM255A	CDH6	CHN1	SRGN	ADAMTS8	THBS2	TMEM98	HIST1H3I	AMY1B	NKX3-1	HMGCLL1	EDIL3	SCN3A	GZMB	ACTG2	AHNAK2	TF	KRT9	ANKRD1	KRT16	OGN
LAPTM5	CAPN6	KRTAP1-1	ITGA7	SGK223	HLA-DRB5	PMEPA1	EGFL6	C5orf66-AS1	RGCC	LNPEP	ENOX1	CORIN	GREM2	MALL	PAPPA	MCTP2	RASL11A	GSDMA	ACKR3	HIST1H4L	ACADL	HMGN2P46	PDE1C	MATN3	MATN2	SULF1	MEG3	COL1A1	KNG1	ULBP2	PPARG	SPRR2B	LOC100507397
CTLA2A	PAQR7	CPNE7	APOE	IL27RA	CLIC6	THBD	SPON1	TMEM100	PLCB4	WDR26	LINC01111	COL11A1	SIM1	ALCAM	BST2	LPXN	TMOD1	NAALADL1	CTSC	LOC100130492	AQP4	LINC01207	CHGB	MMP9	PDK4	GREM1	PRRG3	FOXF2	CYP2A13	UPP1	LHX2	TNC	SUSD2
EREG	PLAGL1	AAK1	GALNT16	GDF6	NKD2	GPC6	NAP1L2	NR5A2	AURKA	IKZF3	PEG10	EMB	ADAMTS5	TENM3	KRT7	NOX4	CXCL12	VENTXP1	A1BG	MMP12	MT1M	KIAA1244	ARHGAP28	TNFSF4	ANKRD20A13P	LPAR5	MYH11	TUBB3	SPP2	IGHA1	RBP4	GJB2	CDR1
C5AR1	TRIM9	UBL4B	CILP	TEK	LSP1	NPTX2	COL6A6	SULF1	PTPRO	PRKG1	KCNA4	HLA-DRA	DCLK1	PCDH10	MMP10	GRAMD3	ABCA8	LOC100131821	TFPI2	VCAN	ANKRD50	SFRP1	HOXD13	HSD17B6	TFPI	C3orf80	COL6A6	HJURP	APOH	ISG20	GLRB	S100A8	RAB3B
CXCL3	LECT1	LOC101929122	SCARA5	WNK4	OSR2	BEX1	RRAGD	CCDC80	EHD3	EYS	PLAT	KCNMB1	ABCA9	CDH13	TRPV2	SERPINB7	SLC51B	HAPLN1	C17orf102	SFRP4	RDX	PCA3	STAC	MMP11	ABCA9	IL21R	SFRP1	KRT14	FAM99A	SLC7A8	RARRES1	DSC2	GSN
SELP	P4HA1	CDC42BPB	PSG7	DACT1	NR0B1	SERPINB7	ITIH5	ABCA8	GK	SLC39A14	ID1	GJA5	TGFBR3	FOXA2	CLEC1A	EVI2A	FGF14	TDRD9	CACNB2	IGFBP3	CYB5A	TMSB15A	AGTR1	GRP	ABCA8	WISP1	EDN3	SPOCK1	ANGPTL3	CXCL10	EPPIN	S100A9	EGLN3
IL7R	GLT8D2	IGF2	TMEM37	BDNF	ABCA6	ENPEP	THBS4	CACNB2	SEMA5A	HIPK3	PDGFRA	PLCB4	OGN	IL1RAPL1	CD1D	PCDHB3	BCHE	COL6A3	PRUNE2	OR2L3	EDNRB	HOXB13	RBP4	ITGBL1	PTGS2	NOX4	CCL28	ANLN	CFHR2	IGF2	CYP4F2	KRT6C	SGCG
IL2RG	GPR126	PTK2B	ISM1	SORBS2	HSPA12B	KIAA1549L	LINC00968	ISLR	BIRC3	NCAPH2	NUDT10	VCAM1	PENK	RASL12	NYNRIN	IGFBP3	ADGRG6	ANXA13	F3	MXRA5	GPR116	PDLIM5	MAL	FNDC1	LIFR	MSR1	SEMA3G	TMEM130	LECT2	TREX2	CCL27	WFDC12	SPAG11A
WFDC17	GRIA1	GALNT18	AIF1L	AMZ1	CXCL1	TENM3	CORIN	BHLHE41	TFAP2C	RCC2	CENPE	S100A8	SHE	CST1	LINC00968	CTHRC1	NOVA1	FNDC1	ACAN	UCHL1	FIGF	FOLH1	TMEM200C	F2RL1	STEAP4	OLR1	SAMD5	DKK1	BHMT	KRT6B	GNRH1	GJB6	IGJ
SLFN4	CCND2	PCED1B	CYP26B1	SPP1	SPON1	DSP	CTSC	MAF	ITGA8	WDR36	SSX2IP	GATA3	C3	SDPR	SRGN	TBC1D2	BMP4	EIF1AY	ANK3	ADAM12	LIFR	THBS4	HHIPL2	MMP1	LRRC70	SNX10	RBP7	NXPH4	C9	HS3ST3A1	CYP3A5	SERPINB4	IL37
PTPRC	GABRB2	OXTR	ZNF704	WNT5A	SLC40A1	PKIA	APCDD1	HTR2B	C1QTNF1	TXLNGY	MAOB	SIK1	FAM20A	CPE	SBSPON	SLC16A3	PLAT	TTTY14	LOXL3	CXCL14	TMEM14B	CRNDE	PLAC9	SYNDIG1	GALNT16	FCGR3A	GALNT16	DLGAP5	ADH1B	NUP62CL	AGR2	CD24	RGS12
HP	CCR9	CHST6	TNXB	LINC01296	EGFL6	STMN2	TSTD1	ID4	ADORA2B	ALDOB	PRC1	AMIGO2	CD36	POSTN	SERPING1	IGFBP7	PRUNE2	CCDC178	OR4C11	LCE5A	KIAA0174	NPY	H19	CDKN2B	IGSF10	FCGR1B	SCARA5	CST1	HPR	IVL	HSD11B1	DLX2	FCGBP
STFA3	GABRA4	NRG1	HLA-DRB5	DYSF	PDGFD	VAT1L	INMT	CRLF1	RASGRP3	ALDH1L2	ARHGAP6	SYTL5	CPZ	STMN3	CCDC85A	COL10A1	RARRES1	TMEM26	CITED2	LRRC15	SLC34A2	MAL2	TBX5-AS1	CORIN	TSPAN7	CDKN3	BNC1	SPINK1	HAO2	RHCG	CAPN3	CALML3	KIAA1109
ARHGAP30	EMILIN3	LINC00900	TXLNB	FZD8	RAI2	BCAT1	RSPO1	LSAMP	SHROOM3	GDF1	FAM65B	NTM	SNED1	RPS4Y1	ANO1	ENC1	EYA4	CHRM3	IER3	MMP9	CARD16	ACPP	CCDC85A	LAMP5	EMCN	SERTAD4	DCLK1	NOX4	MAT1A	NLGN4X	TAC1	DIO2	YBX3
PTGS2	KRT20	NEDD9	AQPEP	CMKLR1	CFD	TIAM1	ST6GALNAC3	CCDC85A	FGD4	C7orf34	EIF2A	TFAP2A	LINC01111	RBPMS2	S100A4	ADAMTS12	MATN2	CABS1	IL7R	COL1A2	PEBP4	PCDH7	TRHDE	CLEC5A	PGM5-AS1	RSAD2	IGF1	LOC93429	MTTP	SPRR1A	CHI3L1	SPRR3	GATM
TREM1	COL4A4	VSTM4	FAM19A2	PTPRE	MMP27	TES	RASSF2	SLC40A1	MSX2	LUM	PLEKHG4	SYNPO	SGCG	38596	ADAMTS5	APBB1IP	SPRY1	CYP4A22	OASL	S1PR5	EPAS1	CDH1	FABP7	MMP13	LYVE1	TNFSF13B	FREM1	MELK	PCK1	KIAA1033	PPP1R1A	KRT17	HSD11B1
MMP10	DNMT3A	DSP	TMEM35	NTF3	PPARG	MIR31HG	TRPM3	KIAA1324L	IQGAP3	GIPR	SLC14A1	PLN	CNKSR2	GABRA2	PRDM1	CPXM2	AQP1	SLC6A9	NEFL	HIST1H2BG	LNX2	CLDN1	SBSPON	COL8A2	CLDN5	CD84	LRFN5	C5orf46	RTP3	GBP1	RNF125	WDR66	RPL27A
CCL6	PDGFRL	COL7A1	MEDAG	KRTAP1-5	FAM213A	ST3GAL6	MCOLN3	KBTBD11	ADAMTS6	ALG10B	CENPA	TM4SF1	ARHGAP6	RPS4Y2	ANGPT1	MYO1D	RGS2	GJA10	HSBP1L1	PCP4	C13orf15	GPR160	TSLP	SLC24A2	GPC3	CDKN2B	LOC100507226	DIAPH3	AKR1C4	TARP	HSD17B2	NPR3	AHNAK
ORM1	NAP1L3	DOC2A	ADRB2	RUNX1-IT1	SLC9A9	CDH13	SEMA4D	STON2	LIMS3	MAFK	CNTNAP3	MMP1	EMILIN2	SYNM	OXTR	PDCD1LG2	SPON1	HOXA6	C1orf54	MMP14	MAOA	RSPO3	ATRNL1	SHISA2	ECSCR	IL18	NTRK2	SMPX	RBP4	STAT1	SGCG	CSRP2	EEF1D
FPR2	B4GALT6	LIF	ZFPM2	LRRN3	MEST	RNF182	PGR	JAG1	PAG1	RGPD1	RPL27A	LAPTM5	GPR133	TINAGL1	SLC2A12	TPM1	SIPA1L2	GPR87	AOX1	FAP	NEDD8	RIMS2	PRKCB	LOC101929122	FOSB	SLC1A3	ASTN1	MMP12	GCGR	PPFIBP1	ZNF141	GGH	GPLD1
SRGN	OBOX2	DHX33	LMO2	NTM	AQP9	SCG5	COCH	HSPA12B	MYCBP	TNS3	ASPM	WISP1	TNXB	NPY	VWA5A	KIAA1549L	ADAMTS15	LOC100287704	SLED1	CXCL13	PTPRB	C1QTNF3///AMACR	KLHL14	PLXDC2	SDPR	HAVCR2	LOC101927870	CEP55	CFHR1	IL36G	GYG2	CXCL9	DCUN1D1
CD3E	GM19935	LAMA1	OSR1	KRT19	CDON	NREP	MYO3B	VLDLR	PRC1	TEX11	TYMSOS	SOX9	PPAP2B	OLFML2A	MCOLN2	EDIL3	SESN3	ZBED6CL	CDA	OR4N2	TNNC1	PKP2	NCAM1	PCDH7	BTNL9	BZRAP1-AS1	KCNA1	CENPM	CPS1	GGT5	DCT	MPZL2	CNTNAP3
GJB2	SLC16A9	SALL1	IGF1	GALNT18	TMEM176B	PEAR1	ISM1	TSHZ1	CABLES1	SEL1L	HERC3	HLA-DRB3	AKR1C1	STAC	CD14	CD274	MAOB	KIAA0509	LOC389033	CD79A	PICALM	ERG	LINGO2	GPC6	IL33	TFEC	EDNRB	MNX1	HPX	PDPN	CYP27A1	IGFL1	RPL38
2610528A11RIK	ZFP60	DACT1	SEMA3A	PPAPDC1A	IL1R1	ITGBL1	TNFRSF11B	TMEM255A	CRNDE	FLG	PLCL1	IL27RA	AKR1C2	TSPAN8	LMCD1	LOX	METTL7A	RAG2	AK4	RPS2	CAV1		PTGDS	VDR	RUNDC3B	CCNE2	GRIA3	COL10A1	GYS2	SAMD9	PCLO	TPX2	LINC00622
CD14	KERA	TOX2	MUC20	OPCML	SRD5A2	SLC1A1	FSTL5	MARCKSL1	IL12A	MRGBP	ANKRD33B	NEFM	FRAS1	PPP1R14A	GPRC5C	ALPK2	CADPS	LRRN1	ENG	MTRF1L	WIF1	HIST1H1C	LOC101927668	C1QTNF3	MEG3	CASC5	GSTM5	LAMC2	ADH1A	ADAMDEC1	BRD8	SLC7A5	N4BP2L1
RSAD2	SLC9A9	PDE4B	PODXL	SLC7A5	TMEM37	MTSS1	ADRB1	SULF2	SPRY4	MYO1D	CCNB2	B3GALT2	ASPA	FAM83D	KISS1	KCNH1	FHL1	DEFB105B	HMGA1	ASPN	C8orf40	NTM	CHN1	TRIM59	TGFBR3	MMP11	LOC440896	LYPD1	ZG16	FAM120C	LOC100287076	NETO2	RPS19
PMAIP1	FAM198B	PIK3CD	TPRG1	CALB2	MASP1	EVI2B	MMP8	PLAGL1	CPED1	COL1A2	FAM228A	MFAP2	PDGFD	PLAT	CYGB	AMIGO2	ZNF711	SUSD4	FAM107B	COMP	LPHN2	CYP1B1	CKM	ITGA11	RHOJ	TNFAIP8	EFNB3	ABCA12	FETUB	GPR116	ACOT1	NEFL	RAB3IP
CAR2	TWSG1	AMHR2	LSAMP	KRTAP2-3	LSAMP	CA12	ITGA8	PCDHB14	ABCD3	RNF213	RACGAP1	ANGPT1	SEPP1	EEF1A2	RAB27B	SLC2A1	C8orf4	TSPAN15	ATP13A3	OR2M5	NEDD4L	MCOLN3	HS6ST2	IL21R	EMP1	C5AR1	ANKRD29	CDT1	GSTA5	COA1	GRB14	ARL4C	CLDN11
CCL3	KCNN2	PTPRE	C1orf167	CDH13	OSR1	MET	ZNF536	PALM	NAV3	FAM230B	MORN4	ERG	SERPING1	GUCY1A3	EMILIN2	FLI1	NAP1L2	LINC00596	DDAH1	KIR2DL1	LMO7	RAB3B	OSBPL6	CDH11	TACR1	GPR171	NOVA1	MATN3	CYP4A11	HCG4	PIGZ	S100A2	SEPP1
CYYR1	TFRC	LY6K	IQGAP3	SALL4	HLA-DRB1	APCDD1L	SLC12A7	GLI2	GJC1	ITPRIPL2	TCF19	TFAP2C	CDON	RGS4	PSG1	KRT7	GUCY1B3	FAM83C	PPP1R3C	RPS4X	HIGD1B	TSPAN1	HAPLN1	CDKN2A	BCHE	ANKRD22	MEOX1	CDKN2B	ALB	PTHLH	RUFY3	SERPINB13	SAPCD1
CLEC4E	MIRG	SGK223	SLC6A15	LAMA1	AKR1C1	ELTD1	RAB38	KIAA0226L	HHEX	OMG	LSS	COL4A5	MASP1	HCLS1	RECK	NUAK1	PRSS35	SNCAIP	SLC24A2	SENP5	EPB41L5	CNTNAP2	NTRK3	EPYC	CCL14	LINC01094	MATN2	C2CD4A	ITIH1	ITM2C	SLC47A1	IGF1	GATA3
CD53	COL9A1	SPECC1	OCLN	KRT18	CILP	DCBLD2	SPIDR	TSPAN2	NT5E	ANKRD36BP1	NOV	HLA-DRB4	ARHGAP28	ADH1A	L1CAM	GCNT4	ARHGAP28	RIPK3	MAP2K3	CDC20	SET	ANXA3	CNTN3	NKX3-2	DLC1	MIAT	SCN4B	LEMD1	SLC2A2	OSGIN2	CRAT	LRRC15	ADIPOQ
STFA2L1	FAM101A	KSR1	PDGFRL	HOXD11	TNXB	FLI1	CEBPD	NR2F2	MAOA	EFNA3	RASSF5	MCAM	PPL	CKB	DOCK8	CNIH3	SEMA3E	CNIH3	NEAT1	IGL	SPTBN1	RBM47	MAP2	GXYLT2	EDNRB	CDK1	AIF1L	CALB2	CYP2E1	XCL1	CDKL3	CNFN	ANKRD33B
CORO1A	GM266	EPDR1	PSG11	CHST6	APOE	PLOD2	BMP4	CYP1B1	SLC16A3	SCRT2	NDC80	TNFSF15	SBF2-AS1	APCDD1	ID1	AFAP1	TMEM100	CDON	PLAC9	MFAP5	C4BPA	EPCAM	TMEM37	FCGR1B	MMRN2	IL7R	DENND2A	GREM1	UGT2B7	RBM25	TTC38	S100A7	HSD3B1
CSF2RB	GM13111	NOS1AP	PSG8	KIF26B	ADH1B	VSNL1	CTSH	TMTC1	CHEK2	ERN1	KIF25	FCER1G	ACKR3	PRUNE2	MGP	RAET1L	SLC18B1	P2RY12	DUSP1		PLA2G10	FOXA1	PPP1R1A	CADM1	LONRF2	EPSTI1	CXCL2	CHST6	HP	CD7	LIPE	RRM2	PDK4
CSTA1	HOPX	PRKCA	ESCO2	ITGA3	EMCN	PEG10	NOV	MAFB	UBASH3B	DNAJB3	KCNJ8	LZTS1	STMN2	AK4	SULF2	SLC31A2	CPM	LOC100129125	PPIF		CAT	HIST1H2BG	TMEM100	P4HA3	FAM13C	FCRL3	ARHGAP20	CDCA2	C8A	TOP1	SLIT1	CLEC7A	CD207
SLC14A1	COL11A1	MSC	MEOX2	ITGB2	HLA-DPA1	TXNIP	PRRG3	LBH	STEAP1B	NRN1	CCBE1	NTF3	LOC100287387	SCARA3	SEMA4D	NTM	SCARA3	SORL1	A4GALT		FCN3	GREB1	IP6K3	COL12A1	CFD	C1QB	MME	E2F7	ACSM2B	ABHD2	CA3	DUSP14	DLG2
FGG	B630019K06RIK	SULF2	HLA-DRB4	PDE1C	DENND2A	ADAM12	ABCB4	EGR3	ABL2	TRAM2	CRABP2	SPP1	PSG5	PKDCC	PMEPA1	FBN1	RPS6KA6	ANGPTL1	COL4A4		PAPSS2	SIX1	RYR2	VCAN	ASPA	TRD	PDGFD	IL11	APOF	IFI27	CXorf57	CDH11	RPL14
CCR1	LNP	KLF5	ANK2	COL4A1	MAN1C1	PGM2L1	CD83	SDK1	SH2B3	LAG3	CIT	MECOM	IL7	MMP23B	FAM89A	MICAL2	PBX1	CFH	C6orf48		TCEAL4	KRT18	GPR133	HPSE	FAM189A2	MIR155HG	PLP1	CDK1	C3P1	KRT7	ZNF41	CTGF	GJB4
GIMAP8	LSM12	AFAP1L2	KCNJ12	ITGA6	TGFBR3	NOTCH3	PGF	LOC100506922	USP53	SIRT5	E2F8	DSG2	MAN1C1	ST6GAL1	VGLL3	IL24	PDK4	LOC100240735	TFPI		AGER	DKK2	EMX2	FN1	ZBTB16	CTHRC1	PIK3C2G	LINC01296	CFHR4	CCND2	SNN	PLBD1	NDE1
IKZF1	MARS2	GHRL	SLC39A8	BACE2	APOL3	GLIPR1	NR0B1	PHACTR2	GPD1L	FBXL18	CCNB1	NRXN3	ST6GALNAC3	SCRG1	CYTL1	CDK15	COL4A5	PPP1R14C	PCDHB2		LIMCH1	HOXC6	PGF	FCGR1C///FCGR1A	SEMA3G	IKZF1	TSHZ2	FAP	OTC	RHOH	LPHN3	TNFRSF21	SP8
1110020A10RIK	LIMCH1	INHBE	PSG3	SPECC1	AQP1	LRRFIP1	SLC16A14	PPM1L	UBALD2	GNLY	TRIM52-AS1	SUGCT	S1PR3	STMN2	TSPAN13	PRR5L	SELENBP1	NTRK3	IL4R		ATL3	GUCY1A2	PRKAR2B	NINJ2	ANK2	CCNA2	SNORD114-3	KIF23	GLYATL1	MX1	NLE1	DSG3	BOLA2
HDC	GRIN2D	CELF1	CFD	SSTR1	PSG1	TPM1	PLEKHG1	SOX4	GBP5	MMP13	ZNF804A	NES	OSR2	HMGA1	RBP1	LOXL2	PALMD	PLXNB3	BAMBI		ANKRD1	DIO2	HOXD11	PLAUR	SOX7	CD80	PON3	SPC25	SULT2A1	GZMB	ACP6	VSNL1
CLEC7A	KAZALD1	RUNX2	HSD17B12	ICAM5	SEMA3A	COL5A3	FBXL16	MFHAS1	CFLAR	WBSCR17	CDCA2	INHBB	DMKN	EPHA6	IGF2	TMEM200A	LIFR	RGN	C6orf48		HSPC159	KIAA1324	PDE3B	MNDA	CHRDL1	UNC5B	TMEM178A	CST2	SLC38A4	BRCA2	TTLL4	SOX7
TYROBP	ECM2	BCAT1	HSD11B1	TLL2	PTGFR	SERPINE1	ELMO1	PPFIA2	C9orf72	CENPB	IL17RD	AIM1	SBSN	SSTR1	IRX3	AK5	GUCY1A3	KLK13	BNIP3		MBIP	BEND4	FOXF2	IFI30	EBF1	TMEM75	PTN	CENPA	PRODH2	IL7R	PFKFB1	ARG1
CTSS	APELA	SH3GL3	HLA-DPA1	KLF5	NAV2	FZD1	MATN2	PDE3A	CKS2	HIST1H2BD	C1orf21	PPP1R14A	RAI2	CIB2	SCUBE3	WISP1	USP44	CADM1	PMAIP1		PIK3C2A	CLIC5	EPHB1	NEFH	PKD1L2	PIK3AP1	CSRNP3	TRIP13	G6PC	IL6ST	NVL	CILP
MMP13	ESR1	SLURP1	GREM2	IGFBP3	PPAP2B	ENDOD1	ZBTB24	RNASEL	ARNTL2	PRR15	RSRP1	HBEGF	MID1	MMP16	LEPREL1	HDAC9	MASP1	KRTAP15-1	ODC1		ROS1	CXADR	KRT17	SUGCT	ADAMTS8	LAPTM5	CXCL6	LOXL2	F13B	ISG15	APOE	ADM
PLEK	ALDH1L2	HBEGF	ABCA6	ITGA11	GPC3	NR5A2	KCNS2	HSPB8	APOLD1	CDR1	UG0898H09	C3orf80	PNMA2	SCN2A	SEPP1	GRIA3	SNCA	ST6GALNAC3	NUAK2		SLC39A8	MYBPC1	SMOC1	FAM19A5	OSR1	NPL	ITIH5	PCDHB2	C8B	PSD3	AMY2B	TUBB2A
MS4A6D	LSAMP	APBA2	PSG6	ANO1	PTGIS	CTHRC1	TRPC6	C1QTNF6	SYNPO	OGT	PRKAR2B	FOXS1	IFIT2	TMEM158	GPNMB	GAS6	GPX3	SDR42E1	CYBA		ZFAND5	TTC39A	OCA2	LPAR5	GPR146	TBX21	COL25A1	LINC01116	SLCO1B1	GPR22	TMEM97	OAS2
ARG2	IGSF10	CMKLR1	DCLK1	KCNG1	EFNA5	VEPH1	FAM213A	OSBPL10	PREX1	PLAC4	AKR1C1	CD274	CLU	PAX8-AS1	FAM117B	PDE3A	WDR17	SMPX	NPAS1		STEAP4	PDE1A	CCDC151	CYBB	PGM5	BCAT1	IGSF10	FOXM1	GSTA2	CEP135	GUCA1A	FAM84A
SLFN2	PXYLP1	SESN3	EDA	NRG1	PRUNE2	IGFBP6	SIPA1L2	NPTXR	ARHGEF28	GPSM3	GAP43	CD74	SOD3	KIAA1324L	DENND2A	CYR61	GPM6B	LOC105379192	TNIP1		GPRC5A	MFAP5	LOC100289508	ASPN	PDE2A	FAM26F	CNTN1	C15orf48	F2	SPRR3	NNAT	CDKN2A
MMP12	TMEM107	CSRP2	EFNA5	FAM167A	MYLIP	NRK	FENDRR	COL5A1	CROT	KCNJ11	AHRR	GPR116	NOV	BAALC	BMP2	MYO1E	RIDA	DDX43	OR6C75		FDXACB1	LEF1	SMTNL2	CLDN1	SHE	SLA	NDE1	KIAA0101	CYP2B6	ARHGAP4	WDR59	PLCD4
LYZ2	TSPAN18	FBXO15	ACVRL1	UNC5B	AKAP12	SYNJ2	ANKRD6	TSPAN8	RANGAP1	PALM2	TMEM8B	RGS4	ABCA8	SYT1	MIR181A2HG	TIMP3	KLHL23	PHYHIPL	NDRG1		CALCRL	FJX1	TGFB3	NRG1	MCOLN3	RGS1	PAMR1	COL13A1	ADH1C	ADAM23	FASTKD2	PRR9
CASS4	ARSI	ANKRD20A9P	PSG9	KCNK6	IL1R2	THAP2	LOC100130468	CLDN23	RALGPS2	COX7A2L	GGACT	IL11	TWIST2	CDKN2C	KIT	SPHK1	ASPA	CYP27C1	FILIP1L		SLC6A14	ABCC4	HSPB3	UBE2QL1	MEOX2	ABCC3	SDPR	ARMC9	SERPINA7	HLA-DOB	BBS9	SAT1
IIGP1	SCFD1	SEMA5A	CIITA	LINC01013	PLA2G4A	MICAL2	WIF1	NREP	SVEP1	RASGEF1B	ADIRF	CADPS	CRLF1	TWIST1	FZD4	LMO7	HIST1H1D	HOXC13	PRPS1		AMICA1	RHPN2	ZNF804A	C3orf80	CCDC178	LCP2	COLGALT2	IBSP	CCL16	HYAL4	PYHIN1	IVL
LYZ1	COL5A1	EGR3	PSG2	INHBA	SVIL	TPD52L1	KBTBD11	TENM4	ENC1	MALAT1	PDE11A	ENC1	ENPP2	SMTN	NDN	EDN1	FOXP2	EPPIN	EPB41L1		TC2N	NNMT	ST8SIA1	FGF18	TRIO	CD300LF	ENPEP	PPEF1	SLC13A5	SERINC2	STAG3L4	WNT5A
AI467606	MTPN	HK2	KCND2	NUAK1	GSTM5	MAP3K7CL	ENTPD3	MYH10	LOC145474	LRRC48	PENK	ANO1	THBD	CBLN2	PROM1	SERPINB8	NDP	SLFN14	CNN1		LARP5	SPDEF		RAB31	RELN	PLAUR	ATP13A4	KIFC1	DMGDH	AAMDC	DHRS2	FOSL1
CD244	A730089K16RIK	PUS10	NOV	MICAL2	TMTC1	F2RL1	LY6K	SGK223	POU2F2	COL6A1	RAB7B	ULBP2	KLF4	FOXD2	PRR5L	GPR1	PTGER2	MAPT	CITED4		AIDA	TPD52	ATP1A2	MFAP2	CYYR1	SLC6A6	LRRN4CL	UBE2T	AMBP	QPCTL	NOL10	CYR61
LYVE1	COL2A1	YTHDC1	ANLN	SPOCK1	FAM65C	RAB31	GFRA1	FBN1	MCOLN2	EPAS1	CKAP2	SHROOM2	PSG9	COLEC12	KANK1	FRMD6	PPARG	MZF1-AS1	COL8A1		SNORD52	ZNF521	LOC100132147	SMCO4	NOVA1	ATP10A	LAMA3	SPP1	CYP4F2	KAT6A	RPRM	CDKN3
CHL1	RAB22A	TEKT4	CENPA	TPM1	SNED1	CYP1B1	ST6GALNAC5	ZNF503	PERP	DBT	STMN1	COL8A1	SLIT3	EIF1AY	HBD	RNF144B	MANSC1	PCDH10	HIST1H4B		PDK4	SNCAIP	LINC01082	PIK3AP1	APOD	CD52	IL17RD	CHEK1	ADH6	NRXN2	C17orf75	NDRG4
CXCR2	C9	ALPL	ERCC6L	TMEM130	PTGER2	MAP1B	SOD3	FAM13C	TAOK3	LOC101929122	S1PR1	CDCP1	ANO4	TAGLN	STOX2	TRPV2	GNG2	DCDC2	ZNF428		SFTPB	LINC01305	EFEMP1	LOXL1	ENPP2	CD53	IGDCC4	FDCSP	GSTA7P	UGT2B15	GSDMB	PTTG1
CYTIP	NTM	SMIM10	NEK2	BNC1	LIPC	RECQL	SVEP1	COL3A1	SHC3	GFRA2	CAMKK1	ITGB2	GRTP1	HSD17B6	HLA-DPA1	NTF3	ITGA7	FRAS1	NFIL3		C7	FAM84A	LOC101928307	EPSTI1	PTX3	FCGR1C	PPP1R14A	CDKN3	FGA	IFI6	PKIA	FMO3
MMRN1	IKBKG	DAP	FRAS1	CADPS	HTRA3	PTPRR	PCSK2	DAB2	SUN1	HIST1H1D	DAZ2	PTPRD	AKR1C3	MYBL1	STXBP2	PPME1	JUP	CHRM2	CPVL		UTRN	CLDN23	SGCD	CD24	SOX17	RUNX1-IT1	RUNX1T1	SLC4A3	FCN2	OASL	CASP10	PRSS23
AI662270	COMMD7	IGFBP3	CFAP69	PCED1B	PSG11	SRD5A1	C3orf70	NFASC	PLD1	RARRES2	HVCN1	C3orf70	PTGIS	ACTA2	ACKR4	PXDC1	SLC9A9	FAM201A	TBX2		CETN2	KCNE4	EPHA7	GOLM1	LEPR	RAB31	LIFR	TYMS	NR1I3	FETUB	SCD5	ASPN
ANG3	GLG1	AZIN2	MRAP2	SULF1	WNT11	C5orf24	ABCB4///ABCB1	NRIP1	TJP2	GAFA2	ZBTB49	FAM107B	NLGN1	MOXD1	MXRA5	IL32	CHRDL1	KDM5D	ARID5B		AGAP11	ESRP2	LPHN3	UNC5B	ANKRD29	NLRC3	MIR99AHG	TMEM132A	LINC01018	IGKV1D-8	ZNF154	NEFM
SPP1	SPIN4	KCTD1	MEF2C	NRCAM	METTL7A	CLIC3	COLEC10	SEPP1	PRKCH	ADAMTSL5	NCAPG2	COL8A2	PSG3	PRR16	ARHGAP28	ALDH1B1	RORB	UTS2	PDRG1		EDN1	SORD	FLJ30901	MYO1D	CARD10	DENND2D	GAREM	SFRP4	SAA4	JADE2	PEX11A	SLC7A8
CHIL3	1110006E14RIK	MYO15B	MMP27	RAMP1	ENPP2	ST3GAL5	LIMS3	S1PR1	CDC25A	ECHDC3	C18orf54	DKK3	XPNPEP2	NES	CYP26B1	LAMA1	PLCB1	CMKLR1	SIVA1		KIAA0754	TMEM204	RAB37	ENC1	ROBO4	BRCA2	GPC3	CENPF	MBL2	STYK1	CST5	FLJ32255
RGS2	MLEC	RAB39B	GALNT12	RASSF7	APOD	CPEB2	CASP1	DLX6	DLST	HOTAIR	AUTS2	NRP2	PSG6	LPPR4	FLRT3	CRIM1	PGM5	ZDHHC22	UGCG		NPNT	LOC145837	PRSS35	RUNX1	FHL1	KYNU	ID4	BUB1	ORM1	SIGLEC6	LPL	PROM1
SLPI	JAZF1	COL5A1	SLC43A2	EPHA2	SLC39A8	KAL1	NCKAP5	WASL	CTTN	TGFBR1	DFFB	CD200	IFIT3	TSC22D1	LYPD1	SLC24A3	GDF10	MAP6	TFPI		CXCL2	RAB25	SLC47A1	TAGLN	S100A10	SLC11A1	SNHG24	HTRA3	PROZ	ITGAX	MARK2	BASP1
IL11	5730453C05RIK	GTF2IRD1	PSG4	PDE4B	CFB	KANSL1L	PLCL1	ANKRD33B	CTSZ	WRB	ST8SIA1	PDGFC	ITGA8	RAMP1	OPN3	WWC3	DIRAS3	PLXDC2	RCAN1		C15orf37	OR51E1	ENTPD3	DOK5	VWF	IFI30	LINC00445	GJB3	CDO1	GZMH	KRT15	KRT34
MS4A6B	PITPNM3	PCDHGA3	POLE2	TBC1D2	TMEM35	CITED2	CERS4	UACA	DIAPH3	TBL1XR1	RNF128	LRIG1	SLC38A4	LRFN5	CXCL1	TIAM2	P2RY1	CAPG	SNRPB		PGC	SLITRK5	IGSF1	PTBP3	PEAR1	FGD3	MMP16	UBE2C	GBP7	IFNAR2	MAPRE3	FAM89A
TMEM71	MIA	LYN	NCAM2	APCDD1L	CSGALNACT1	CXXC5	HHEX	ZADH2	LPAR1	TNPO1	GALNT4	MURC	FLRT3	GALNT13	RASL11B	CMAHP	EPHA4	LAMP5	SAR1A		YLPM1	TACSTD2	TIMP4	CYP26A1	NR2F2-AS1	CXCR4	ADAMTS9-AS2	S100A3	CLEC1B	SOS2	CYP39A1	FBLIM1
RGS1	ELN	AGRN	BEAN1	IL6	CDHR3	HK2	CHDH	METAP2	PRIM2	FOXC1	CNKSR3	IL32	BRINP1	FASN	TP53I11	GRIK2	KCNH5	POM121L2	HIST1H4L		C20orf74	GOLM1	HOOK1	TIAM2	MYCT1	OAS1	LOC100129282	KIF4A	HSD17B13	PLEKHM1	PXMP2	PNP
KRT1	FBN2	ISYNA1	MAP1LC3C	DYNC1I1	PHACTR3	ZBED8	SNCA	COL5A3	PPP1R15A	ENPP7	ABAT	LOC100507263	RELN	RNF144A	SNORD13	NDRG1	SOX5	LOC100128607	MTCH1		DST	FIBIN	TMEM108	MICAL2	ADAMTS15	FYB	KCNJ16	ADAMTS14	APOB	GNLY	PDE5A	CD36
PLAC8	GM17455	MPP2	ESM1	CDH2	SOD3	EBF1	CPVL	C9orf41	NES	CD226	SNORD114-3	GSAP	FBLN2	LOXL4	C3	CALD1	TGFBR3	CFHR3	RPSA		TEK	CDH11	HOXD10	TREM2	FMO2	FCER1G	C8orf88	OIP5	F11	DIO2	NFYA	SFRP1
FCGR3	SKA2	DPYSL3	PPAP2B	JPH2	FAM19A2	AHNAK2	SHC2	IGF1R	KLHL5	HOOK1	RASSF2	JPH2	IL1R1	EDNRA	NABP1	ARHGEF28	RARB	DKFZp451B082	DCBLD2		CYB5B	PCDH17	PKIB	RUNX2	ABCB5	ZBED2	LPL	CDH3	ORM2	GPRC5A	ABCA3	FBXO45
EDNRB	CYBRD1	CSNK2A1	TTC32	PRR5L	DCLK1	KCNMB4	TWIST2	CDH11	MCOLN3	HIST1H1C	GABPB1-AS1	DYSF	SMAD6	LRIG1	HSPE1	FZD7	ALDH2	TFAP2C			HSD17B6	LEPR	NRK	KRT19	PPL	KLHL6	CMYA5	RAB3B	SMLR1	HELLS	DYRK1B	DNASE1L3
C3AR1	ZFHX3	CDH1	PBX4	LOXL2	SLC47A1	DNAJB4	RASGRP3	RHOBTB1	DOCK4	PRDM9	MET	RNASE1	ABCA6	MICAL2	ASS1	SH3RF1	HLA-DMA	MYO18B			ATP5L	ESRP1	RNF112	CX3CR1	PCOLCE2	SAMD9L	KIAA1456	KIF14	ABCG8	BST2	ZNF695	HIST1H2BK
AB124611	RIAN	GLS	CYP21A2	PTPRR	SHC2	CNN1	TBX2	ALPL	MAP2K3	AFF4	SPAG5	PTPRE	THRB	NT5E	ZFHX2	PDLIM5	36951	CEBPE			MAL2	FOLH1B	LRP1B	PPP1R3C	CNR1	ADORA3	LPAR4	CEACAM7	UGT2B4	LSM12	NME5	IL36RN
PARM1	HYKK	KCTD15	STOX2	SERPINE1	CDH6	RNF128	RBPMS2	CLCN5	GNB2L1	LINC01123	ZC3H7B	NDUFA4L2	GABRE	CXCL12	SGCG	GALNT10	IGF2BP3	S100B			ETS2	ZG16B	RBFOX1	FBXO32	CDON	PTCSC1	NDRG2	NEK2	A1BG	CD24	IL4I1	SERPINE2
F5	ADAM22	WDR66	CELF2	ATP10A	SIPA1L2	SLC38A5	AMIGO2	EHBP1	CNOT3	CXCL3	BMPR1B	PLEKHA2	AKAP12	KCNS3	FGF2	ITGB5	OR5AK2	THEM5			ALOX5AP	FAM84B	MCF2	HS3ST3A1	ADAMTS9	TRGV5	MAMDC2	KREMEN2	HAO1	PLEK	CNGA1	KRT75
ALOX5AP	SERF1	FZD2	NT5E	CCDC85C	CHDH	SDC2	RNF157	ELN	RBPJ	SLC39A3	PTGER2	C8orf34	C1R	TGFB3	NR1H4	PLOD2	MIPEP	TPTE2P3			KCNRG	GPNMB	LRRN1	ERBB3	ADCY4	CTSS	EGFR	CCDC74B	MASP2	LOC644450	OGN	GRIN2D
1700123I01RIK	HHAT	SEH1L	ST6GALNAC3	SAA1	C1R	DAAM1	EMILIN2	OBSL1	ESM1	ADAMTS12	XYLT1	CHN1	LMO3	PLEKHF1	LOXL3	CITED2	PROS1	ASB9			ANXA3	TSTD1	NDNF	GALNT1	ADAMTS1	BCL11B	TGFBR3	TGFB2	ANGPTL8	SEC14L1	MNAT1	SIPA1L2
OASL2	PNMAL2	TMEM190	C1GALT1	ZNF365	CLDN23	RGS17	PROSER2	FXYD1	LOC100288693	DDX6	ERGIC1	LPCAT2	TNNT3	NINJ2	CLIC6	NCALD	GUSBP4	LOC100129373			IK	RASEF	FXYD6	CAPG	NOSTRIN	CD86	CACNA1G	GTSE1	CYP1A2	APOBEC3A	GHR	SLC7A1
CCL4	WDR66	RRAD	PSG5	COL4A4	CYP26B1	ANKH	ST8SIA1	KANSL1L	NUP50	SOWAHA	ITGA6	PDGFA	ADAM33	PLCE1	CASP1	DDAH1	SMAD3	COL8A2			LTA4H	HOMER2	LINC00622	LOC100507286	SYNM	ASPM	JAM2	SLC7A11	ASPG	LILRB1	MUC5B	COL15A1
NR4A1	CHST2	SPOCK1	TMEM30B	TOR4A	ADRB2	SMOC1	TSC22D1	OLFM2	KREMEN1	MAN2A2	ZNF594	PHLDA2	LINC01018	AMOT	CXCL6	PTPRF	RASL12	MFAP2			MLLT4	AIM1	MYO7A	TMEM45A	GPX3	KIF14	DYNC2H1	TLDC2	FAM99B	TOP2A	SAPCD1	C20orf24
SLA	KCNK6	SEMA7A	HLA-DRB1	SEMA7A	CDCA7	GEMIN2	DCN	KCND3	AVL9	TOMM40L	MSH2	ARHGDIB	ABCC9	CFB	EFNA1	DSE	NCAM1	C2orf71			GOLGA8A	SVEP1	INS-IGF2///IGF2	ADAMTS17	CXCL2	CRTAM	ADAM33	FRMD5	PAH	GOLGA2	USH1C	RGS5
C1QB	TSPAN2	PDE4C	CCNA2	CSTA	IL6R	LOC100287896	TC2N	CHURC1	UPP1	KLHL34	TSPAN5	PLOD2	NFIA	CTXN1	PCSK1N	ANKH	PRKAR2B	LINC00336			ABHD5	LINC01296	MLC1	SMYD3	AKR1C1	NCAPG	NES	CKAP2L	F12	WHSC1	NFIB	MLLT11
MMP9	TIMP4	CD6	AHNAK2	LOC90768	PGF	IGJ	TSPAN33	BTBD11	ASPH	PQLC2L	CENPK	COL4A1	EMP1	HOXA5	CADM1	GPR176	C9orf47	NLGN4Y			RAB14	HHIP	SHANK2	ANTXR1	WIF1	CD48	PLEKHH2	MND1	FGB	ONECUT1	GSG1	SLC39A6
P2RY10	2010012O05RIK	GFRA3	HELLS	RNF128	CACNB2	FAM225A	GGTA1P	IFI16	HSBP1L1	HIST1H2AC	FIGF	WT1	OSR1	CCDC74A	CSMD2	CD55	ALDH1A3	MAPT-AS1			RIMKLB	SPON2	EIF4EBP2	FCGBP	FAM162B	TARP	CNTNAP3	ITGA2	AGXT2	POU5F1	DCC	PDE4B
NCF2	PTGFR	CARD14	CCBE1	SMYD3	C1orf167	HMGA2	LGALSL	ZBTB20	BAX	GRAMD2	KCNMA1	WNT5A	SLC39A8	NLGN4Y	SHC3	PRLR	RRAD	TMEM37			SRI	GDNF	RBP1	COL5A1	ADH1C	ARHGAP9	MAB21L1	BMP8A	HFE2	SP100	CLSTN3	ITGA6
OSM	RGS7BP	DUSP7	ANXA3	NPAS1	APOC1	WASF2	SPRY1	WARS	EXOC2	YWHAG	ING5	IGHG1	SH2D4A	RUNDC3B	FAM213A	PTPRM	GRK5	PALM3			SPARCL1	HOXB3	BCO2	LY86	THSD7A	ALOX5	PTGS2	RHOV	FTCD	LAMP5	ZNF273	CHST2
GPR171	CDKN1C	COL4A1	MAOA	MIAT	NOV	SOAT1	GABRE	SSFA2	MIR4458HG	MAFA	PCOLCE2	LYN	BDKRB2	GTPBP6	SLC16A14	HSD17B14	LINC00341	LINC00892			RGN	RERG	THSD7A	STK17A	ABLIM1	DEPDC1	THRB	GINS1	CES1	VNN3	CASR	MIR21
GMFG	NEDD4	CDKN1A	STK3	SEC14L2	RGMA	ALCAM	SLC18B1	SESTD1	DDX58	HOXA13	DAGLA	ANK3	ENOX1	ADIRF	PLAC9	TNFRSF10D	TEX15	P2RY14			PRPF3	DUSP6	S100A4	COL1A1	BMP2	BIRC3	C14orf132	ASPM	ACOT12	LGALS2	MC2R	TFCP2L1
PF4	CYP51	SPDYE3	CAMK2D	PDE11A	IL17RD	TEX9	DENND2A	TMEM64	FRMD4A	ANTXR1	SLC2A12	NRG1	FAM19A2	FAM162B	TCF12	DOCK5	ANK2	KIAA1217			COX6B1	AMACR	KCTD14	MIAT	ANKRD20A9P	GLI4	SOX17	PPP1R14C	GLS2	SQLE	NCKIPSD	AP1S3
CCL22	VTCN1	GPR32	MUC4	SRGN	PLXDC1	PPP1CB	FAM169A	NID2	GSPT1	HP1BP3	ARRDC3	HLA-DRB1	EPB41L3	NT5DC2	SRPX2	SERF1A	SIX1	LOC100129316			LOC100132319	FMO1	APBA2	WT1	GPIHBP1	TRIM59	ADAMTS5	KIF26B	ANXA10	DHX35	NEK1	OASL
ALAS2	GPC6		MBOAT2	COL4A2	CREB5	BEAN1	DTX4	CXXC5	CASP1	SAA2	NXNL2	SERTAD4-AS1	RDH10	HGF	MFAP5	KCNJ6	GK	LRRK1			UNC13B	MLPH	IL17D	SLC12A8	CREB5	MYBL1	CPE	HAS3	FAM83A-AS1	MMP9	ROPN1B	ENAH
TNFSF11	CSMD3		GFOD1	SLC8A1	RSPO1	MALAT1	FAM124A	HSPA6	ZNF655	GALNT9	RPL22L1	RAPGEF5	ZNF704	INMT	AKR1B1	HSPG2	CKB	C1orf64			PLEKHH2	PPAP2C	EDNRB	CLEC7A	AKR1C2	SERPINB8	HLF	FAM155B	APOA5	PPIG	LOC649330	SESN3
FGA	PANTR1		MXRA5	CPNE7	ISM1	SMYD3	PID1	PRPH2	FAH	ZIC5	MKNK2	DYNC1I1	PROSER2	CCDC136	SERINC2	EVA1A	NFIA	LOC284561			A2M	HIST1H2AC	FBLN7	SLC1A3	GRIA3	SGOL2	TRO	CDCA5	TTPA	S100A9	HADH	SFRP2
SPRR1A	SAMD5		STEAP1	EVI2A	EMX2OS	BLOC1S5	ZNF853	MOB1A	TRPM4	CREM	LMNB2	LEF1	CLIC2	TMEM173	INS-IGF2	CSGALNACT1	ACAD11	PLEKHS1			ALDH1A1	FXYD3	LOC100132741	CHST11	SLC7A2	RNF213	CNN1	SULF1	APOC4	CFB	ASIC3	MN1
IL1F9	GNA14		PTGES	IER3	XPNPEP2	TMCC3	DAAM2	WASF2	RUFY2	ANKRD53	RGMB	QPCT	PRR15	CDO1	UGDH	KIAA1217	LRFN5	CCM2L			ARHGEF12	LOC100134822	ID4	STAT1	C2orf40	NME8	ZNF711	TWIST1	CPB2	XAF1	SCEL	PSMG1
SELL	TROVE2		EFR3B	GLS	ARHGEF3	TGM2	TTC39C	RBM24	DGKE	WRAP53	PLCL2	SLC6A6	PKDCC	DMD	RASGRP1	IL1RAP	LRCH2	ZNF717			FILIP1	CSGALNACT1	LINC00968	BGN	KLHL14	TIAF1	FMN2	KRT42P	DAO	DLG4	OTUD4	EN1
NR4A2	DTWD2		C4orf46	NMNAT2	FLRT3	MBNL1	ABCC6P1	ITGB5	NDUFV3	CAMK1D	AKR1B10	CNTN1	ABAT	BAIAP2	ADAMTS9	OR4N4	MAN1C1	IRX5			GOT2	ABCG1	ADAMTS5	EPPK1	LAMA3	SLC2A5	SOBP	SPC24	VTN	LCK	EPOR	MTCL1
CD52	EFNB3		RNF157	NRP2	EPHB6	SMS	NUCKS1	COL8A2	TLE3	IPO7	FAM19A2	KAL1	APBB1IP	PARM1	MN1	IRS2	MAP2K6	C1GALT1C1L			IGSF10	DSP	DPY19L2P2	CMPK2	FOS	TNFSF8	PDE7B	FGF1	CYP4F3	APOL1	CAPN11	CDSN
LMNB1	EIF2S1		BMPR1A	ENC1	DIO2	TBC1D2	IL17RB	EIF2AK1	H2AFY2	HCP5	FBXO5	SFTA1P	TSHZ1	FMN2	LUM	ALPP	MPP1	KCNH2			ANXA1	TBC1D4	HS3ST3A1	CDC42EP3	MMRN1	ELF4	FAM184A	WNT2	C1orf168	LMOD1	KRT20	NREP
THEM5	FKBP14		SLC44A1	CTGF	SLC12A7	RUNX1-IT1	MOB3B	RBAK	GPR39	OSBPL8	AGPAT9	CSPG4	PPP4R4	PDLIM5	PDE3B	SLC22A15	KLF4	NPTX2			HGF	DOCK4	STXBP5L	PDGFC	ITIH5	FCGR2B	HGF	TOP2A	ITIH4	DPYS	MECR	SMOC2
ST8SIA4	DAG1		AOX1	ADAM19	FGF13	PDE7B	MAP3K5	DIXDC1	WHSC1	SORT1	TXLNB	CCL26	KCNS2	NEURL1B	SMYD3	OR51I1	TMEM56	CD209			ITGB6	TMEM178A	GATA6-AS1	SLC6A6	ATF3	EZH2	EGFLAM	MISP	APOC2	PPIA	MAOA	HMCN1
H2-AA	PAPSS2		DPY19L1	VSTM2L	MAPT	MGST2	C1GALT1C1	SESN2	EIF2B2	HNRNPA0	MRAP2	IGDCC4	FAM110B	TMEM54	FAM150A	ITPRIP	MMD	ALOX5AP			PECAM1	NR2F2-AS1	PDE11A	FGFR2	PALMD	AMPD3	TRIL	TRIM46	MASP1	TCF3	PLLP	ZFHX4
CTLA4	ZFP111		TNFAIP8L3	SCN9A	AKR1C3	ITGB5	MIR4458HG	KLF7	C14orf28	HIST1H2AE	DHFR	GLRB	RHOU	CECR1	PDE8B	LIMS2	GALNT12	POM121L8P			PSMB9	LOC346887	LOC285812	OLR1	ACACB	MIR4435-1HG	GSTM3	NUF2	FGL1	TNC	SYN2	RGS20
CTLA2B	SCOC		CPED1	KRT80	SLC7A14	C1GALT1	37865	MKNK2	H2AFJ	C1orf192	FGGY	DPYSL3	VTN	KHDRBS3	MMP12	CHSY3	ATP8A1	SC5D			SEMA6A	FPR3	CA14	CXCR4	SHANK3	PIK3R5	LDB2	GPSM2	APOM	UBXN4	ZNF117	CLIC6
RND1	HTRA1		HRSP12	TRIB3	CXCL14	SPON2	KIAA1456	AGPAT4	ARPC1B	PLB1	AADAC	SPINT2	CAMK1D	KCNH2	ACSL5	GRAMD1B	FILIP1	FLRT2			PTPRM	LEF1-AS1	CES1	ILDR2	TFF3	C3AR1	C16orf89	CDC45	UGT2B10	POU1F1	SNX13	FAM162A
APOLD1	SLC25A35		SEMA3C	GPT2	KRT7	C8orf48	TAC3	SMARCA2	OAZ2	SKIL	CDADC1	MAP3K7CL	BMP4	CDA	B4GALT4	LACTB	TSLP	CEP85L			SLC6A4	FRAS1	KCNE3	ST6GALNAC5	ABI3BP	PEX13	TF	LAMB3	HSD17B6	CD3G	LMO1	CENPN
CSF2RB2	MATN2		RAB11FIP2	BCAT1	LMO2	SLC25A37	RGCC	FXYD6	PRKAG2	PITPNM3	COL21A1	LEPREL1	IRAK3	PRSS12	RGS2	GBE1	BTBD11	DCHS1			TACC1	FIGN	TFPI	ALDH1L2	PTGFR	PNP	COL14A1	STRA6	SLC25A18	SERPINB3	PIK3C2G	FMNL3
CCL19	DUSP18		ADAT2	ATP6V1G3	RCAN2	AKT3	PLD1	RFXAP	MOB3C	RUNX3	PABPC4L	ARSJ	IL1R2	B4GALNT1	SC5D	VDR	SPRR2D	MS4A6A			EZR	FGF1	MST1L	PDLIM5	HYMAI	NINJ2	SLC22A3	CKLF	HAMP	CXCR3	GATA3	COL4A2
KRTDAP	D2ERTD173E		LMNB2	PLOD2	CPXM1	SHC4	STK32B	SERPINA3	MNAT1	FLJ43681	WHSC1	INPP4B	BCHE	BEND7	ANXA3	GDNF	DTNA	IGSF10			SFRS9	ZC3H7B	ZNF536	DPYSL3	ABCA6	PCDH17	BOC	GPX8	CYP2A7P1	COL5A1	C9orf156	IFI44L
STC1	MATN3		PDE7A	GALNT10	SLC6A15	ETV1	FAM83H	BANK1	CDK7	LOC145694	SEC16B	FGF1	TGIF1	CCDC3	ABHD5	PDLIM2	TRERF1	LMO1			LDB2	GALNT3	LOC100505811	RNF139-AS1	TMTC1	IGSF6	CREB5	HIST1H2AL	ETNPPL	SCAF11	ZNF43	ANGPTL2
MCPT8	GM17238		RBPJ	TAGLN	TXLNB	SUCLG2	CA5B	ANKRD36B	NT5DC1	CALM1	KCNJ12	GUCY1B3	REV3L	NOTCH3	METTL7A	BHLHE41	SSH2	ROR2			ARHGAP29	IQGAP2	C8orf34	C4orf48	COLGALT2	LOC100507307	RSPO1	CST6	BDH1	SEMA3B	MLANA	KIAA0101
CALM4	NCK1		DOCK4	HSD17B6	RASD1	C12orf66	GJC1	ZNF704	ZNF226	NOXO1	PIF1	SLC2A1	RALGPS2	LRRC17	CTSC	SLC20A2	RNF128	SPINK9			SECISBP2L	SMCO4	RIMS3	RNASE6	ADM	SDC1	KLK3	EGFL6	NR1I2	DYRK1A	SMARCA1	SLPI
IFITM1	FAM19A5		LRRK2	NCF2	SLC2A8	CEP170	MREG	ZNF703	SPG7	LBH	PTGFR	ADAMTS12	ZFP36L2	HSPA2	IVNS1ABP	FLNB	MDK	CD8B			SLK	PLXDC1	GATA5	DACT1	PRRG3	AURKA	FAM189A2	PTHLH	AKR1D1	KRT6A	C6	THY1
MRC1	XPR1		FAM102B	ATP10D	TMEM100	TMA16	POR	TULP4	PLD6	RDH13	LOC286071	KCNT2	PSMA5	NR3C2	CGA	KLF5	DUSP16	CDKL2			CEBPZ	PART1	PCLO	SALL4	ITGA7	LCP1	PGM5-AS1	RAB42	HULC	KRT17	ACADL	TMEM64
LOC665506	OOEP		NAP1L1	HILS1	APLN	ZNF462	IL15RA	MALAT1	LOC728743	ADAMTS9	PRPF4B	TGM2	USP53	AP1S2	DSP	FOXE1	BANF1	HOXA7			PRG4	ATP8B1	ABCC6	FHOD3	PKP4	ARNTL2	FAM13C	MELTF	CYP2C19	GAS1	CLDN3	UBE2F
CD74	SLC24A3		FAM180A	SLC1A4	CLIC2	ZC2HC1A	BIRC3	CHST11	ALG13	CACNA1E	HTATIP2	FAM101A	APOL6	TRPC6	KYNU	SIK1	SAMHD1	USP9Y			PTPN21	GUSBP3	NTNG1	ZNF469	MYRIP	GPR68	RBMS3	COL5A1	CYP3A4	NEU2	CYP3A7	COL6A3
GM19831	NREP		CCDC109B	CDKN2B	OLFML2B	DNAJC12	LPHN2	PMP22	SH3GLB2	ADIPOR2	TLDC1	GJB2	MME	BACE2	GREM1	CYTH3	STKLD1	GUCY1A3			LOC147727	SASH1	CA3	SFRP2	TMEM132C	CTSB	CLIC5	PMEPA1	ABCG5	PRRC2C	KCNC4	MXD1
NTS	KPNA4		NUP43	SH3PXD2A	TNFSF13B	TMEM68	SPRY4	MYCBP2	SNX29	HOTTIP	EFNA5	ADAMTS6	RIMS1	TNC	BMP6	SH3PXD2A	LRIG1	TMEM132B			ZC3H13	CUX2	GSTM3	HK2	EIF1	SELPLG	PCDH18	CENPO	CD5L	ELL2	ADAM22	CKS2
ICOS	MTAP		RASSF8	COL8A2	SELENBP1	KRCC1	PSEN2	BOD1L1	ELL	FLJ35934	ERLIN2	SYTL2	TBC1D8	MYOF	FOXF2	KIF26B	TNIK	ASS1			SYNE1	MYO5B	PRKCA	FZD1	GPR116	BCOR	TUSC3	INHBA	GC	CTAGE11P	ANKH	MRPS6
SKAP2	TBC1D16		PCBD2	MET	PON3	CCNY	LOC645722	EGR2	POLQ	HUWE1	SLC26A1	LIF	TMEM119	SLC38A11	C1QTNF1	LRP12	PRKAA2	MCF2L			PPWD1	APBB2	FGF14	S100A11	OVOS2	TMEM164	GHR	TTC39A	SLC39A5	KRAS	L3MBTL1	YOD1
SNCA	TRABD2B		SH3D19	SLC12A8	DAPK2	MOK	RAB11FIP1	GOLIM4	CSTF3	NKX2-8	LY75	MLPH	MBNL2	LMOD1	SLC39A8	FCHSD2	TAS2R31	MESTIT1			GTF2B	ARHGAP18	COLGALT2	VMO1	MAATS1	ST8SIA4	C2orf88	CTSV	HAL	CHAC1	FNBP1L	EREG
CASP4	CLDN10			PPP1R13L	RARRES3	ARHGAP22	ARHGEF3	CREB1	PANX1	GRIN2C	WDR17	PMAIP1	BAMBI	BCHE	NDFIP2	MLPH	B3GALT1	IGSF11			LOC440093	ANKRD28	FBXO2	MPZL1	CNKSR3	MOP-1	TWIST2	TK1	HGFAC	FNBP1	MAPT	LUM
PROX1	HAS2			CLTCL1	ZNF704	CP	ECHDC3	SLC30A1	SLC25A4	KIAA2012	ATP2B4	SERTAD4	KCNJ12	CCDC85C	MEDAG	CNST	GLDN	KCNT2			HNRNPH2	COL3A1	LSAMP	WNT5A	SPRY2	LEF1	COPG2IT1	CENPK	TPPP2	KRT75	ALDH1A1	COL4A1
DMKN	2810040C05RIK			VNN1	CYYR1	LOC100289026	FST	FGD6	BCOR	JSRP1	ARHGAP24	SYNGR2	F3	TPK1	ERVMER34-1	CXCL10	MID1	MECOM			HPGD	RUNX1	LINC00856///LINC00595	SEMA3C	CCM2L	LILRB1	C1orf95	KCND2	C6	SPRR1B	TFRC	CXCL12
LYN	CERCAM			IL11	ABCA8	FLI1///EWSR1	GRHL1	TEKT3	PPP2R1B	ADAMTS13	IRS1	NHS	KCND2	HSPB8	EBF3	GPR68	ZNF521	UNC13C			HSP90AB1	MB	PON3	AEBP1	MYC	ITGAM	SLIT2-IT1	CPNE7	SLC27A5	SYK	MCCC1	DCAF13
ELTD1	PDPR			COL10A1	LPIN1	ESYT2	LOC100505729	LGMN	LANCL2	LOC644135	THAP10	RERG	ZNF521	AFAP1L2	HLA-DMA	SLC9A7	MEIS2	NTNG1			KIF5B	SATB1	DYNLRB2	FCGR3B	EGFR	SCML4	LAMA1	COL1A2	NAT8	MMP14	ALDH3A2	RCAN1
OSMR	OCIAD1			ARHGAP31	MBNL3	SGK223	MLPH	EDEM3		HOXA4	SMAD1	RAMP1	BOC	RGS17	SEMA3E	FZD4	GRTP1	OAS3			PLA2G1B	EGLN3	SYN2	SASH3	CELF2	EVI2A	GPM6B	PODNL1	MT1G	SLC7A1	ACACB	CLCA2
H2-AB1				FAM101A	ADIRF	SFR1	SYNGR1	HPD		CDKN2B	PDGFRL	ANKRD44	SEMA3C	CSPG4	ADM	OPTN	FGFR4	PCYT1B			UBL3	DUSP4	LGR6	MSRB3	CAB39L	ATAD2	MAGI1	RAD51AP1	ALDH1L1	DYNC1LI2	TACR3	DYNLT3
ADM				COL5A1	MAP7	STRIP2	DISP1	SORBS1		NUDT13	TBX15	CCND1	IL1A	HTR2B	BDKRB1	FRMD5	IL31RA	SDR9C7			TREM1	GRAMD3	TBX5	KIF26B	ARHGAP29	IFI44L	RHOJ	CBR3	MT1H	TRIM46	GULP1	MAFB
HOOK1				IGFBP7	RTN4RL1	PPFIBP1	G6PD	CARD6		POLR2A	TYMS	KDELR3	DCN	NRP1	POMC	KCNJ15	PTPN3	PLET1			RBMS2	HPN	CCDC181	ENPP1	LPPR4	RPS6KA1	CDKN1C	SLC6A8	UPB1	PLA2G3	ZNF528	ENPP1
SAA1				CSRP1	CD70	NDFIP2	PAG1	LOC644450		NUBP2	NR0B1	CRIP2	ANGPTL2	PTPRF	FAM198B	SAMD3	PTBP2	SATB1			SLCO2A1	CDK13	EMB	SPHK1	ITM2A	SP110	TNMD	CDCP1	GREM2	KDM6B	HP	SLC39A8
PSMA1				CELSR1	CLDN11	LOC100505759	DOCK4	DCHS1		MYH8	S100A4	LTBP1	DHRS3	C8orf4	NTN4	APCDD1L	SLC25A21	LDLRAD4			BMPR2	GCNT1	PKIA	KIAA1217	NEURL1B	TNS3	TP63	MMP7	BHMT2	NDRG4	IFIH1	ATP1B3
NFKBIZ				FSTL3	OLFM2	THAP10	MAPT	FANK1		TMEM200C	KIAA0101	EZR	MAF	GNG2	FAM212B	LOXL3	TBX2	TMEM154			TFPI	HEYL	FAM107A	STC2	DACH1	CBY3	DLL1	KRT23	PON1	RAC2	PIGQ	GEM
CD274				ALOX5AP	CELF2	FAM120A	CD274	KMT2C		HNRNPUL2	CROCCP2	ITGA3	KLF15	ITPKA	ABCC6	RFTN1	PHYHD1	ZNF90			MAP1LC3B2	JAM2	UQCC2	LINC00673	LRFN5	MID1IP1	WDR86	MEX3A	FMO5	VPS13A	GATM	PNO1
1810011O10RIK				ABTB2	GALNT16	LETM2	QSOX1	ZNF148		KMT2A	KIAA0895L	INHBA	PLCL1	XG	PTDSS1	ENTPD3	USP18	AOC2			HDHD2	NUAK1	LY6G6D	CTTN	AQP1	IL12RB1	SH3BGRL2	KDELR3	AMDHD1	CDK13	NAT2	CTHRC1
NRARP				FAM225B	MUC20	LOC100287015	WDR70	HMOX1		ASCL2	GTF3C3	MLLT11	C1orf21	SERPINA3	KITLG	LEP	DZIP3	MS4A10			GMFG	MYO5C	PEX14	SLC38A5	REEP1	NCEH1	ITM2A	FERMT1	DPT	DESI2	CDO1	PTP4A1
CLEC4N				TMEM190	ASPA	PLAG1	TCF12	EFS		ATAD3A	AKR1C3	DMD	WEE1	SOBP	SLC40A1	PDCL3	ARHGAP42	ST6GALNAC5			RBM39	LRRTM2	LOC729680	MYO5B	PECAM1	OAS2	SLC17A7	SLC12A8	RBP5	SERPINB13	CDRT1	SGK1
PTPRO				ITGA4	FBLN1	SSPN	SLC9A9	PRDM2		TNS1	IFT57	CSRP1	ADM	GJC1	C3orf70	FZD2	ABCC4	LINC00700			C1orf199	DEPTOR	PAPPA	MYL9	TPPP3	PARP12	PRTG	RRM2	FGG	ZC3H15	MYEF2	ELL2
LRG1				DAP	BCL11B	CEP97	ISOC1	MDK		CCER2	MEIS2	RUNX3	DPP4	CDH10	GGH	CCL28	TRAFD1	LOC100128482			ANP32B	SH3BP5	CENPV	HAVCR2	EBF2	SLAMF6	TRIM9	CEACAM20	SLC22A1	IGF1R	SORD	STK17A
BTG2				FAM225A	BRINP1	PLAGL1	SOCS2	PLCD3		OR4A15	C16orf45	CELSR1	METTL7A	MEIS2	ZNF365	PRKCA	ACP6	HOXA9			CHP	TMEM255A	PPL	LINC01094	SEMA6A	RTKN2	NOSTRIN	COL4A1	LPAL2	TRBC2	MCHR1	MYC
FCGR2B				C3AR1	SEMA6A	IL19	RGS11	ZFR		NYAP1	SEPT7P2	STARD10	HTRA3	MAOB	MYO1B	MTMR10	HIST1H3E	KRTAP4-5			EIF4EBP2	TM4SF1	RAB40A	ARSI	MET	SLC38A1	JUN	PFKP	USH2A	NRL	AP4S1	ITGBL1
MCAM				MOK	PSG3	OAF	IRF1	GRAMD4		AVP	DZIP1L	SYNM	TSHZ2	TBX2	ALDH1A1	TMEM211	VAMP4	SPANXB1			STOM	TWIST1	ACTA1	SERTAD4	RFX2	MICAL2	ANKRD20A1	RHBDL2	SLC51A	FAM129A	FAM134B	NLGN4X
MMRN2				BHLHE40	COL4A5	TTC3	LY6E	FBXL4		KDELR2	ARNTL2	SULF1	PIK3R1	ENO2	GPR56	OR8I2	GHR	NEUROG1			FHL1	MDFIC	C16orf89	UBFD1	SCN4B	CD163	PEAR1	TRIM6	PLA2G12B	MX2	NDUFA7	CENPE
CD3G				DCLK2	CIITA	NMNAT2	EXOC6B	KCNQ1OT1		HIST1H1E	FAM204A	COL4A2	PRUNE2	STXBP6	USP53	PTPN22	LRRC49	LOC286083			SFTA2	C17orf104	LOC101928731	PTGS1	CCL21	F5	SRPX	UNC5B-AS1	PROC	UGCG	ABHD6	TENM2
FLT1				KIAA1549L	SHOX2	ZNF404	PGD	TMTC3		RBM25	F2RL2	ENO2	FBLN5	C10orf10	OSTC	APBB2	AKAP6	C4orf36			LPL	STYK1	TRERF1	NEXN	ADCYAP1R1	FCGR2A	ACTA2	BUB1B	AOX1	YKT6	CRYGA	GDF10
FCER1G				PTPRF	CPM	CARD6	SLC39A4	SLFN5		PYY2	TUBB3	MSI2	LINC00968	GCA	FBLN5	PRDM1	APOBEC3F	DMBX1			MYO6	PLEKHA7	TMEM158	ANKH	EFEMP1	FGD6	HS6ST2	ZWINT	DDC	CD2	FOXC1	RDH10
CCL7				COL12A1	REV3L	OSBPL6	ABL2	CELF6		FOXD1	SLIT2	PLP2	PCSK6	CSDC2	VTN	NOC2L	TAF9B	PLA1A			CEACAM6	ZNF217	FAS	CYP1B1	RBP7	SLC7A7	HOXD9	CHRNA5	CCL19	SPTLC2	MPC1	CEP55
36951				CLN8	MAF	NPHP3	C10orf54	ARHGEF37		SULT2A1	ZNF550	COX17	PSG2	PKM	PDE4B	FNDC9	ZNF280C	CCL14			NEDD9	PROSER2	FAM65C	CD53	LNX1	SLC19A1	MEOX2	NECTIN4	SHBG	MMP11	CCDC7	PRRX1
BST1				MLLT11	IL18R1	LINC00520	ING3	MGC70870		NRP2	MED12L	ANKRD1	ACADL	COLGALT1	ADAMTS1	TOM1	SEMA4B	LRRIQ1			ATP1A1	DLGAP4	L3MBTL4	C1QTNF3///AMACR	P2RY14	CCDC109B	BDKRB2	RIBC2	CYP4A22	CLUHP3	HCG4B	ARG2
NR4A3				ELFN2	AQPEP	CBR4	NBEA	GRB10		CSGALNACT1	DNMT3B	PPAPDC1A	EGFR	ABCG1	EPSTI1	FSTL3	KLHL41	SULF2			PTN	ST14	LARGE	KIAA0101	SVEP1	IL2RA	SEMA6D	EPHA10	FLJ22763	EIF3A		ANK2
CBLN1				SORT1	TBC1D8	FBXL4	CCNL1	STRBP		FRMD4A	XKR6	PTPRR	ACSS3	FAM43A	GBP1	CLN8	TARSL2	TFAP2A			PTPN13	PROS1	PPARG	KDELR3	RASD1	GPR82	NR2F1-AS1	TMSB15A	IGFALS	ATP8A2		MYO1B
NFASC				ISLR2	C1orf21	HS3ST3A1	SOCS1	DUSP23		GRIN1	AK5	SSFA2	THSD4	SYBU	PTGR2	SIPA1L1	C1orf21	TOX2			SNORA70	PODXL	LIMCH1	CCDC167	DOCK9	ORAI2	PCDHB4	SMCO2	CYP2C9	SV2A		GALNT6
MPEG1				KLHDC7B	FGF18	FBLIM1	DCLK2	HEPH		SH3D21	AMY1C	GPR34	S100A10	CHRDL2	SLC38A4	MAFK	SALL2	LINC00323			SCD	HAUS2	DOCK3	FAM101A	SOCS2	MCM3AP	CACHD1	TANC2	DIO1	PLBD1		CEMIP
RAC2				FGF1	ACKR4	ZMYM5	STAT1	TMOD3		KISS1R	SNHG1	XRCC4	MEDAG	WFDC1	CLDN11	PPP1R18	SLCO2A1	TENM4			SCN7A	HOXA10///HOXA9	RAB9B	ACTA2	AIF1L	APOC1	EBF2	FNDC1	CREB3L3	PPP1R16B		KIAA1462
DIO2				PIK3CD	LOC100507053	ITGB1	KCTD10	DOCK1		CANT1	ROBO3	TIAM1	WDFY3-AS2	FGF9	SLC1A1	PPFIBP1	TOP1	NKX2-4			TJP1	RFPL2	CYP3A5	LOC100508342///LINC01503	GRK5	C1orf162	SEMA5A	FAM81A	TTC36	RGS5		STEAP4
MTM1				CDH4	VWA5A	SEC24D	FOXD2	MIR99AHG		CELF3	PRUNE2	PCED1B	PDE1C	CNTNAP3	LACTB	HIST1H2BI	TEC	ZYG11A			C12orf49	SLC22A3	KL	MIF	MYO5C	PRO2964	FGF10-AS1	HIST1H2AI	SRD5A2	SRPK2		MSR1
ESM1				RTKN2	GIMAP2	GMCL1	STAMBPL1	CBR4		SLC34A3	TRPC6	SSR3	IL15RA	PLAU	OLFML3	CLIC3	BMP2	ANO5			SLTM	CYTH3	FBLN1	DEPDC7	TNMD	RAB8A	MIR143HG	MAGED4B	UGT2B11	COL1A1		IGFBP4
TNFRSF9				PTK2B	ALDH3A2	CTSB	SEMA6A	XAF1		GNS	MTMR11	EXTL1	LOC100506966	PRSS3	FAM92A1	CHPF	CHEK2	CCKBR			CAPN2	ZNF160	SLC38A5	MAL2	ITGA6	DOK3	PDZD4	FAM19A5	CLEC4G	ENC1		DFNA5
IFITM6				AZIN2	TPRG1	EDEM3	ANXA3	LOC100507110		SPSB4	GAS8	PRR5L	ISLR	TNFAIP6	SLC22A4	WWC2	KIAA0922	OR5W2			RBM4B	DDAH1	C12orf75	SCUBE2	LPL	LOC727820	CPXM1	ANKRD22	LINC00261	PCDHGA9		CCNB1
CCRL2				FAM101B	PSG2	CCDC74A	HUNK	MDGA1		SLC19A3	TRNP1	NOTCH3	HCN1	TSPAN7	ERICH5	CLSTN2	ADAMTS3	ZNF45			ATP13A4	SLC35E1	FAM169A	ERAP1	MBNL2	WHSC1	NMNAT2	PLAU	OGDHL	CLEC7A		THBS1
POU3F1				TIMP3	HLA-DOA	KIAA1755	APOL6	ZMYM5		HIST1H4H	SAYSD1	NEDD9	ATOH8	EHBP1L1	GPR137B	BTLA	CREB5	SLCO4A1			ZMAT1	LPL	ACTC1	CTSB	LONRF3	YWHAH	HPSE2	VDR	SLC22A7	MAPK8		DLGAP5
PLSCR1				KLHL15	EPSTI1	CBWD1	SH3RF3-AS1	ZNF320		ROR2	PBX1	MIR210HG	LIMS3	AUTS2	RHOU	FMNL1	PLCD4	OR8I2			CTNNAL1	ORAI2	TJP2	DDAH1	NFIA	ABCC4	TCF7L2	CDCA8	PLGLB1	DVL3		NTRK2
PIK3CG				MYH9	KIT	LOC286071	TGFBR3	HECTD2		FOXE1	BCKDHB	MAGED4	MBNL3	PPP1R12B	JUP	HK2	ZNF462	ECM2			SCEL	AQP3	RSPH9	COPZ2	C16orf89	DAPK1	NR3C2	SRRM3	ASGR1	PML		PMEL
CD83				CSRP2	HGF	PDLIM7	NQO1	WASF1		BLACAT1	CORO2B	ENTPD1	LOC100131541	SORBS1	ATP8B4	PEA15	RAPGEF4	EPHB3			RSPH1	ZNF721	ANKRD45	CD84	PKHD1L1	MGAT4A	PDE5A	ELFN2	AZGP1	ESF1		VSIG10L
EGR2				P2RX5	ACSS1	MXRA7	FAM69A	STK33		TRIM46	CCDC113	TMEM51	SMAD9	MYL9	ALPK2	SMYD3	SSBP2	FAM230C			NAPSA	HIST2H2AA4///HIST2H2AA3	ADSSL1	COA1	SASH1	ADCY7	RGS6	EDIL3	LOC100130232	MGAT5		SLC16A1
CYR61				TMEM59L	LOC79999	ATP2B4	SNX10	FOXN3		MMP19	TRO	UPP1	LRRC8D	HIST2H2AA3	ECM2	OR10H1	TPPP3	RGS3			CD36	TPBG	SPOCK3	KDELC1	PAMR1	CCR5	CCDC85A	IQGAP3	HBA2	PRKCI		ANKRD29
GPR116				PTPRD	PHKG1	MAP4K4	HSPA14	COL4A3BP		CAMK2N2	MYOM2	SMCO4	ABHD17C	TMEM246	PLAC8	EDEM1	LIMD1	FLJ44715			DOCK4	SPATS2L	KIAA1715	GPR137B	RHOU	TMEM206	FHL1	FAM84A	ABCB4	WWTR1		ADAM23
CSMD1				SLC22A15	TFPI	FAM161A	CNNM2	QKI		PCSK1N	WDFY3-AS2	LFNG	PTCH1	GPSM2	PEAR1	TMEM130	TIA1	TNFSF8			INADL	IER5L	KCNH2	GLIS2	LHX6	MKI67	WLS	C16orf59	SERPINA4	SMOX		CCDC178
CAR13				RASAL2	CCDC102B	UHRF2	ITM2C	WHSC1L1		MMP17	ALDH2	TFPI	ID1	GAPDH	ASPA	NPAS2	MBNL3	EYS			CALCOCO2	LRRC32	KRT14	GPC1	JUN	C5orf58	PLCB1	ADAMTS12	MLIP	CSF2RA		PGBD5
ITGB2				TPST2	BCAS1	ZNRD1-AS1	FDFT1	C17orf100		BRSK1	SLC7A8	FRY	ATP8B4	MEX3B	BST1	C1orf115	NTS	GLIS3-AS1			DNAJC21	LOC100287411	PRR18	LEF1	EBF3	IFI44	GULP1	CASC5	ALDH8A1	CD58		ENTPD3
ZC3H12A				DMD	MEOX2	AIG1	LOC145474	MEGF9		PPARGC1A	TMSB15B	EHD3	PROS1	KDM5D	STK38	ENTPD7	KREMEN1	FLJ43315			LYRM5	FZD8	SPON1	LOC100509635	TM4SF1	ITGAX	PSMC2	SPEG	RANBP3L	ATP1B2		PLA2G2A
CXCL14				CSRNP1	BCHE	KLF12	CCDC50	MUC1		INTS1	AGTPBP1	SLC16A3	GAS1	LOC729970	SLC25A36	SLC39A14	HIPK2	CCL21			ANKRD29	ANAPC16	IL15	GLIPR2	CDH5	LAT2	PGM5	BRIP1	CDHR5	KYNU		CENPW
ETS1				FN1	HLA-DRB4	EFCAB7	CALD1	KMT2A		NPM2	SENP3	ACTA2	MAP3K8	TGM2	SAMD11	FLNA	TRO	LPAR5			SERPINB1	MCF2L	RNF139-AS1	FMNL3	GPRC5B	SAT1	NFIA	GALNT9	C7	CCL5		PCDH7
PDE4B				TSC22D3	F10	KCNK6	SUV420H1	STX17-AS1		ETNK1	CREB5	SC5D	ZMYND12	LEF1	GLDN	POMZP3	DIRAS1	OPN5			TMEM2	AJAP1	UTY	PHLDA2	RAPGEF3	YBEY	EEF1A1	C3orf80	UGT2B15	CAMK1D		DST
MT1				SLC4A4	PROS1	C4orf22	PSORS1C1	NR2C1		RAB31	FGFBP3	CGNL1	TTC39C	TMEM35	USP46	PLK3	TCF12	CA9			HECTD1	UACA	LOC100506870	SRD5A1	GIMAP8	NFATC2IP	RARA	VCAN	ACSM5	HERC6		SLC1A4
REG3G				LOXL4	ANK2	APAF1	MSC	EPHA4		CAMSAP1	MAGI1	GPR65	PLCE1	KCNK2	CHRM2	B4GALT4	CROT	CYP24A1			ABI3BP		IDH3A	PDXK	PLP1	TRIM14	EFNB2	SEMA3C	C4BPA	CYP2A6		C4orf19
GAD1				GPR78	SMAD6	BBS10	LOC100133660	KLF15		ATN1	SEC31B	SVIP	C10orf10	ADH1B	RCAN1	LOC90768	TNXB	TLR5			PGDS		ARHGEF9	HN1	SNTG2	LST1	SPATA6	SPTBN5	KHK	CRH		TPBG
EAR3				WISP1	IFITM1	CD68	GYG2	UBN1		CYP4F2	RRM1	CYTIP	LOC100507642	PHLDA2	IRAK3	OR6V1	GALNT18	TRIM55			CXCL17		MASP1	FZD2	ELTD1	RAD1	HYMAI	RIMKLA	MLXIPL	CD93		SLC5A3
CSF3R				NEK7	ARHGAP20	C5orf30	CDIP1	SLC38A9		VEGFA	PITX2	TEX9	C1S	TKT	PCDHB2	NMNAT2	PCTP	LRRC3			ZC3H7A		SMAD6	UBE2G1	ADAM33	SLC25A43	PLD1	LOC653602	PON3	IRF7		IFI27
PIRA2				CALD1	WWC1	CHPF	FLT3LG	THRA		MACF1	KIAA1644	MYLK	TMEM140	DKK1	KLHL23	CHRNA1	CLEC3B	FAM3D			SLC40A1		LOC257396	FBXL22	KIAA1456	ARRB2	KALRN	ARSI	SLC22A9	BRD2		TRIM22
KRT14				TEKT4	SPRY1	ZNF575	NFKBIE	LINC00304		CPNE4	USP6NL	XDH	SIX2	SLC44A2	RAPH1	GGT5	GEMIN8	ENPP7			HLF		RHOJ	ADORA3	TRIM9	FAM107B	TRIM2	SKA3	RDH16	LYN		AVPI1
TRAV9D-3				MSC	CCBE1	TNFSF4	CCNJ	LOC101927021		ACP5	ZFYVE28	ARHGEF28	KLF3	TMEM100	OAF	EPHX3	RAB3D	TNFRSF25			KCNJ15		ME1	TBC1D2	CLIC5	CMPK2	DMD	ENO2	SLC25A47	INHBA		CDK2AP1
NLRC5				DNAH5	CDC42EP4	ARMCX2	SBF2	ZHX2		PADI2	PCTP	SORT1	ZADH2	XKR6	ALDH1A3	ALPL	MGST2	NFATC1			MFAP4		SLC6A16	NLRC3	ADAMTS3	C20orf24	GARNL3	MEX3B	HBB	LYZ		MKI67
HOXC13				PRKCA	COLEC12	VMP1	PARP9	TUBE1		P2RX2	MORN2	TOR4A	PLGLA	SNAPC2	NXT2	AJUBA	EML1	MAPK15			MPP3		MIPEPP3	PXDN	TRPM6	KPNA2	PCDH19	EXTL1	APOC1	REEP2		FAM213A
BIK				EGR3	PBX4	TTC37	TIPARP	MFRP		CHD6	KLHDC9	TPM1	C8orf31	FAM183CP	LOC100128288	GADD45B	LPCAT1	MYOZ1			MSN		CAMK1G	IDH2	LOC101927870	TAB3	SH3PXD2B	PDZK1IP1	NEU4	CKAP4		BNC1
EMCN				SEZ6L2	GBP2	GALNT7	CDC14B	TTYH3		CR2	DIDO1	PMEPA1	ARHGAP20	ST3GAL5	HERC3	OSBPL10	TXNDC2	CHRDL1			NFKBIA		TBL1X	KIAA1549L	RERGL	SLC8A1-AS1	SLC25A27	CENPW	LRCOL1	S100A7		PDCD2L
PODXL				PDLIM7	TRPC3	SOCS5	MPHOSPH8	SHMT2		BEST2	HMGA1	CENPV	LPAR1	GPC4	TM6SF2	LIMK2	NUDT10	LINC01344			OLR1		ALDH1L2	DNM3	TIE1	SLCO2B1	SEMA6A	CAPG	PGLYRP2	THEMIS2		SMOX
MMP8				OR8B8	ANGPTL2	NT5DC2	ALDH16A1	VGLL4		RASSF3	OTUD3	MPP7	KCNA1	SCD	ALG1L	CDC26	ARHGAP6	C1orf204			DENND4C		LINC00087///LINC00086	TEX11	STOX2	IDH1	NFATC4	ANO8	CPN2	TSC22D2		RFTN1
CASQ2				PDGFC	HLA-DRA	NAPEPLD	C1orf198	VANGL1		DHCR24	KIF18B	RASGRP1	PCDH18	SLC23A2	RDH10	MAPK13	CYP2S1	SIDT1			MOP-1		PTGFR	DSC2	LMO7DN	EP400NL	LINC00842	NPAS2	AADAC	ALOX12B		LMO4
MSR1				ANTXR1	CACNA1G	CALD1	S100A6			PRKAR1A	ATP6V1G2	HEY2	RBMS3	ISG15	PAQR3	HBZ	DCLK1	TDO2			ZFP106		CPAMD8	C3orf14	TM4SF18	ZMYM6	IL22RA2	CXCL11	ABAT	FLRT3		ADAMDEC1
TSLP				HOXA11	SRPX	ITGB1BP2	CYFIP2			DISC1	MMP19	PTPRF	ADD3	SLC29A4	FOXQ1	DYSF	SOCS1	IL22RA1			SMURF2		DLG2	CCL11	NR4A1	DHTKD1	APBA1	MSANTD3-TMEFF1	CES1P2	RAB31		METTL5
SLC2A3				GDF15	IFIH1	NDUFA5	DCAF8			PRIMA1	NCAPD3	ITGB2-AS1	FRMPD4	REEP2	ELL2	HTR1D	GCNT2	RPPH1			MRPL41		EFCAB1	SNX30	KCNB1	GLRX2	TMEM237	PYCR1	C4BPB	SEMA4D		OGFOD1
SERPINA1B				CYR61	PSG8	FZD6	NAGA			HCG25	TPM3	PAG1	NAV2	BEX1	LGALS8	RUNX1	CAT	GPR156			C4orf31		AS3MT	GPR155	APOLD1	PLEKHF2	MARK1	FHOD3	NR0B2	KCNQ2		TM4SF1
LGALS7				SLC38A5	TRABD2B	UFL1	PHF20			ZCCHC18	LOC338620	ALDOC	HTR7P1	ALDOA	MFAP2	SPRYD3	COL4A6	TTTY2			CSPP1		IMPA2	PAIP2	AKR1C3	ADAM8	ABCA8	SPECC1	AGMO	SLPI		MAPK6
TNFSF10				FAM43A	MAOB	WDR47	SRSF5			NBPF3	PPP2R5A	TPST2	HMOX1	CENPV	TMEM170B	ADAMTS16	INE1	OR13C4			WWC2		B4GALT6	ZNF668	PLCB1	HTATIP2	SSBP2	GAL3ST1	A1CF	RAP2A		PPIF
MT2				RESP18	DZIP3	GATAD1	CD302			KLF16	CAPS2	IFFO2	NAMPT	KCND2	NBPF3	BRI3	ITPKB	UTY			CCDC68		CD200	GALNT10	PLCB4	PARP9	HOXA10	VWA1	NPW	FLT3LG		PPAPDC1A
AGPAT9				SLC9A7	C15orf59	VPS35	TP53I11			MAN1B1	ZNF75D	CCL8	PSG1	ERRFI1	FZD2	ACOT4	ZNF107	LOC100130817			SH3BGRL2		VSIG10L	COPS8	GABRE	METTL21A	PLG	ITGA11	SERPINA6	AIM2		LAMA2
FLT4				TBC1D24	DKK2	NNT-AS1	ST5			TNRC6B	NRBP2	BGN	ATF5	PNLDC1	KIF26B	SLC36A1	IL6R	KRTAP12-4			SNX25		TVP23A	PMEPA1	NMNAT2	FOXP3	CA6	TREM2	ABCB11	CYFIP2		YWHAZ
GATA2				DCBLD1	FAM134B	SESTD1	PRRG1			MECOM	RAD54B	PLAUR	CABLES1	NKX3-2	CAND1	WIPF1	METTL7B	ZCCHC23			CFLAR		BZRAP1-AS1///SUPT4H1	GLIPR1	DENND2A	OSBPL3	NR2F2-AS1	IRX3	ITIH3	LRRFIP1		BPGM
DUSP5				RHOB	HHIPL2	RAB40C	CASP4			TNFAIP8L2	STAT5A	DUSP10	SMPDL3A	MET	TMEM237	CPNE7	FOXF1	KLHL10			ARHGEF6		RBPMS2	TPGS2	ARHGEF15	HIST1H2BC	PAK3	COL4A2	OIT3	IGFBP2		SAMD9
RELN				RCAN1	MAN1A1	TSPAN10	FARP1			NBPF11	ODF2	DYNLT3	CYP11A1	TUBB3	LDB2	ANOS1	TBX3	OR7E85P			TOX4		MSX2	ZMAT3	CAV1	TIPIN	EBF1	CCNB1	BCHE	CXXC4		YKT6
LIF				GDNF	SEMA3F	SRGAP2	ZNF608			LYPD4	ABCC5	GLIPR1	NCALD	ALDOC	GLIS3	OR6B3	GLCE	DDC-AS1			MGC9913		SERPINA5	RABGAP1L	ADIRF	FGFR1OP2	STOX2	DIO2	HBD	ZNF688		DLX1
SOCS3				SLC16A3	AHNAK2	OXR1	OPLAH			LRGUK	KATNAL2	APBA2	MTURN	GPR116	AOX1	TNIP1	DPY19L3	PDE4D			C6orf72		STARD4	NREP	MAGI1	WNK1	FZD7	CDKN2A-AS1	SERPINA10	S100A12		NEAT1
CSRNP1				CDC42EP3	LOC100507654	C5orf46	AMMECR1			SPDEF	SRPX	KIAA1598	LOC151878	TMEM256	PRPS1	METRNL	CTR9	MX1			RAB1A		FADS1	TIMP3	ANGPTL1	RUNX1	OLFML2A	CCNO	TM4SF5	GALNT6		TRPS1
RPS9				CSNK2A1	IRF2	LGR4	VSTM4			C14orf144	PLP2	C5AR1	HS2ST1	FBXO32	CDK18	HSPA12A	SNN	PRSS35			UFD1L		LINC00672	CDCP1	CNTNAP3	AP4E1	KL	SLC2A1	FAM107A	TAPT1		FHDC1
CXCR4				ADAMTS6	CD40	DRP2	RASA2			SNX8		SIPA1L1	MGC24103	HLA-A	LAMB1	EVA1C	RNF208	GIMAP2			HIPK3		GLIS1	TP53TG1	STARD9	SLC1A4	MYLK	CCNJL	SLC6A13	USH1C		ADAMTS2
				C7orf50	MFI2	SMG1	ALS2CL			UHRF1BP1		NEDD4L	RTP4	SLITRK4	ICAM1	PIGZ	ZC4H2	LRRTM2			RBM6		SPECC1	OST4	MEDAG	GLS	KCNMB4	ZNF761	EPHX2	FSCN1		FRAS1
				HGSNAT	TLR3	LOC100506966	MIR22HG			PTPRE		TSPAN18	PINLYP	EPHB2	CCDC170	OR9A4	SCN4B	FAM84B			ARPC1A		FERMT1	SLC16A10	LRRN4CL	ARHGAP30	LOC286367	SLC7A1	BAAT	MICAL1		RAB31
				SIPA1L1	PRRT2	HECTD2	FZD5					CFH	N4BP2L1	PPAP2C	PLEKHA6	MAGI1	KDM4D	ZNF662			CFL2		UNC5C	ST3GAL6	TMOD1	SLC31A2	LCA5	MYOF	FOSB	SP110		NUSAP1
				SYNGR2	SHMT1	NUMB	ADRB2					CHCHD10	RHOBTB3	RNASET2	EXO5	NUDT9P1	MED12L	CCDC88B			CSNK2A2		GPR155	PKM	KLHL13	PGK1	ADAMTS9	MTL5	LEAP2			TAP2
				UACA	CYP19A1	SH3BGRL3	QSOX1					TFEB	DEPTOR	SUSD3	BTBD3	COX7A1	CAPS2	AJAP1			CTNND1		SPATA6	LRRC59	RALGAPA2	BIN2	GPR124	PTGFRN	AKR1C8P			TPD52L1
				SLC31A1	HLA-DPB1	IDS	RANGAP1					LINC00623	OAF	SLC8B1	NET1	LINC00472	PLP1	CARF			JMJD1C		NTN4	LAMP2	EGR1	RMI1	FOXP2	S100A2	GNMT			KRT78
				DNAPTP3///FN1	EDA	DBT	PELI2					FGD6	TP53I11	FAF1	ORC3	C15orf48	KAZALD1	DIO1			CTSB		FBXL2	ALOX5AP	NAALAD2	SLC12A8	LPAR1	COL6A3	GPLD1			LINC01305
				LIPG	MAP3K8	PRKCDBP	PLD6					SEC11C	CEMIP	FAIM2	C10orf107		BTBD8	CNGA4			KIAA0368		CADPS	SLC31A2	GRIA1	RAP2B	KLF3-AS1	RACGAP1	ASS1			SOCS2
				VPS53	KCNS2	PAQR3	FYN					SCG5	GAS7	CADPS	FABP4		SEMA3B	AFF3			TSPAN12		PDE4D	CCR5	PIK3C2A	ADPGK	HOXA7	ETV1	LINC01348			SUSD4
				SCHIP1	PTX3	CPNE3	PKP4					CDK5R1	PRTFDC1	DPP7	ID2		HIST1H1T	IDO1			RNF19A		PGAP2	ANKRD22	SOCS3	OPA3	NCALD	CORIN	LDHD			HIST1H2BG
				FAM27E3	RXFP1	SNX7	KIF26A					SRPX2	SLC35E2	UCP2	PSG2		RAB11FIP1	LINC01565			NAP5		MAPK10	TAF10	PCDH9	DOCK5	SEZ6L2	PI3	ANG			MBD2
				IFITM10	CTSS	THNSL1	SAMD12					HPCAL1	PRPS1	ULBP1	HINT3		PRKX	LRRC15			MARK3		SYT9	SLC1A4	RUNX1T1	IFIT2	UST	F2RL2	H19			WDR1
				FTSJ1	IL15RA	ACTBP9	PREX1					GPR155	ADCY3	FAR2	TEK		NR1H3	OCR1			MYO1B		AOX1	PHPT1	DNASE1L3	SQLE	PLAGL1	DSTNP2	CYP7A1			RUNX1
				PAWR	MAFB	SLC39A6	LINC00476					C15orf54	FRAT1	TTTY14	SPON1		WDR36	MEIOB			MTUS1		RGS22	DPP3	C1orf115	H2BFS	MOCS1	PHLDA2	SLC27A2			CTSB
				PDLIM5	IGFLR1	HAUS6	ARMC8					SLC8A1	PAMR1	NEFM	ZNF702P		GTF2IRD1	HOXA10			PLEKHA1		LOC728392///NLRP1	NNMT	EIF5	MDFIC	FAM66D	LOC400446	AQP7			SLC5A6
				NOTCH3	PLD1	FAM131A	APOLD1					TRIB2	RUNX1T1		SLC38A2		PRRC2B	UBE2Q2P2			PREX2		C9orf24	DACT3	C6orf141	RLN1	DLC1	RMI2	CNTFR			TOP2A
				WWC2	FGD4	TMED8	PCED1B					PADI2	EYA2		SLC22A15		KCNJ11	LINC00608			UNC119B		KCND3	LSM10	LOC100289026	DCK	MEIS2	MKI67	ITIH2			SRD5A3
				FAT1	PLEKHG1	TSPAN12	C15orf59					KIAA1217	SWAP70		PNKD		ZNF99	CHAC1			IL1RL1		GSTM5	DYRK2	THBD	SOCS1	RHOBTB3	PKM	MPPED1			NDUFB9
				SLC20A1	VSTM4	PLGLB1	ARID5B					VSIG4	ZFP36		LHFP		TACC2	B3GALT5-AS1			LRRFIP1		CACNA1B	NAAA	ENPEP	HPS3	AADAC	KIAA1549	SSTR1			LIMA1
				PMEPA1	NOVA1	TAF11	ZNF204P					TUBA4A	TRIM25		PRDM8		ACRC	WISP3			BMS1		ELANE	PFN1	EDN1	HAUS2	PDGFA	C2orf27A	KLB			PVT1
				NDFIP2	CMYA5	GLCE	ZC3H7B					FUCA1	CTSF		PGRMC2		TIMP4	SOHLH1			COX6C		FAH	SERTAD4-AS1	OLFM1	FAM49B	HYDIN	SAPCD2	TENM1			CXCR4
				VLDLR	PSG6	MIR21	MCPH1					ANTXR1	MAB21L3		RAB8B		ZSWIM3	LINC01097			ZBED5		SYT1	ADAMTS16	CACHD1	ARHGAP22	AASS	SOX4	UGT1A6			COL5A2
				MRAS	IL7	PRKD3	QKI					VSNL1	LOC646762		PAPLN		SIAE	PLXNC1			PARP9		ANKDD1A	CD300LF	NT5C2	VOPP1	PTH2R	TDG	DEFA3			TRIB2
				GTF2IRD1	RGS20	ZFP90	SLITRK2					ST6GAL2	FAM208B		ZNF394		HMGCLL1	OR52A4P			ADH1A		MST1	TGFB3	DUSP6	HEXIM1	MICU3	RUNX1	PI16			ID2
				AQP10	ARRDC3	STAG2	ELL					KIAA1462	NR3C1		RARS2			SYBU			GRINL1A		LOC100505728	CXCL16	HLF	TLR2	TESC	MCM4	CRHBP			HSPA2
				CDC42BPB	USP53	ZNF654	GRIP1					B3GALNT1	YPEL2		PTN			PDZD2			SGMS2		GIPC2	PLEK2	SPRY1	NUP50	ABLIM3	ZNF469	SCARA5			LEF1
				DUSP26	PLCB1	OSBPL8	FBXL17					LOC100506762	GABRB3		PROSER2			DLEC1			DHCR24		GSTM2	ASCL2	FREM1	KIAA1147	EPB41L4A-AS1	SGPP2	ACADSB			TSC22D2
				PYCR1	GRK5	LOC100288490	SLCO3A1					CTSZ	FOXP2		CEMIP			BRWD1			DMBT1		ANGPTL2	NUDT21	KIAA0485	CPPED1	GPR125	STC2	DCXR			HOMER2
				STEAP3	RBM4	CRACR2A	ST7-AS1					TENM4	ACSL5		SARM1			MGAT5B			EPB41L2		ATAD1	RASGRF2	ASTN1	RGS10	SPRY2	DCBLD2	CCL14			CLEC1A
				KLK3	MAOA	MIS18BP1	ZNF540					NET1	DMRT2		MASP1			DNAJC5B			NT5C2		RASL12	CTSD	NAMPT	VDR	ZAK	FGD6	NTRK3			CALML5
				ACTN1	PPARGC1A	ASAP2	EP400NL					PPM1H	PLGLB1		DENND1B			TMEM169			SYNE2		SSBP2	CERCAM	THRB	SYK	BHLHB9	UHRF1	-			HIST1H2AE
				TNS1	RDH5	ZBTB41	TOX					GREB1	TSPAN11		SERPINF1			LAIR2			FNBP4		NTRK1	NRIP3	NAP1L5	HIST1H2BE	TRNP1	LAMA1	KCNK17			AGPS
				UCK2	P2RX7	CD109	UBALD2					LEPR	TRIM2		UST			SLC6A15			DICER1		LOC101927359	C17orf49	KLF11	DENND1A	GRAMD3	CENPU	CUX2			SLC2A1
				FADS3	AP1S2	MDFIC	C1orf87					FAM60A	CCNL1		NAP1L3			LRRC4C			FYN		DNTTIP1	COQ4	PREX2	CSNK1G1	B3GALT5	HIST1H2AA	PGA3			ATP1A1
				SERINC5	IGSF3	ELMOD1	PIK3CA					PPP1R13L	PLD1		PRICKLE2			HOXC12			TCP11L2		ELMOD1	C1QTNF6	CD34	SLBP	ANKRD20A11P	FAM78B	LRRC7			CAMTA1
				LOC284242	MYCBPAP	C2orf69	CTSZ					OR51E2	DGAT2		BDKRB2			PRX			SGEF		WDR92///PPP3R1	RAB18	FILIP1	KCNAB2	TDRP	MMP14	GHR			ENO1
				ANKH	SALL2	MMAA	H2AFY2					CCDC167	KITLG		LAMA4			B4GALNT2			TSPAN13		DIAPH2	EMR1	CFAP69	FCGR3B	NAP1L5	SLC16A3	BMPER			THBD
				PCDHA11	LRIG3	KDM1B	GBP2					EPHA2	PCSK5		NLK			VWDE			C11orf54		BMP2	CD86	DST	NDUFV2-AS1	CLMN	CDKN2A	ITLN1			DANCR
				ABHD2	GUCY1B3	TMEM136	CHD6					GAS6	LOC100506395		SSH2			LACTB2-AS1			GSTA1			SAR1A	PRIMA1	TM7SF3	ACTA2-AS1	IQCA1	SLC47A1			SIK1
				SYNGR4	MEDAG	SMIM14	FOXF2					DLX5	PPOX		BPGM			ULBP1			HMGCS1			GPR68	EHBP1	EZR	MEIS1	S100A11	SLC22A10			FIBIN
				LOC100130331	PDPN	GOLIM4	TDRP					CMKLR1	LINC00856		SNRK			LY6G6E			TM4SF1			NDUFA11	CAND2		DPY19L2	AP1S3	ABCA8			AKIRIN2
				SSR3	PSG9	POPDC3	ZFP36					THUMPD2	ADAMTS15		C16orf87			LTC4S			ATP2B1			MIR4435-1HG///LINC00152	C1orf21		STON2	AGRP	GPT			ACSL3
				C9orf53	CYP21A2	SLFN11	WFS1					MPEG1	LINC00842		RASSF1			GRIK2			PAK2			PILRA	MAOA		PCDHB7	PTTG1	AGTR1			DPH3
				MPRIP	KCNJ12	PRPS2	MOB3C					SUSD5	PODN		WNT5B			ITGB2			PAIP2			DUSP4	SRPX		RCAN1	PSMC3IP	CYP39A1			CDC20
				SEC11C	PARP9	TPM2	GBP5					TLE4	PLIN2		IGF2BP3			LOC100130657			SPATA6			LGALS1	AOX1		GIPC2	PAQR4	ASGR2			INHBA
				KIAA2012	FAXDC2	VMP1	UBASH3B					LIN7A	FAM117B		UBASH3B			PIK3CG			PALMD			DAP	ETS2		SESN3	UBD	LIPC			PDE7A
				APBB2	STOM	HSP90AB1	ORMDL1					PARP8	PLGLB2		HS3ST3A1			LOC389834			WHSC1L1			GALNT6	RUFY2		SASH1	DDR1	EHHADH			KPNA2
				CRIM1	ANK1	NUDT11	TMEM220					CHSY3	C11orf52		TBX3			TTTY18			CAMK2N1			IL1B	CCNL1		PYGO1	SRPX2	GATM			COL11A1
				MS4A5	KREMEN1	POMP	ZNF280D					TACC1	NFIL3		SHOC2			PTGDS			NTN4			FARP1	KLF2		HADHAP1	CRNDE	SLC17A2			TPM4
				GRAMD3	IRS1	S100A16	SNRNP35					ZNF365	SYNE2		FRAS1			LOC100131000			S100A10			SAR1B	RASSF9		DUSP6	ARNTL2	STEAP4			GSPT1
				ZNF281	S100A3	ZNF280D	FGFR1					NRN1	MYO16		FAM150B			KCND3			SGK1			FAM83D	PPP1R9A		TUB	HIST1H4A	CYP2D6			DSC1
				BOK	PKD1L2	NADK2	ACOX2					SCUBE2	NYNRIN		FILIP1L			GRM7			BMP5			TPM1	FAM43A		GNAI1	PKD2L1	ACMSD			DVL3
				CDKN2A	CFAP69	MAST4	GALT					HHAT	DAPK1					PKD1L3			FTO			MIR21	ANXA3		AFAP1L2	PTK7	LBP			MAP7D2
				ATP13A2	EHBP1	C4orf46	LPCAT3					CYS1	ME3					MEGF6			GANC			KDELR2	HSPB8		NRXN2	TOB2P1	SLC38A3			YWHAQ
				FGF2	OLFML1	LOXL4	SAMD4A					SLC20A1	MAP7D2					HFE2			HSDL2			SLITRK4	GIMAP7		RPL37	ITGA3	CP			ISCA1
				SH3RF1	FRAS1	HHIP-AS1	PDCD5					TMEM106A	TXNL1					PTF1A			CGNL1			XYLT1	AMOTL2		C3orf58	PADI2	HAAO			COL3A1
				CLIC4	C1QTNF2	UBE2Q2	ETNK1					TNFRSF10D	JAK1					LOC100130278			C12orf62			UCHL1	CXorf36		CYYR1	PLEK2	SLC17A4			TGFBR1
				FCRLA	B3GNT8	PACRGL	HIRA					FAM101B	SPATA22					EGFEM1P			ITGA8			FAM105A	LDB2		TPCN2	CHST3	LINC01554			GABRP
				DDAH1	PDGFRA	LOC729218	DLST					A1BG	MAGI1					COL10A1			SELENBP1			TP53RK	LOC100505851		RBPMS	OXTR	AQP7P3			SRPX
				CABP1	ZFP36L2	QSER1	STRBP					NRIP3	NEAT1					CCNI2			PRDX6			HCFC1R1	KANK3		LINC01482	C12orf75	LEPR			CSTA
				RNF185	SCLT1	FKBP15	LINC00472					CYFIP2	CREBRF					LOC100129393			EIF4B			PALLD	CNKSR2		SYNPO2	HOXB2	SCN7A			HIST1H3C
				KIAA1549	CAMK2N1	PFN2	TUB					PTPN3	CYP1B1					GRID1			LOC286161			EVC	PDE9A		PDZRN3	ARL9	IDO2			SLIRP
				PLXNA2	MID1	CD72	MAN2A2					STK26	TNFAIP2					TNFSF10			TAF13			FPR1	MKLN1		SEPP1	TRIM59	FXYD1			BICC1
				CHPF	SMPDL3A	WASL	MXD4					COX7A1	NFASC					ATP4B			NDUFA1			COPZ1	POU6F1		EBF3	EOGT	UGT1A8			HSPA8
				PDXK	KIAA0226L	AVIL	TIAM2					PIK3R3	PSMG4					C19orf45			TIMM23			GAL3ST4	TEK		SPRY1	P4HA2	SEPP1			GTF3C6
				MT1E	LSS	AGA	CSF1					BMP1	CAPN3					HSFX1			PIBF1			MRPL44	ARHGAP6		DPYSL3	SEMA4F	SLC1A2			SPRY4
				DOK7	IGF1	METTL9	COQ10B					KIF26B	LOC100507487					GAPDHS			GLIPR2			PTTG1	PGAP1		HOXA-AS2	S100A6	TDO2			CCT5
				TNFRSF12A	LRRK2	LOC100507110	CASP10					COX20	FAM132B					XIRP2			CYP4B1			ATOX1	STAB2		ZNF697	CCNE2	HOGA1			GGCT
				DUSP7	CISH	UGDH	NUP160					NTNG2	FZD4					TMCC2			RAB11FIP2			RAP2B	ABLIM3		LOC286058	TSPAN15	SLC7A2			UCHL3
				SH3D21	ACVRL1	CPA4	NDUFS1					ST8SIA4	MITF					SFMBT2			LOC643387			FAM110C	RPL23AP32		TMTC1	SLC6A10P	UROC1			CHN1
					WEE1	ZBTB8A	FASTKD5					THEMIS2	PDXDC2P					KCNV1			MYST4			ACTR3	TDRD6		NFIB	FBXO32	FBP1			LIPA
					FAM132B	JRKL	MDFIC					CCDC85C	B4GALT1					PKP1			STX12			PDLIM7	MALAT1		LOC100507560	TROAP	MT1E			LDHA
					ETV1	PTP4A1	TPST1					TIAM2	ABCC3					PTGFR			RPL24			NAGA	C17orf58		PLXDC1	COL16A1	COLEC10			KPNA1
					MAP1LC3C	HIF3A	DPP7					FST	FIGF					HOXD12			TMEM87A			WWC1	C4orf32		PELI2	LMNB2	FMO3			ARID5B
					ARID5B	SLC35E1	SOCS3					IFITM10	ZNF33B					SLC8A2			GSK3B			SPON1	FAM107A		KLF11	NMB	SAA2			TUBB2B
					DCN	IRF2BP2	FNIP1					RRAD	NR2F2					ALX3			BAZ2B			VAMP8	BDKRB2		ALDH7A1	PDPN	AQP9			NDUFB4
					TWIST1	ADAMTS6	TCEB3					SLC9A7	DFNA5					TRIM9			HSD17B4			CLTB	NFIB		WBSCR17	PDLIM7	SARDH			C5orf22
					SOCS3	C18orf54	BSDC1					TAGLN	SLC16A5					FDCSP			ZDHHC21			RARRES2	WNT11		GNL1	KIF3C	CYP4F12			BOLA3
					ROM1	S100A13	NUDT9					ITGA11	NPR1					B4GALT6			LAMA3			SGCD	SYBU		CAV1	NUSAP1	RIDA			MTUS1
					MITF	LCORL	TNKS2					COL7A1	LSM8					HECW1-IT1			LRP6			ARMC10	C10orf128		DAAM2	P3H4	SLC28A1			PRKDC
					IFIT1	EPRS	MAN2B1					GOPC	XG					SLC10A4			MKLN1			C15orf61	FIGN		INPP1	SEZ6L2	FAM151A			CLEC2B
					FAM110B		RBM15					LRRC4C	LRP4					FAM74A1			MYH10			MTCH2	KLF9		CAPN11	WDHD1	RGN			KCNJ15
					DIRAS3		ZNF275					DOCK4	USP44					SPOCK3			NFIB			SIGLEC10	AFAP1L1		HOXD3	CENPN	PLIN4			PALLD
					EMX2		SLC25A12					KLF12	ROBO2					LINC00483			NKTR			RGS10	ENOSF1		SORBS1	UBASH3B	CCBE1			AKIP1
					RASSF8		ZDHHC23					HSF2BP	PLCL2					XDH			HSD17B11			SIX4	CXCL12		EPHA2	CERCAM	BBOX1			PDGFD
					DOCK4		SIN3A					MBNL1-AS1	FOXF2					CDRT15			CRBN			SULF2	ZFP36		CERS1	PDZD2	CXCL12			TUBG1
					SLC25A41		DNAJA4					ARL4C	CYP4X1					TBC1D3B			PLCE1			C3AR1	FGD5		NID1	HIST1H1B	GFRA1			SUB1
					YPEL4		NFKB1					ANKH	EEF1A1					PRDM6			EXOC6			SELM	RGMA		ADCYAP1R1	GAL3ST4	CYP2J2			SLC25A37
					HLA-DRB1		NIPBL					PPAPDC1B	CELF2					FOXQ1			IFT57			FNTB	PER1		PROS1	STK39	CYP3A5			CNN3
					N4BP2L1		39692					PHTF2	RTKN2					GDNF			PPP2CB			GNG5	TMEM88		PTPN21	WHSC1	APOA4			ANLN
					STK3		GNAZ					MICA	AASS					STRA6			ARHGAP21			MYO1E	LDB3		HOXD10	TPM1	HGD			KLK5
					PSD3		IL6ST					NT5DC2	ABCF2					SCTR			SFRS7			LMO7	PLAGL1		NLGN1	RECQL4	ABCC6			KIRREL
					CPT1C		PPIEL					C15orf52	SNX9					KRT17P5			DYNLT1			LRFN3	DEFB124		PPAP2B	PRC1	SAA1			PGM2
					AXIN2		GSPT1					HOPX	EVC2					ZNF713			ZFX			LOC100132884	SNHG24		LOC100509093	EGLN3	PAQR9			PKM
					GNG2		BTN2A2					RNASET2	STS					CCDC105			PTP4A1			C16orf72	SYNPO2		RBPMS2	PVT1	GAS2			PRC1
					TRIM47		RHBDD2					ENDOD1	PRRX1					LOC285181			KIAA1826			ST14	ADAMTS9-AS2		ARRDC3	CLTB	SERPINA5			SOCS3
					PSIP1		CRYBB2P1					PPFIBP1	LAMC1					SPRY3			DMTF1			SUB1	ARHGAP26		GPRC5B	ULBP1	CYP3A7			SERPINB5
					EBF3		ACSL4					LOC101927244	PIP4K2A					BOLL			AGR3			UQCC2	LOC643733		HEPH	F2R	EPHX1			PRELID1
					EYA1		SELO					DNASE1L1	IL6R					NRP2			CCDC59			ACOT7	ITGA9		GSTM2	FANCI	MYRIP			H2AFY
					TIMP4		LATS2					RORA	PRRT1					IGF2			RPL15			CD164	AMY2B///AMY2A///AMY1C///AMY1B///AMY1A		ARHGAP5	DBN1	GPX3			UBE2L3
					JADE2		GTF2I					FBXO16	SERP2					GPR1			RAD50			WHSC1L1	GIPC2		GSTA4	HIST1H2BF	LGSN			TXNDC17
					SYNE2		RAPGEF6					PDK3	BMP2K					MCHR1			ATP8A1			TRPA1	GDF10		TEAD1	PCDH7	OGN			HTR3A
					LYNX1		KDM5A					SLC9A1	FZD1					ADM2			NXF1			MARVELD1	NR2F2		SLC25A37	CEP89	TNXB			HDGFRP3
					HS6ST1		TM7SF2					BACE2	ZBTB44					AHNAK2			NUDT21			BHLHE41	IL6ST		PTPN14	TGFBR1	CYP26A1			GLRX3
					S100A10		TCTN3					ISG15	IGFBP6					TMEM72			AKAP13			ATP6V1D	FAM84B		KIAA1683	ZBTB41	C5			RAB22A
					PLSCR1		AIFM2					C4orf3	ROR1					WNT1			UBR3			SSR3	BEND7		GSTM1	GOLM1	MFAP4			SELT
					ZDHHC11		KIAA0040					TBC1D1	KLHL4					MYO5C			CRIP1			EFCAB11	LRRFIP1		WASF3	ADAM12	IGFBP1			SUMO3
					MFAP4		ATRN					SHROOM1	KLHL29					CDRT1			FAM91A1			C19orf53	JAM2		HTR2A	BFSP1	ABCC6P1			SCD
					TNFRSF14		MFSD3					PARD6G	LINC00341					FAM101A			DECR1			SORL1	TAL1		ZNF667	CABYR	STAB2			CDV3
					C5		FUT4					PDLIM1	DYNC2H1					SLC22A16			ELF1			GRN	ANGPT2		TTC28	MCU	HABP2			ETV6
					FLT3LG		CHD2					LSR	ARHGEF4					LRRC37A8P			AK1			ARSA	RIMKLB		PTPRG	GRAMD1A	GLDC			TUBA1C
					CA11		CTSD					HSPB3	PCBP1-AS1					DEF6			CCDC11			TRAPPC5	VWCE		PPP1R12B	NABP2	CTH			DYNLL1
					CD302		RIMKLB					TNS1	VAPA					PGLYRP3			KIAA1324L			LAT2	HOXD10		QPRT	TEAD2	PKLR			USP2
					DDX60		RAB15					ACTN1	VPS13D					IFIT1B			LRRC6			SLC41A2	GPM6A		TSHZ3	MZT1	AFP			GPX2
					RAB7B		ZNF24					HLA-B	EPB41L4A-AS1					HTR2B			C9orf5			RASGEF1A	AOC3		NR2F1	GJA1	GLYCTK			ABCC5
					HR		ZNF518B					MGAM	ID2					PLA2G10			PITPNB			VPS25	ADD3		HIF3A	FKBP10	REEP6			CYCS
					GARNL3		LPAR1					NKX3-2	MX2					KCNH5			SPAG8			ZBED1	SMAD1		TNS1	HIST2H2AA4	XDH			RND3
					CTSO		HIST1H2BG					INTU	MYC					LAMC2			ATXN3			PPIF	REV3L		MCC	SLC30A6	PFKFB1			LRRC59
					IFIT3		MFI2					TRIM7	C15orf59					SCP2D1			SCAPER			TMEM52B	CDC42EP4		LOC101928519	AGAP1	HSD11B1			FAM49A
					B2M		CASK					PTPRD-AS1	ITSN1					CCDC171			PDE1C			BOK	PRKAA2		ALS2CL	RELL1	RERGL			MIS18A
					HNRNPA3		ZSCAN16					GMFG	CCDC51					PRR26			PCYOX1			BPGM	EPAS1		LARP6	ANXA2P1	SHMT1			SHISA9
					ADAM32		SLC2A10					P4HA3	MKNK2					TENM3			VPS24			C1orf85	FAM65C		LOC286161	SH3D21	AGMAT			MPHOSPH9
					PENK		CIART					DNAJC3	JADE2					IQCF5			PIK3R1			ITGAV	SNCAIP		AQP7	ZSCAN20	HLF			GALNT5
					PDZRN3		ARIH2					CORO2A						ABCB5			ACP5			OAS2	CIRBP		TMEM136	PLP2	EPB41L4B			ABCC1
					RAB3D		FHL1					TGFBR1						LRRC1			PPARG			CALM3	HECTD1		LONRF1	CEND1	C8G			CRISPLD2
					RAB11FIP2		UBA7					TMEM2						LOC100128591			UACA			CHPF	MCF2L		ADAM12	BICD1	AKR7L			GPRC5A
					SEPT7P2		EXOC2					LINC00900						MBP			MYO5C			ADTRP	SPTBN1		MAML2	EFNA4	F7			AKR1C2
					H6PD		GBA					SPATS2						EFCAB10			PSMC5			SLC31A1	KLF3-AS1		SMAD3	FAM66C	NUGGC			LYZ
					GAB1		SPPL2A					SLC1A3						CDHR4			THOC2			ALAD	PTH2R		ABCA5	MORN4	CYB5A			ATP6V1D
					UBE2D1		ABHD13					LAMA5						RNF207			RHOJ			FAM200A	SLIT2		RGMA	PML	CLEC3B			TYRP1
					ARHGAP29		MFSD9					PDLIM5						RPRM			LOC730658			BTD	ANKRD36		ATL1	GULP1	AQP7P1			GSTP1
					C1RL		SAMHD1					B3GNT2						HSD17B1			GPBP1			RIN2	SUN1		ZNF483	MPZL1	DEPDC7			UBE2C
					MTHFR		SLC15A3					BICD1						LOC100240734			STAT3			TMEM160	GJA4		DNAJC18	LIMK1	SORD			RNF19B
					IL6ST		ZNF655					THBS1						B3GNT8			WARS			GNPNAT1	FLT1		MUSK	DNAJB13	ALDH4A1			ZMAT3
					ADM		SLC35F6					LUZP1						DPP6			FZD5			SWI5	FAM184A		HOXA4	PPP1R14B	GPAM			TCF12
					ANKRD33B		GPR176					GGCX						KIF9			CCDC102B			HIST1H4J	EXPH5		TET1	KIF15	TMEM56			SULF2
					APOL1		WHAMM					TSPAN7						LOC729224			RAB11FIP1			EIF5	PLD1		CCDC25	MCM2	SLC17A1			SERTAD4
					CKB		ANGPTL2					ICAM3						VLDLR			CCDC55			PIGP	CDKN1C		SH3D19	AZIN2	CYP4F11			SNRPD1
					AOX1		PRR5					IKBIP						TSHZ2			COX4I2			INF2	HOXD3		LRP6	PRELID3A	CCL21			UBE2J1
					PRRX1		C1R					GXYLT2						MEP1B			RGS5			TOR1AIP1	TMEM260		HSPA12B	HN1	NAT8B			RIMS3
					NAMPT		CSRP2BP					KCNK6						TAS1R1			C19orf2			GPX1	BOC		ZBTB44	C10orf35	MAOA			B4GALT1
					C4orf46		KIAA1549					FKBP1B						SH2D3A			TNFSF10			NUDT18	SLIT3		SRGAP1	PGM2L1	ABCC2			MRPL32
					NUDT7		SCLT1					PRR34-AS1						AATK-AS1			HERC1			VASH1	TPPP		AMOTL2	MXRA8	CLRN3			EDNRA
					PLEKHG4		PCED1A					LEPREL4						GUSBP1			SPAG9			CCPG1	SLC35G2		MTURN	OSBPL3	PLIN5			ODC1
					CDC25B		IFNGR1					SMTN						UNC93A			PDLIM1			MUC1	RAB11FIP3		DAAM1	HOXB6	C2orf72			CENPF
					MBP		ZGPAT					WLS						EPPK1			VPS4B			TMED3	BCO2		37316	TP53I3	RAB26			MYO1D
					LRRC37A2		CTPS2					ADRBK2						ANXA8L1			USP34			CELF1	NKTR		CSRP1	KIF24	DRAIC			CCDC86
					SLC44A1		GLYR1					NOL3						PLA2G2A			PHACTR2			ATP6V0B	NAB1		LOC654342	STK36	BEX1			EIF4G2
					LINC00341		PDZRN3					IMMP1L						TMEM144			PJA2			PRDX4	SCAF4		IL11RA	EDARADD	ALDH6A1			SSX2IP
					CACHD1		INO80D					NAA15						KRTAP26-1			CYBB			RUNX1-IT1	ZDHHC14		KLHL29	C15orf65	AR			KIAA0922
					BCL2		HIST1H2AE					PCGF5						TXLNGY			DYNLT3			CERS6	ND6		FRMD6	HELLS	CPN1			S100A16
					MREG		DIP2B					SLC20A2						ZCWPW2			FTH1			CALR	MKL2		SLC25A36	ABHD17C	METTL7A			TMEM14A
					EEPD1		CAND1					MCFD2						MARCO			H2AFZ			RAP2C	FAM213A		LHFPL2	SPINT1	KMO			TNFRSF10B
					CD47		CARS					CX3CR1						TTTY6			CISD1			ACTN1	LHFP		ZNF704	DCTN5	GPT2			HIGD1A
					NID2		P2RX4					PLS1						MYL10						CAPZB	PIK3C2B		CYP1B1-AS1	ARHGAP11B	HSD17B2			EIF2AK2
					GREM2		FAM89A					KIF13B						CD7						PPP1R13L	JUND		ARHGAP6	GAS2L3	SCGN			MSANTD3
					GPSM2		SLC37A1					PTS						ACTL7B						COX6B1	SCML1		BBS2	ADGRG1	ADAMTS13			HIST1H3A
					FAM184A		ZBTB20					PDLIM3						SMC1B						HIST1H4J///HIST1H4K	GPR133		ZXDA	SMYD3	TAT			CD200
					GAS1		STOM					FUOM						TP63						PDZD11	S1PR1		ATXN3	MBOAT2	RORC			SQLE
					GHR		CCDC149					TCEB3						ATP2A3						MYH9	SELP		BMS1P20	PRTFDC1	CYP27A1			EPAS1
					SPATA13		RGL1											C11orf86						PPIB	FAM13A		SPTBN1	LARP6	SELENBP1			LAD1
					MTCL1		STAT3											PCDH11X						ITGB5	PODXL		UACA	ALOX5	SRL			MTCH2
					HRSP12		DDOST											RET						ATP5S	LINC00341		EGR1	ASTN2	SMOC1			NRBF2
					ZNF273		RFX5											ARHGEF35						FICD	CYTL1		RBFOX2	HIST1H2AE	PTGDS
					ZFP36		CCDC148											H6PD						SCCPDH	HYAL1			TSPO2	PLGLB2
					PIFO		MAPK8											38231						EIF4E2	SH3BGRL2			BACE2	CFH
					ACYP1		LRIG2											C9orf64						MIPEP	KLHL29			FAM171B	PRAP1
					SGMS1		CAND2											GAS1						RABAC1	MIR10B///HOXD4///HOXD3			NFE2L3	PDK4
					PDE7A		NCOA1											ZP4						KIAA0247	ANKRD20A11P			CRMP1	SLC6A1
					STEAP1		PARP14											SCRG1
					ESR1		SDE2											PCDHGA8
					GCC2		FDX1											CEMP1
					TRAF3IP2		HNRNPH1											C10orf107
					CXCL2		LOC101929719											L3MBTL1
					SCML1		ZSCAN25											NLGN4X
					CAMK2D		MOV10L1											RIPPLY3
					WLS		C10orf76											DMKN
					ASPM		HPS1											B3GNT4
					ZRANB3		PRDM2											LVRN
					RNF19A		DUSP16											IFI6
					CAMK2N2		PDCD6IP											KLK3
					SERP2		PSMB10											FOXA2
					NLGN1		ZNF638											EPHA3
					SMARCA2		CNOT3											GUCY1B3
					SLC25A27		PFDN6											TBC1D28
					GCHFR		UVRAG											CLVS2
					ADAMTS5		LOC100131015											DOC2A
					STS		FAM174B											MAPT-IT1
					ENOX1		MCOLN1											PRAMEF22
					MANSC1		GCN1L1											UBTFL1
					TRERF1		ARMCX4											LNX1
					CEBPA		LAMP1											PLSCR2
					BNC2		GOLGA4											PLA2G7
					PRRX2		SERTAD3											IL36A
					RHOBTB3		CNST											SYT9
					DAPK1		PCIF1											CLDN7
					TLE1		RAB30											CECR7
					KDELC2		IDH2											MUC12
					RILP		FIP1L1											LOC283731
					SLC16A7		LOC100507372											LOC100128430
					CCDC109B		LARGE											GPR153
					KIAA1407		ARL17A											ADAM12
					MRGPRF		ZRANB1											CPNE9
					ST6GALNAC3		ASXL1											ADGRL3
					THOC1		LARP1B											NLRP12
					LIFR		VPS16											DISC2
					CNKSR3		ZNF746											LRRC43
					MEIS3P1		DCAF7											LINC00271
					ZNF436		ZFYVE28											SLC22A24
					ADAMTSL4		TJP2											PLXNA2
					KITLG		TXLNA											RGS8
					NANOG		NCK1											SGCD
					TMEM65		LDLRAD4											FOXR1
					PYCARD		ARID5A											TRIM17
					FAM180A		HNRNPL											DCDC1
					LINC00950		SLC25A20											SULT1C3
					ACVR1C		ZCCHC14											SH3BP2
					DYNC2H1		RPRD1A											C20orf173
					RBPJ		LOC158402											TLR7
					PIK3R1		JMJD7											BEAN1
					SEC62		MAP3K14											ALPK3
					FZD5		BROX											LOC283728
					BICC1		SDC3											WT1-AS
					YBX2		GGT7											HIPK4
					IFIT2		SLC25A44											LINC01343
					NOTCH2NL		PTCH1											ZSCAN21
					STAMBPL1		EWSR1											HEMK1
					LDLR		PALD1											KIF6
					NFIX		ABCF1											GPC4
					DPY19L1		VPS13D											CD38
					FAM175A		TMEM246											INHBE
					STRBP		TTC17											JAG2
					FAM3C		ADNP2											C1QL2
					VWCE		LINC00521											NYAP2
					CD44		PPP6C											HES2
					TMTC4		MED23											LRRC74B
					CCDC108		FAM214A											ODF4
					JAK2		GMEB1											SLC34A2
					GMPR		SDK2											SLC46A2
					PAM		FAM13A											VMO1
					ANKRD12		RMND5B											CD300LF
					DKFZP586K1520		CCDC12											EPB41L4A
					HSD17B7		TMEM199											FOXA3
					E2F8		ZNF35											UBXN10
					RABGAP1		RAD18											STON1-GTF2A1L
					YPEL2		DPY19L3											CA6
					STAP2		SON											IFI44L
					C1GALT1		ARHGEF9											CXCL14
					ADH5		TTN											OR52J3
					ARL6IP5		GAN											RNF213
					FAM117B		SERP2											RAB39B
					SNAI3-AS1		E2F3											CYS1
					BOC		SMEK2											LINC01194
					PGRMC1		SMU1											MYO16
					HSD17B7P2		DPY19L1											SYCE1
					ATG14		RBPJ											C10orf95
					FBLN2		USP46											FXYD2
					ADD3		KCNH2											CACNA1E
					IQCD		HNRNPA1											HIST3H2BB
					ZSCAN18		TMEM185A											NR5A2
					KIAA0930		GRIPAP1											KCNN4
					ACADS		GGA2											ADAM33
					WWOX		CYP27A1											LOC730020
					EPHX1		ETS1											MAGEB4
					NT5E		RIPPLY3											FAM3B
					ZBTB44		KIF1B											LAMP3
					DNM1													ANOS1
					MYO15B													SAMD15
					HECTD3
					DPYSL2
					NHEJ1
					LTBP4
					SH3D19
					SLC2A10
					FYCO1
					DPYD
					KLF3
					SPRY2
					TPM1
					TNFAIP8L3
					SNX9
					S100A4
					SUCLG2
					MYCBP2
					PNISR
					GGA2
					MTMR11
					TAF1A
					LRRCC1
					GRAMD1C
					ALDH16A1
					MRE11A
					PDCD4
					CLK4
					GNAZ
					SAP30L
					MAP4K4
					NBPF9
					WWTR1
					MST1R
					NCOA2
					KCTD3

## Sheet: GSEA_summary_Act(all)
GeneSet	Source	Direction	SIZE	ES	NES	NOM p-val	FDR q-val	FWER p-val	RANK AT MAX	LEADING EDGE
LIVER CANCER STROMA	GSE45001	TUMOR UP	296	0.578355	2.35047	0	0	0	1102	tags=34%, list=8%, signal=36%
BREAST CANCER STROMA	GSE31192	TUMOR UP	211	0.448416	1.75618	0	0.00105867	0.006	1983	tags=29%, list=15%, signal=33%
BREAST CAF VS MAMMARY FB	GSE20086	CAF UP	304	0.430253	1.74508	0	0.000943497	0.0065	1789	tags=32%, list=13%, signal=36%
BREAST CANCER STROMA	GSE26910	TUMOR UP	315	0.422005	1.71509	0	0.00113916	0.0105	1864	tags=27%, list=14%, signal=31%
AK_V_NS	GSE63107	AK UP	321	0.409791	1.67099	0	0.00174167	0.018	1678	tags=25%, list=13%, signal=27%
SKIN RDEB-SCC CAF VS DERMAL FB	GSE37738	CAF UP	240	0.391582	1.55268	0	0.00561509	0.0625	1783	tags=28%, list=13%, signal=32%
AK_V_NS	GSE2503	AK UP	177	0.398289	1.53195	0.000746269	0.0065974	0.081	1983	tags=27%, list=15%, signal=31%
ORAL DYSPLASIA CAF VS ORAL FB	GSE38517	CAF UP	164	0.385515	1.46149	0.0052161	0.0151359	0.1925	1975	tags=29%, list=15%, signal=33%
LUNG CANCER STROMA	GSE22863	TUMOR UP	38	0.476748	1.43669	0.0441839	0.0182678	0.2405	1427	tags=29%, list=11%, signal=32%
BREAST CAF VS NORMAL FB	GSE29270	CAF DOWN	167	0.368022	1.39856	0.0132916	0.0254483	0.3435	1545	tags=23%, list=12%, signal=26%
ORAL DYSPLASIA CAF VS ORAL FB	GSE38517	CAF DOWN	121	0.370488	1.35622	0.0352282	0.037007	0.482	1431	tags=21%, list=11%, signal=23%
LUNG CAF VS LUNG FB	GSE22862	CAF UP	184	0.342089	1.32534	0.0256024	0.0490628	0.608	1834	tags=28%, list=14%, signal=32%
PROSTATE CAF VS PROSTATE FB	GSE68164	CAF UP	190	0.341396	1.31951	0.0266972	0.0491365	0.629	1594	tags=25%, list=12%, signal=28%
BREAST CAF VS BREAST FB	GSE29270	CAF UP	179	0.3366	1.29402	0.0511869	0.0599618	0.728	2088	tags=20%, list=16%, signal=24%
BREAST CANCER STROMA	GSE31192	TUMOR DOWN	305	0.303431	1.23617	0.0497199	0.100051	0.901	1506	tags=21%, list=11%, signal=23%
SKIN SCC CAF VS DERMAL FB	GSE37738	CAF UP	92	0.324929	1.14377	0.219667	0.212783	0.994	2017	tags=24%, list=15%, signal=28%
GASTRIC CAF VS GASTRIC FB	GSE62740	CAF UP	290	0.274546	1.11238	0.184305	0.257989	0.999	1923	tags=22%, list=14%, signal=25%
MURINE SKIN CAF VS SKIN FB	GSE17817	CAF UP	174	0.279104	1.07364	0.279286	0.325394	0.9995	2204	tags=23%, list=16%, signal=27%
ORAL SCC CAF VS ORAL FB	GSE38517	CAF UP	229	0.242554	0.966119	0.544923	0.562513	1	2491	tags=25%, list=19%, signal=30%
LUNG CANCER STROMA	GSE22863	TUMOR DOWN	297	-0.212285	-0.931819	0.722591	0.668446	1	2722	tags=25%, list=20%, signal=31%
ORAL SCC CAF VS ORAL FB	GSE38517	CAF DOWN	355	-0.255148	-1.14085	0.092559	0.154178	0.8905	2630	tags=29%, list=20%, signal=35%
LUNG CAF VS LUNG FB	GSE22862	CAF DOWN	210	-0.285158	-1.19906	0.0782866	0.0971031	0.7245	2150	tags=30%, list=16%, signal=36%
PROSTATE CANCER STROMA	GSE26910	TUMOR UP	139	-0.307988	-1.23102	0.0689655	0.0760537	0.613	2143	tags=35%, list=16%, signal=41%
AK_V_NS	GSE63108	AK DOWN	46	-0.400443	-1.33339	0.0696056	0.0318663	0.298	1861	tags=28%, list=14%, signal=33%
AK_V_NS	GSE2503	AK DOWN	132	-0.349554	-1.38034	0.0183876	0.0220652	0.2005	1904	tags=23%, list=14%, signal=26%
MURINE SKIN CAF VS SKIN FB	GSE17817	CAF DOWN	111	-0.35905	-1.39311	0.0284553	0.0207508	0.1775	1814	tags=31%, list=14%, signal=35%
SKIN SCC CAF VS DERMAL FB	GSE37738	CAF DOWN	103	-0.373096	-1.42979	0.010582	0.0158322	0.116	1062	tags=24%, list=8%, signal=26%
PROSTATE CAF VS PROSTATE FB	GSE68164	CAF DOWN	212	-0.368125	-1.54416	0	0.00449466	0.0315	2220	tags=37%, list=17%, signal=43%
BREAST CANCER STROMA	GSE26910	TUMOR DOWN	307	-0.358933	-1.57702	0	0.00402867	0.021	1458	tags=26%, list=11%, signal=28%
PROSTATE CANCER STROMA	GSE26910	TUMOR DOWN	192	-0.388818	-1.60518	0	0.00308541	0.0145	1239	tags=27%, list=9%, signal=29%
SKIN RDEB-SCC CAF VS DERMAL FB	GSE37738	CAF DOWN	414	-0.368112	-1.64885	0	0.00253686	0.008	1604	tags=26%, list=12%, signal=29%
GASTRIC CAF VS GASTRIC FB	GSE62740	CAF DOWN	66	-0.486504	-1.72923	0	0.00108016	0.0025	2745	tags=47%, list=21%, signal=59%
LIVER CANCER STROMA	GSE45001	TUMOR DOWN	278	-0.400936	-1.75372	0	0.00162024	0.0025	1731	tags=26%, list=13%, signal=30%
BREAST CAF VS MAMMARY FB	GSE20086	CAF DOWN	255	-0.423573	-1.81837	0	0.00183114	0.0015	1365	tags=30%, list=10%, signal=33%

## Sheet: GSEA_summary_Act(all) selected
GeneSet	Source	Direction	NES	FDR q-val
BREAST CANCER STROMA	GSE31192	TUMOR UP	1.75618	0.00105867
BREAST CANCER STROMA	GSE31192	TUMOR DOWN	1.23617	0.100051
BREAST CANCER STROMA	GSE26910	TUMOR UP	1.71509	0.00113916
BREAST CANCER STROMA	GSE26910	TUMOR DOWN	-1.57702	0.00402867
LIVER CANCER STROMA	GSE45001	TUMOR UP	2.35047	0
LIVER CANCER STROMA	GSE45001	TUMOR DOWN	-1.75372	0.00162024
LUNG CANCER STROMA	GSE22863	TUMOR UP	1.43669	0.0182678
LUNG CANCER STROMA	GSE22863	TUMOR DOWN	-0.931819	0.668446
PROSTATE CANCER STROMA	GSE26910	TUMOR UP	-1.23102	0.0760537
PROSTATE CANCER STROMA	GSE26910	TUMOR DOWN	-1.60518	0.00308541
BREAST CAF VS MAMMARY FB	GSE20086	CAF UP	1.74508	0.000943497
BREAST CAF VS MAMMARY FB	GSE20086	CAF DOWN	-1.81837	0.00183114
LUNG CAF VS LUNG FB	GSE22862	CAF UP	1.32534	0.0490628
LUNG CAF VS LUNG FB	GSE22862	CAF DOWN	-1.19906	0.0971031
PROSTATE CAF VS PROSTATE FB	GSE68164	CAF UP	1.31951	0.0491365
PROSTATE CAF VS PROSTATE FB	GSE68164	CAF DOWN	-1.54416	0.00449466
SKIN RDEB-SCC CAF VS DERMAL FB	GSE37738	CAF UP	1.55268	0.00561509
SKIN RDEB-SCC CAF VS DERMAL FB	GSE37738	CAF DOWN	-1.64885	0.00253686
SKIN SCC CAF VS DERMAL FB	GSE37738	CAF UP	1.14377	0.212783
SKIN SCC CAF VS DERMAL FB	GSE37738	CAF DOWN	-1.42979	0.0158322
AK_V_NS	GSE63107	AK UP	1.67099	0.00174167
AK_V_NS	GSE63108	AK DOWN	-1.33339	0.0318663
AK_V_NS	GSE2503	AK UP	1.53195	0.0065974
AK_V_NS	GSE2503	AK DOWN	-1.38034	0.0220652

## Sheet: GSEA_summary_allComparisons
		Act/Wt vs Wt/Wt							Act/HPV vs Wt/HPV							Act/HPV vs Wt/Wt
NAME	SIZE	ES	NES	NOM p-val	FDR q-val	FWER p-val	RANK AT MAX	LEADING EDGE	ES	NES	NOM p-val	FDR q-val	FWER p-val	RANK AT MAX	LEADING EDGE	ES	NES	NOM p-val	FDR q-val	FWER p-val	RANK AT MAX	LEADING EDGE
TUMOR UP - LIVER CANCER STROMA - GSE45001	296	0.54995	2.23955	0	0	0	1331	tags=36%, list=10%, signal=40%	0.574055	2.27864	0	0	0	1415	tags=35%, list=11%, signal=38%	0.576539	2.38046	0	0	0	1154	tags=33%, list=9%, signal=35%
TUMOR UP - BREAST CANCER STROMA - GSE26910	315	0.428913	1.74869	0	0.000229223	0.002	1585	tags=24%, list=12%, signal=27%	0.410846	1.63964	0	0.00316047	0.014	2283	tags=31%, list=17%, signal=37%	0.406456	1.69583	0	0.001757	0.008	2290	tags=31%, list=17%, signal=36%
TUMOR UP - BREAST CANCER STROMA - GSE31192	211	0.463177	1.81661	0	0.000154815	0.001	1689	tags=28%, list=13%, signal=31%	0.436321	1.67756	0.000753012	0.00383583	0.0085	1990	tags=28%, list=15%, signal=33%	0.422654	1.68589	0	0.00170669	0.0095	1606	tags=25%, list=12%, signal=28%
AK UP - AK_V_NS GSE3107	321	0.411536	1.6897	0	0.000365062	0.0035	1397	tags=22%, list=10%, signal=24%	0.383697	1.54577	0	0.00630093	0.0545	1463	tags=20%, list=11%, signal=22%	0.389675	1.61678	0	0.00261922	0.024	1457	tags=21%, list=11%, signal=23%
CAF UP - BREAST CAF VS MAMMARY FB - GSE20086	304	0.412293	1.67781	0	0.0004927	0.005	1282	tags=26%, list=10%, signal=28%	0.401825	1.60343	0	0.00358706	0.024	2065	tags=32%, list=15%, signal=37%	0.390643	1.60962	0	0.00261407	0.027	1625	tags=28%, list=12%, signal=31%
TUMOR UP - LUNG CANCER STROMA - GSE22863	38	0.540824	1.62142	0.00388727	0.0012642	0.0135	1322	tags=29%, list=10%, signal=32%	0.41297	1.22164	0.178119	0.143225	0.939	1788	tags=29%, list=13%, signal=33%	0.505371	1.53085	0.0204082	0.00631451	0.069	894	tags=24%, list=7%, signal=25%
CAF DOWN - BREAST CAF VS NORMAL FB - GSE29270	167	0.349163	1.33814	0.0194518	0.0344776	0.449	1427	tags=23%, list=11%, signal=25%	0.382531	1.42938	0.00844206	0.0234452	0.256	1969	tags=28%, list=15%, signal=32%	0.375732	1.46345	0.00252951	0.0135244	0.156	1748	tags=25%, list=13%, signal=29%
CAF UP - SKIN RDEB-SCC CAF VS DERMAL FB - GSE37738	240	0.366043	1.45242	0.00166667	0.0121014	0.1515	1760	tags=28%, list=13%, signal=32%	0.381822	1.48711	0	0.0122557	0.131	1985	tags=29%, list=15%, signal=34%	0.338549	1.37034	0.0115798	0.0352913	0.3865	1616	tags=23%, list=12%, signal=26%
CAF UP - ORAL DYSPLASIA CAF VS ORAL FB - GSE38517	164	0.383764	1.45114	0.0026178	0.01142	0.1545	1970	tags=29%, list=15%, signal=33%	0.3789	1.41306	0.0131783	0.0255992	0.2965	2497	tags=32%, list=19%, signal=39%	0.355748	1.36903	0.0236014	0.0331238	0.391	1903	tags=26%, list=14%, signal=29%
AK UP - AK_V_NS GSE2503	177	0.38077	1.46055	0.002693	0.0118633	0.136	1549	tags=24%, list=12%, signal=26%	0.363021	1.36646	0.0136467	0.0402207	0.442	1444	tags=23%, list=11%, signal=25%	0.323058	1.25869	0.0617792	0.0986097	0.7955	1618	tags=21%, list=12%, signal=23%
CAF UP - PROSTATE CAF VS PROSTATE FB - GSE68164 PROSTATE	190	0.348305	1.35079	0.0148601	0.0322679	0.406	1693	tags=27%, list=13%, signal=31%	0.31947	1.2184	0.0933532	0.139144	0.9435	1741	tags=25%, list=13%, signal=29%	0.30729	1.20853	0.0939368	0.14816	0.9285	1676	tags=24%, list=13%, signal=27%
CAF DOWN - ORAL DYSPLASIA CAF VS ORAL FB - GSE38517	121	0.292046	1.07203	0.292727	0.308677	0.999	1708	tags=21%, list=13%, signal=23%	0.379372	1.35948	0.0285262	0.0404162	0.468	1737	tags=21%, list=13%, signal=24%	0.322152	1.19878	0.138889	0.151447	0.941	1861	tags=22%, list=14%, signal=26%
CAF UP - BREAST CAF VS BREAST FB - GSE29270	179	0.339753	1.31161	0.0326279	0.0434417	0.5555	2748	tags=29%, list=21%, signal=36%	0.326782	1.23718	0.0738725	0.132097	0.9085	3095	tags=31%, list=23%, signal=39%	0.297468	1.16135	0.146725	0.195662	0.982	459	tags=8%, list=3%, signal=8%
CAF UP - LUNG CAF VS LUNG FB - GSE22862	184	0.322717	1.24124	0.0728889	0.0869457	0.8395	1739	tags=26%, list=13%, signal=30%	0.319794	1.21017	0.0980683	0.141088	0.9495	1636	tags=24%, list=12%, signal=27%	0.293451	1.15547	0.15	0.194665	0.9855	1616	tags=23%, list=12%, signal=26%
CAF UP - MURINE SKIN CAF VS SKIN FB - GSE17817	174	0.277568	1.05984	0.302065	0.321076	0.9995	1380	tags=17%, list=10%, signal=18%	0.277093	1.04492	0.34161	0.412462	1	1812	tags=20%, list=14%, signal=22%	0.270594	1.05477	0.312394	0.390155	1	1441	tags=14%, list=11%, signal=16%
CAF UP - SKIN SCC CAF VS DERMAL FB - GSE37738	92	0.336216	1.17811	0.164534	0.138619	0.953	732	tags=15%, list=5%, signal=16%	0.313746	1.09012	0.297021	0.318837	1	1278	tags=17%, list=10%, signal=19%	0.28439	1.0103	0.434353	0.466142	1	1862	tags=21%, list=14%, signal=24%
CAF UP - ORAL SCC CAF VS ORAL FB - GSE38517	229	-0.243447	-0.989104	0.469205	0.49923	1	2058	tags=21%, list=15%, signal=25%	0.260511	1.00334	0.441877	0.482262	1	1954	tags=21%, list=15%, signal=24%	0.235191	0.945538	0.610509	0.627375	1	1760	tags=17%, list=13%, signal=19%
TUMOR DOWN - LUNG CANCER STROMA - GSE22863	297	-0.264828	-1.111	0.147305	0.227991	0.975	2779	tags=27%, list=21%, signal=34%	0.249393	0.991413	0.484658	0.494517	1	1988	tags=17%, list=15%, signal=20%	-0.230635	-0.995892	0.475817	0.457012	1	2433	tags=23%, list=18%, signal=27%
CAF DOWN - ORAL SCC CAF VS ORAL FB - GSE38517	355	-0.247269	-1.05176	0.258025	0.342481	0.9985	2102	tags=22%, list=16%, signal=25%	-0.252872	-1.11347	0.107639	0.187139	0.944	2380	tags=26%, list=18%, signal=31%	-0.270139	-1.18374	0.0485437	0.117548	0.8595	1753	tags=23%, list=13%, signal=25%
TUMOR DOWN - BREAST CANCER STROMA - GSE31192	305	0.29619	1.20633	0.0591873	0.113744	0.914	1588	tags=21%, list=12%, signal=23%	0.300118	1.20351	0.0759943	0.142161	0.955	1585	tags=21%, list=12%, signal=23%	-0.282524	-1.22054	0.0420499	0.0886363	0.7555	2103	tags=30%, list=16%, signal=35%
CAF UP - GASTRIC CAF VS GASTRIC FB - GSE62740	290	-0.281542	-1.171	0.0769231	0.152586	0.901	2077	tags=26%, list=16%, signal=30%	0.283075	1.12694	0.164993	0.254855	0.9975	1578	tags=20%, list=12%, signal=22%	-0.290235	-1.25649	0.0324254	0.0665973	0.622	1815	tags=24%, list=14%, signal=28%
TUMOR UP - PROSTATE CANCER STROMA - GSE26910	139	-0.345497	-1.32946	0.0287356	0.0366365	0.3805	2015	tags=34%, list=15%, signal=39%	-0.290056	-1.14072	0.16318	0.156148	0.8875	2067	tags=31%, list=15%, signal=36%	-0.326419	-1.28563	0.0439024	0.0518603	0.51	1809	tags=28%, list=14%, signal=32%
CAF DOWN - LUNG CAF VS LUNG FB - GSE22862	210	-0.276299	-1.11394	0.17566	0.235361	0.973	1551	tags=21%, list=12%, signal=24%	-0.293242	-1.2221	0.0419255	0.097112	0.6565	1969	tags=28%, list=15%, signal=32%	-0.311142	-1.29449	0.0222497	0.0506711	0.476	1873	tags=26%, list=14%, signal=30%
AK DOWN - AK_V_NS GSE3108	46	-0.425611	-1.36237	0.0599369	0.0260361	0.269	2916	tags=43%, list=22%, signal=55%	-0.372039	-1.21127	0.155213	0.0948786	0.7025	1702	tags=24%, list=13%, signal=27%	-0.407839	-1.32014	0.0860927	0.0412852	0.386	2533	tags=35%, list=19%, signal=43%
CAF DOWN - SKIN SCC CAF VS DERMAL FB - GSE37738	103	-0.395995	-1.45679	0.0100223	0.0100207	0.1025	1512	tags=29%, list=11%, signal=33%	-0.336327	-1.27502	0.0600273	0.0738852	0.467	1165	tags=23%, list=9%, signal=25%	-0.362765	-1.36099	0.0348432	0.0315136	0.2765	658	tags=20%, list=5%, signal=21%
CAF DOWN - MURINE SKIN CAF VS SKIN FB - GSE17817	111	-0.369184	-1.38029	0.0132743	0.0224311	0.223	1732	tags=28%, list=13%, signal=32%	-0.319573	-1.21927	0.0986486	0.0933377	0.6695	1848	tags=28%, list=14%, signal=32%	-0.36122	-1.37408	0.0267315	0.0297635	0.2465	1816	tags=32%, list=14%, signal=37%
AK DOWN - AK_V_NS GSE2503	132	-0.393876	-1.4975	0.00462428	0.00702913	0.061	1861	tags=25%, list=14%, signal=29%	-0.354175	-1.38633	0.0163934	0.0257806	0.1785	1907	tags=23%, list=14%, signal=26%	-0.384049	-1.49951	0.00448431	0.00966714	0.0725	1797	tags=23%, list=13%, signal=27%
CAF DOWN - PROSTATE CAF VS PROSTATE FB - GSE68164	212	-0.383693	-1.54619	0.0011325	0.00930831	0.0325	1730	tags=29%, list=13%, signal=33%	-0.349087	-1.46216	0.00297177	0.0134592	0.077	1997	tags=33%, list=15%, signal=38%	-0.369026	-1.53093	0.00123762	0.00919877	0.054	2277	tags=37%, list=17%, signal=44%
TUMOR DOWN - BREAST CANCER STROMA - GSE26910	307	-0.357559	-1.49907	0	0.00775195	0.0605	1682	tags=27%, list=13%, signal=30%	-0.341112	-1.46162	0.0017762	0.0117768	0.077	2463	tags=35%, list=18%, signal=42%	-0.380628	-1.64486	0	0.00305501	0.016	2475	tags=37%, list=19%, signal=44%
CAF DOWN - SKIN RDEB-SCC CAF VS DERMAL FB - GSE37738	414	-0.365465	-1.58028	0	0.00888416	0.0235	1600	tags=25%, list=12%, signal=28%	-0.350264	-1.54685	0	0.00651884	0.0275	1923	tags=29%, list=14%, signal=33%	-0.369015	-1.65238	0	0.0034393	0.015	2149	tags=30%, list=16%, signal=35%
TUMOR DOWN - PROSTATE CANCER STROMA - GSE26910	192	-0.382544	-1.526	0	0.00851368	0.0445	1517	tags=28%, list=11%, signal=31%	-0.390951	-1.61634	0.00152905	0.00403769	0.0135	1907	tags=37%, list=14%, signal=43%	-0.40229	-1.65431	0	0.00429913	0.015	1766	tags=35%, list=13%, signal=40%
CAF DOWN - BREAST CAF VS MAMMARY FB - GSE20086	255	-0.433158	-1.78958	0	0.00181645	0.0015	1679	tags=33%, list=13%, signal=37%	-0.426414	-1.81619	0	0.00152857	0.0015	2156	tags=38%, list=16%, signal=44%	-0.406009	-1.73247	0	0.0022893	0.006	1823	tags=33%, list=14%, signal=37%
TUMOR DOWN - LIVER CANCER STROMA - GSE45001	278	-0.404539	-1.68954	0	0.00447385	0.008	2122	tags=32%, list=16%, signal=37%	-0.391462	-1.67263	0	0.00302417	0.0075	1502	tags=24%, list=11%, signal=27%	-0.406254	-1.73711	0	0.00319532	0.0055	2099	tags=29%, list=16%, signal=34%
CAF DOWN - GASTRIC CAF VS GASTRIC FB - GSE62740	66	-0.443297	-1.50313	0.0104712	0.00825269	0.057	3364	tags=48%, list=25%, signal=64%	-0.494199	-1.69844	0.00118064	0.00349942	0.006	2800	tags=48%, list=21%, signal=61%	-0.524101	-1.84456	0	0.00118125	0.001	2460	tags=50%, list=18%, signal=61%
