# Supplementary material for: A paracrine activin A–mDia2 axis promotes squamous carcinogenesis via fibroblast reprogramming
Source: EMBO Mol Med. 2020 Mar 9;12(4):e11466. doi: 10.15252/emmm.201911466 (PMC7136968; doi:10.15252/emmm.201911466)
Supplement: Supplementary file 5 — Dataset EV3 [file EMMM-12-e11466-s005.xlsx]

## Sheet: Legend
Dataset EV3
Source Values and Exact p-values

## Sheet: 1A
SCC13 EV-DOX	SCC13 EV+DOX	SCC13 Act Cl1-DOX	SCC13 Act Cl1+DOX	SCC13 Act Cl2-DOX	SCC13 Act Cl2+DOX
0.770558	2.83437	8.37205	138.421	12.8505	173.364
1.62824	1.57158	10.2231	31.3023	8.82629	68.3657
1	1.59039	19.7827	57.1893	7.87851	60.9719
Number of families	1
Number of comparisons per family	2
Alpha	0.05
Bonferroni's multiple comparisons test	Mean Diff.	95.00% CI of diff.	Significant?	Summary	Adjusted P Value
SCC13 EV-DOX vs. SCC13 Act Cl1+DOX	-74.5	-146.5 to -2.495	Yes	*	0.0425	A-D
SCC13 EV-DOX vs. SCC13 Act Cl2+DOX	-99.77	-171.8 to -27.76	Yes	**	0.008	A-F
Test details	Mean 1	Mean 2	Mean Diff.	SE of diff.	n1	n2	t	DF
SCC13 EV-DOX vs. SCC13 Act Cl1+DOX	1.133	75.64	-74.5	28.13	3	3	2.649	12
SCC13 EV-DOX vs. SCC13 Act Cl2+DOX	1.133	100.9	-99.77	28.13	3	3	3.547	12

## Sheet: 1C
	SCC13 EV						SCC13 Act Clone 1						SCC13 Act Clone 2
Day 0	0	0	0	0	0	0	0	0	0				0	0	0
Day 10	0	0	0	0	0	0.052	0.065	0	0				0.819	0.819	0.7605
Day 13	0	0	0	0	0	0.052	0.065	0	0				1.17	1.664	0.819
Day 20	0	0.00624	0	0	0.078	0.052	0.676	2.08	0				2.808	7.02	7.722
Day 25	0	0.039	0.00208	0	0.312	0.052	1.352	6.084	0.832				5.46	13.689	14.04
Day 27	0	0.039	0.00208	0	0.312	0.052	1.56	8.736	0.832				6.864	18.72	18.408
Day 30	0.0455	0.065	0.00182	0	1.053	0.052	1.56	10.92	2.34				8.372	32.175	28.782
Day 33	0.0455	0.338	0.00182	0	1.872	0.052	2.34	17.16	6.032				9.984	42.12	38.376
Day 35	0.0455	0.416	0.00182	0	3.744	0.052	2.34	28.028	14.82				10.816	75.348	68.25
2way ANOVA
Within each row, compare columns (simple effects within rows)
Number of families	9
Number of comparisons per family	2
Alpha	0.05
Bonferroni's multiple comparisons test	Predicted (LS) mean diff.	95.00% CI of diff.	Significant?	Summary	Adjusted P Value
Day 0
SCC13 EV vs. SCC13 Act Clone 1	-3.553e-15	-11.60 to 11.60	No	ns	>0.9999
SCC13 EV vs. SCC13 Act Clone 2	0	-11.60 to 11.60	No	ns	>0.9999
Day 10
SCC13 EV vs. SCC13 Act Clone 1	-0.013	-11.62 to 11.59	No	ns	>0.9999
SCC13 EV vs. SCC13 Act Clone 2	-0.7908	-12.39 to 10.81	No	ns	>0.9999
Day 13
SCC13 EV vs. SCC13 Act Clone 1	-0.013	-11.62 to 11.59	No	ns	>0.9999
SCC13 EV vs. SCC13 Act Clone 2	-1.209	-12.81 to 10.39	No	ns	>0.9999
Day 20
SCC13 EV vs. SCC13 Act Clone 1	-0.896	-12.50 to 10.71	No	ns	>0.9999
SCC13 EV vs. SCC13 Act Clone 2	-5.827	-17.43 to 5.776	No	ns	0.5096
Day 25
SCC13 EV vs. SCC13 Act Clone 1	-2.688	-14.29 to 8.915	No	ns	>0.9999
SCC13 EV vs. SCC13 Act Clone 2	-11	-22.60 to 0.6079	No	ns	0.0668
Day 27
SCC13 EV vs. SCC13 Act Clone 1	-3.642	-15.25 to 7.962	No	ns	0.9511
SCC13 EV vs. SCC13 Act Clone 2	-14.6	-26.20 to -2.993	Yes	*	0.0104
Day 30
SCC13 EV vs. SCC13 Act Clone 1	-4.737	-16.34 to 6.866	No	ns	0.7078
SCC13 EV vs. SCC13 Act Clone 2	-22.91	-34.51 to -11.30	Yes	****	<0.0001
Day 33
SCC13 EV vs. SCC13 Act Clone 1	-8.126	-19.73 to 3.478	No	ns	0.2273
SCC13 EV vs. SCC13 Act Clone 2	-29.78	-41.38 to -18.17	Yes	****	<0.0001
Day 35
SCC13 EV vs. SCC13 Act Clone 1	-14.35	-25.96 to -2.749	Yes	*	0.0119
SCC13 EV vs. SCC13 Act Clone 2	-50.76	-62.36 to -39.16	Yes	****	<0.0001
Test details	Predicted (LS) mean 1	Predicted (LS) mean 2	Predicted (LS) mean diff.	SE of diff.	N1	N2	t	DF
Day 0
SCC13 EV vs. SCC13 Act Clone 1	0	3.553e-15	-3.553e-15	5.081	6	3	6.993e-16	81
SCC13 EV vs. SCC13 Act Clone 2	0	0	0	5.081	6	3	0	81
Day 10
SCC13 EV vs. SCC13 Act Clone 1	0.008667	0.02167	-0.013	5.081	6	3	0.002559	81
SCC13 EV vs. SCC13 Act Clone 2	0.008667	0.7995	-0.7908	5.081	6	3	0.1557	81
Day 13
SCC13 EV vs. SCC13 Act Clone 1	0.008667	0.02167	-0.013	5.081	6	3	0.002559	81
SCC13 EV vs. SCC13 Act Clone 2	0.008667	1.218	-1.209	5.081	6	3	0.238	81
Day 20
SCC13 EV vs. SCC13 Act Clone 1	0.02271	0.9187	-0.896	5.081	6	3	0.1763	81
SCC13 EV vs. SCC13 Act Clone 2	0.02271	5.85	-5.827	5.081	6	3	1.147	81
Day 25
SCC13 EV vs. SCC13 Act Clone 1	0.06751	2.756	-2.688	5.081	6	3	0.5292	81
SCC13 EV vs. SCC13 Act Clone 2	0.06751	11.06	-11	5.081	6	3	2.164	81
Day 27
SCC13 EV vs. SCC13 Act Clone 1	0.06751	3.709	-3.642	5.081	6	3	0.7168	81
SCC13 EV vs. SCC13 Act Clone 2	0.06751	14.66	-14.6	5.081	6	3	2.873	81
Day 30
SCC13 EV vs. SCC13 Act Clone 1	0.2029	4.94	-4.737	5.081	6	3	0.9324	81
SCC13 EV vs. SCC13 Act Clone 2	0.2029	23.11	-22.91	5.081	6	3	4.509	81
Day 33
SCC13 EV vs. SCC13 Act Clone 1	0.3849	8.511	-8.126	5.081	6	3	1.599	81
SCC13 EV vs. SCC13 Act Clone 2	0.3849	30.16	-29.78	5.081	6	3	5.86	81
Day 35
SCC13 EV vs. SCC13 Act Clone 1	0.7099	15.06	-14.35	5.081	6	3	2.825	81
SCC13 EV vs. SCC13 Act Clone 2	0.7099	51.47	-50.76	5.081	6	3	9.991	81

## Sheet: 1D
	Invasion	Non Invasion
EV	0	6
Act	5	1
Table Analyzed	Data 2
P value and statistical significance
Test	Fisher's exact test
P value	0.0152
P value summary	*
One- or two-sided	Two-sided
Statistically significant (P < 0.05)?	Yes
Data analyzed	Invasion	Non Invasion	Total
EV	0	6	6
Act	5	1	6
Total	5	7	12
Percentage of row total	Invasion	Non Invasion
EV	0.00%	100.00%
Act	83.33%	16.67%
Percentage of column total	Invasion	Non Invasion
EV	0.00%	85.71%
Act	100.00%	14.29%
Percentage of grand total	Invasion	Non Invasion
EV	0.00%	50.00%
Act	41.67%	8.33%

## Sheet: 1E
SCC13 EV	SCC13 Act Cl1	SCC13 Act Cl2
0.0012	0.005	0.2531
0.0045	0.1471	0.1117
0.0009	0.333	0.5124
0.0008
0.0167
0.0017
Table Analyzed	SCC13 Tumor Weight Clone 1				Table Analyzed	SCC13 Tumor Weight Clone 2
Column A	SCC13 EV				Column B	SCC13 Act Cl2
vs.	vs.				vs.	vs.
Column B	SCC13 Act Cl1				Column A	SCC13 EV
Unpaired t test					Unpaired t test
P value	0.0394				P value	0.0072
P value summary	*				P value summary	**
Significantly different (P < 0.05)?	Yes				Significantly different (P < 0.05)?	Yes
One- or two-tailed P value?	Two-tailed				One- or two-tailed P value?	Two-tailed
t, df	t=2.527, df=7				t, df	t=3.746, df=7
How big is the difference?					How big is the difference?
Mean of column A	0.0043				Mean of column A	0.0043
Mean of column B	0.1617				Mean of column B	0.2924
Difference between means (A - B) ± SEM	-0.1574 ± 0.06228				Difference between means (B - A) ± SEM	0.2881 ± 0.07690
95% confidence interval	-0.3047 to -0.01013				95% confidence interval	0.1063 to 0.4699
R squared (eta squared)	0.4771				R squared (eta squared)	0.6672
F test to compare variances					F test to compare variances
F, DFn, Dfd	697.4, 2, 5				F, DFn, Dfd	1065, 2, 5
P value	<0.0001				P value	<0.0001
P value summary	****				P value summary	****
Significantly different (P < 0.05)?	Yes				Significantly different (P < 0.05)?	Yes
Data analyzed					Data analyzed
Sample size, column A	6				Sample size, column A	6
Sample size, column B	3				Sample size, column B	3

## Sheet: 1F
SCC13 EV	SCC13 Act
12.9424	39.0731
9.71899	23.8969
8.98479	31.4956
Table Analyzed	SCC13 EV vs SCC13 Act
Column B	SCC13 Act
vs.	vs.
Column A	SCC13 EV
Unpaired t test
P value	0.01
P value summary	**
Significantly different (P < 0.05)?	Yes
One- or two-tailed P value?	Two-tailed
t, df	t=4.606, df=4
How big is the difference?
Mean of column A	10.55
Mean of column B	31.49
Difference between means (B - A) ± SEM	20.94 ± 4.546
95% confidence interval	8.317 to 33.56
R squared (eta squared)	0.8413
F test to compare variances
F, DFn, Dfd	12.99, 2, 2
P value	0.1429
P value summary	ns
Significantly different (P < 0.05)?	No
Data analyzed
Sample size, column A	3
Sample size, column B	3

## Sheet: 1G
SCC13EV	SCC13Act		Table Analyzed	Ki67 SCC13 PDGFra
0.7	2.5
0.84	2		Column B	SCC13Act
0.69	1.7		vs.	vs.
			Column A	SCC13EV
			Unpaired t test
			P value	0.0051
			P value summary	**
			Significantly different (P < 0.05)?	Yes
			One- or two-tailed P value?	Two-tailed
			t, df	t=5.553, df=4
			How big is the difference?
			Mean of column A	0.7433
			Mean of column B	2.067
			Difference between means (B - A) ± SEM	1.323 ± 0.2383
			95% confidence interval	0.6617 to 1.985
			R squared (eta squared)	0.8852
			F test to compare variances
			F, DFn, Dfd	23.22, 2, 2
			P value	0.0826
			P value summary	ns
			Significantly different (P < 0.05)?	No
			Data analyzed
			Sample size, column A	3
			Sample size, column B	3

## Sheet: 1I
	EV			Act
SCC13	9.53717	10.7988	9.89848	17.0135	16.8634	16.7123
Fibroblasts	0.502513	0.803213	0.277008	9.45946	8.10056	6.45161
Compare each cell mean with the other cell mean in that row
Number of families	1
Number of comparisons per family	2
Alpha	0.05
Bonferroni's multiple comparisons test	Mean Diff.	95.00% CI of diff.	Significant?	Summary	Adjusted P Value
EV - Act
SCC13	-6.785	-8.659 to -4.911	Yes	****	<0.0001
Fibroblasts	-7.476	-9.350 to -5.602	Yes	****	<0.0001
Test details	Mean 1	Mean 2	Mean Diff.	SE of diff.	N1	N2	t	DF
EV - Act
SCC13	10.08	16.86	-6.785	0.6811	3	3	9.962	8
Fibroblasts	0.5276	8.004	-7.476	0.6811	3	3	10.98	8

## Sheet: 1J
SCC13 EV	SCC13 Act Clone 1	SCC13 Act Clone 2
9.94921	34.1934	39.8338
18.3914	34.4462	40.5517
13.7096	36.1011	40.993
Number of families	1
Number of comparisons per family	2
Alpha	0.05
Bonferroni's multiple comparisons test	Mean Diff.	95.00% CI of diff.	Significant?	Summary	Adjusted P Value	A-?
SCC13 EV vs. SCC13 Act Clone 1	-20.9	-27.05 to -14.75	Yes	***	0.0001	B	SCC13 Act Clone 1
SCC13 EV vs. SCC13 Act Clone 2	-26.44	-32.59 to -20.29	Yes	****	<0.0001	C	SCC13 Act Clone 2
Test details	Mean 1	Mean 2	Mean Diff.	SE of diff.	n1	n2	t	DF
SCC13 EV vs. SCC13 Act Clone 1	14.02	34.91	-20.9	2.071	3	3	10.09	6
SCC13 EV vs. SCC13 Act Clone 2	14.02	40.46	-26.44	2.071	3	3	12.77	6

## Sheet: 2A
Control	1 ng/mL	5 ng/mL	10 ng/mL	20 ng/mL	50 ng/mL
16.3926	23.7536	37.1541	46.9471	46.9515	30.4989		Number of families	1
19.4632	18.2772	34.6273	55.5597	41.8489	39.0428		Number of comparisons per family	5
21.7991	29.5786	40.7303	46.0981	48.8588	34.5272		Alpha	0.05
24.5555				62.7135
							Bonferroni's multiple comparisons test	Mean Diff.	95.00% CI of diff.	Significant?	Summary	Adjusted P Value	A-?
							Control vs. 1 ng/mL	-3.317	-16.19 to 9.555	No	ns	>0.9999	B	1 ng/mL
							Control vs. 5 ng/mL	-16.95	-29.82 to -4.079	Yes	**	0.0077	C	5 ng/mL
							Control vs. 10 ng/mL	-28.98	-41.85 to -16.11	Yes	****	<0.0001	D	10 ng/mL
							Control vs. 20 ng/mL	-29.54	-41.46 to -17.62	Yes	****	<0.0001	E	20 ng/mL
							Control vs. 50 ng/mL	-14.14	-27.01 to -1.265	Yes	*	0.028	F	50 ng/mL
							Test details	Mean 1	Mean 2	Mean Diff.	SE of diff.	n1	n2	t	DF
							Control vs. 1 ng/mL	20.55	23.87	-3.317	4.324	4	3	0.7672	14
							Control vs. 5 ng/mL	20.55	37.5	-16.95	4.324	4	3	3.92	14
							Control vs. 10 ng/mL	20.55	49.53	-28.98	4.324	4	3	6.703	14
							Control vs. 20 ng/mL	20.55	50.09	-29.54	4.003	4	4	7.379	14
							Control vs. 50 ng/mL	20.55	34.69	-14.14	4.324	4	3	3.269	14

[truncated: 42 more sheets: 2B, 2C, 2D, 2E, 2F, 2G, 2H, 3A, 3C, 3D, 3F, 3G, 3H, 3I, 3J, 3K, 4D, 4E, 5A, 5D …]
